# Supplementary material for: Overexpression of the ATPase Inhibitory Factor 1 Favors a Non-metastatic Phenotype in Breast Cancer
Source: Front Oncol. 2017 Apr 10;7:69. doi: 10.3389/fonc.2017.00069 (PMC5385467; doi:10.3389/fonc.2017.00069)
Supplement: Table S1 — Raw transcriptomic data of IF1 overexpressing cells compared to control cells. [file Table_1.XLSX]

## Sheet: supp table 1
#Background Corrected by: normexp (Offset: 50)
#Normalization between slides: quantile
# *** NOTE: all uploaded files were used for normalization! ***
#p values adjustment: fdr
Fold Change	logSignal (A)	logRatio (M)	logControl	StdErr (logControl)	logExperiment	StdErr (logExperiment)	pval (limma)	FDR (limma)	pval (RankProd)	FDR (RankProd)	ProbeID	Oligo	Systematic Name	Description	Sequence	hm:logControl	hm:logControl	hm:logControl	hm:logControl	hm:logExperiment	hm:logExperiment	hm:logExperiment	hm:logExperiment
-1.14	13.79	-0.19	13.88	0.2	13.69	0.4	0.604907	0.785267	0.106538	0.716348	GE_BrightCorner	GE_BrightCorner	GE_BrightCorner			13.6	13.8	14.33	13.79	14.64	13.63	13.78	12.72
-1.09	5.84	-0.13	5.9	0	5.77	0	0.156963	0.384402	0.378298	1.13574	DarkCorner	DarkCorner	DarkCorner			5.9	5.92	5.87	5.91	5.73	5.88	5.66	5.83
-1.07	5.84	-0.1	5.89	0.1	5.8	0	0.320401	0.561878	0.432057	1.14216	DarkCorner	DarkCorner	DarkCorner			5.94	6.05	5.82	5.76	5.76	5.76	5.8	5.87
-1.25	8.14	-0.32	8.3	0.1	7.98	0.1	0.0191273	0.11436	0.0947499	0.675685	U2AF1L4	A_23_P326296	NM_144987	ref|Homo sapiens U2 small nuclear RNA auxiliary factor 1-like 4 (U2AF1L4), transcript variant 2, mRNA [NM_144987]	GTATGGGGAGATTGAAGAGATGAATGTGTGCGACAACCTTGGGGACCACGTCGTGGGCAA	8.12	8.31	8.5	8.29	7.79	8.08	8.11	7.93
-1.09	8.93	-0.13	8.99	0.2	8.87	0.2	0.535514	0.73842	0.28966	1.07316	PSMC3IP	A_24_P287941	NM_013290	ref|Homo sapiens PSMC3 interacting protein (PSMC3IP), transcript variant 1, mRNA [NM_013290]	AAATTGCAGTAGCTTGAGGTTAACATTTAGACTTGGAACAATGCTAAAGGAAAGCATTTG	8.52	9.07	9.14	9.24	8.41	9.07	8.98	9.01
-1.19	6.86	-0.25	6.99	0	6.74	0.1	0.0494205	0.200623	0.181831	0.902862	ZCCHC7	A_24_P325046	ENST00000322831	ens|zinc finger, CCHC domain containing 7 [Source:HGNC Symbol;Acc:HGNC:26209] [ENST00000322831]	TGCACCTACTCTGTAACCTAACTGCGATTTATAAAATGAAACAATCTCTTCTAATTTGGC	6.95	6.96	6.96	7.07	6.45	6.78	6.84	6.88
-1.03	12.15	-0.05	12.18	0.1	12.13	0.2	0.811222	0.908514	0.438679	1.12814	AK2	A_23_P200404	NM_001625	ref|Homo sapiens adenylate kinase 2 (AK2), transcript variant 1, mRNA [NM_001625]	GTAAAGACTTGGTTATGTTTATCTAATGTTGGGTCCAAGAAGGAATTTCTTTCCATCCCT	11.91	12.25	12.32	12.22	11.58	12.43	12.39	12.12
-1.06	9.06	-0.08	9.1	0.1	9.03	0.1	0.599986	0.781919	0.409076	1.1413	A_19_P00800513	A_19_P00800513	A_19_P00800513	Unknown	GGACAGCGACTCCCTCCTCCCTGAGCCTTGGGCCCTCGTCCTTGGCTGGTAAGCGCTGGG	8.97	9.05	9.12	9.27	9.36	9.09	8.95	8.7
-1.14	6.14	-0.19	6.23	0	6.04	0.1	0.0758028	0.256584	0.241973	1.00877	PRAC1	A_23_P15619	NM_032391	ref|Homo sapiens prostate cancer susceptibility candidate 1 (PRAC1), mRNA [NM_032391]	GCCCATCTTACTACCTCCAAGAGTGCTTTTCTCTCTAATAAGAAAACATCTACTTTGAAA	6.33	6.18	6.17	6.25	6.21	5.95	5.91	6.09
-1.14	6.59	-0.19	6.69	0.1	6.49	0.1	0.166158	0.395942	0.22012	0.97409	YLPM1	A_33_P3402354	L40403	gb|Homo sapiens (clone zap3) mRNA, 3' end of cds. [L40403]	GTAGGAGACAGACCAACCACTTTGAACAGTGTCTCTTTATTAAAATTCTTAAAGAAGGTT	6.64	6.9	6.55	6.65	6.68	6.28	6.36	6.67
-1.03	6.04	-0.04	6.06	0	6.02	0.1	0.720828	0.856992	0.552568	1.14135	SDR16C6P	A_33_P3338798	ENST00000524136	ens|short chain dehydrogenase/reductase family 16C, member 6, pseudogene [Source:HGNC Symbol;Acc:HGNC:35413] [ENST00000524136]	CTTTCAAAGGGAGAAAGAAAGCAAATGAACTTCAGACTGAAACTGAAGGGAAACACCAGT	6.09	5.98	6.04	6.14	6.04	5.97	5.83	6.24
-1.43	10.23	-0.51	10.49	0.1	9.98	0.1	0.00640485	0.0598801	0.0234662	0.323655	MLLT6	A_32_P98683	NM_005937	ref|Homo sapiens myeloid/lymphoid or mixed-lineage leukemia (trithorax homolog, Drosophila); translocated to, 6 (MLLT6), mRNA [NM_005937]	TGAGGGGTGCCTTCATTCCCCTTTGTTCACTTTCTCCAGCTCAACTTGGGACTTGGGTGG	10.43	10.44	10.67	10.43	9.6	9.94	10.28	10.09
1.21	10.14	0.27	10	0.1	10.27	0	0.0205899	0.119566	0.15164	0.862193	ZNF362	A_23_P137543	NM_152493	ref|Homo sapiens zinc finger protein 362 (ZNF362), mRNA [NM_152493]	ACTCCCTGTAAATACGCTGTTATACATACTGTTAACACCCCTTTGCTTTTTCTATGGGAC	9.99	10.18	9.93	9.9	10.19	10.22	10.41	10.29
-1.07	7.76	-0.1	7.8	0.1	7.71	0	0.412645	0.642139	0.406709	1.14516	A_19_P00803040	A_19_P00803040	A_19_P00803040	Unknown	CACTGTGGGCTCTCCCCTTCCTCTGGGGAAAATTTGTTTCATCAAGGTTATTTCTTTGTT	7.52	7.84	7.87	7.98	7.73	7.7	7.78	7.62
1.93	12.07	0.95	11.6	0.2	12.55	0.1	0.00099224	0.0194665	0.00076648	0.0465029	KIAA0101	A_23_P117852	NM_014736	ref|Homo sapiens KIAA0101 (KIAA0101), transcript variant 1, mRNA [NM_014736]	TACTGCTGCCATTTTTATTGGTGTTTGATTATTGGAATGGTGCCATATTGTCACTCCTTC	11.72	12.07	11.58	11.02	12.37	12.53	12.65	12.65
-1.09	6.03	-0.13	6.09	0.1	5.97	0.1	0.309489	0.551116	0.343012	1.12432	LINC01567	A_33_P3285585	NR_122072	ref|Homo sapiens long intergenic non-protein coding RNA 1567 (LINC01567), long non-coding RNA [NR_122072]	TAAGAGTTTGAGCATGTATGTGTGTGTGCATATACACCAGCACACACATGCATGCCCACA	5.95	5.94	6.33	6.15	5.94	6	5.78	6.13
-1.48	7.04	-0.57	7.32	0.1	6.75	0.1	0.00345799	0.0416148	0.0128358	0.23142	CPSF3L	A_24_P328231	NM_017871	ref|Homo sapiens cleavage and polyadenylation specific factor 3-like (CPSF3L), transcript variant 2, mRNA [NM_017871]	CATCTTGCTGGAGGACTACCGCAAGATCGCCGTAGACAAGAAGGGCGAGGCCAACTTCTT	7.17	7.73	7.32	7.07	6.78	6.89	6.68	6.67
-1.01	6.02	-0.02	6.03	0.1	6.01	0.1	0.869756	0.938565	0.561068	1.13942	LOC643923	A_33_P3415668	NR_028328	ref|Homo sapiens uncharacterized LOC643923 (LOC643923), long non-coding RNA [NR_028328]	CTTCTGCAAGGCTGTTAGTAAGGATACTATGTATTGCTGTGCTTGATTAATGAAGAAAAT	5.82	6.05	6.2	6.03	5.98	6.23	5.99	5.83
-1.01	6.69	-0.01	6.7	0.1	6.68	0.1	0.88972	0.948762	0.601496	1.13981	NDP	A_23_P73609	NM_000266	ref|Homo sapiens Norrie disease (pseudoglioma) (NDP), mRNA [NM_000266]	ATGCTTGTTGACAGAGAGAGATACTCTGGGAACTTCTTTGCAGTTCCCATCTCCTTTCTC	6.61	6.87	6.68	6.63	6.62	6.87	6.67	6.57
1.2	8.42	0.27	8.28	0.3	8.55	0.1	0.374048	0.6107	0.0779375	0.650436	MTERF4	A_24_P186124	NM_182501	ref|Homo sapiens mitochondrial transcription termination factor 4 (MTERF4), transcript variant 1, mRNA [NM_182501]	TCCGGTTCAGGAATCACTATGTATTTCCTTCTTGTGATAAAAATAAAATTACGAGAAGGC	8.4	9.15	7.75	7.83	8.33	8.8	8.66	8.42
1.26	9.23	0.34	9.06	0.1	9.4	0.1	0.0932699	0.288088	0.0843651	0.675179	FAM98C	A_23_P369983	NM_174905	ref|Homo sapiens family with sequence similarity 98, member C (FAM98C), mRNA [NM_174905]	AGATGCTAATGCTATCGGTAATCTCTGGGGAGTCCGTTTAAGGCTTTCCTTGGTATTTGG	9.12	9.4	8.73	9.01	9.56	9.73	9.13	9.17
1.02	6.25	0.03	6.24	0	6.27	0.2	0.883589	0.945534	0.405575	1.10055	ERCC-00071_128	ERCC-00071_128	ERCC-00071_128			6.22	6.27	6.21	6.25	5.86	6.97	6	6.24
1.03	6.25	0.05	6.23	0	6.28	0.1	0.604283	0.784921	0.565226	1.13027	ERCC-00142_99	ERCC-00142_99	ERCC-00142_99			6.24	6.27	6.12	6.29	6.36	6.38	6.16	6.21
1.04	7.51	0.05	7.48	0.1	7.53	0	0.71718	0.854655	0.496326	1.11939	ZNF653	A_23_P325676	NM_138783	ref|Homo sapiens zinc finger protein 653 (ZNF653), mRNA [NM_138783]	TCAGCAGCTTCCAGAACCACGTCAATCTTGTGCATCGGAAAGGAAAGACCAAAGTGTGCC	7.46	7.83	7.48	7.15	7.65	7.56	7.46	7.46
-1.15	9.03	-0.2	9.13	0.2	8.92	0.2	0.381406	0.616819	0.143136	0.81865	PDK1	A_24_P37441	NM_002610	ref|Homo sapiens pyruvate dehydrogenase kinase, isozyme 1 (PDK1), transcript variant 2, mRNA [NM_002610]	TGGACACGAAGTGATTTTTGTAACCTGAGCAGTTAATGAATGTGCCAACATTTTCTAGGA	9.16	9.64	9.03	8.67	9.37	8.93	8.77	8.63
1.19	13.13	0.25	13.01	0.2	13.26	0.1	0.333447	0.57381	0.149728	0.859237	CYC1	A_23_P20980	NM_001916	ref|Homo sapiens cytochrome c-1 (CYC1), mRNA [NM_001916]	TTTCCCAAAACCATACCCCAACAGTGAGGCTGCTCGAGCTGCCAACAACGGAGCATTGCC	13.04	13.5	13.17	12.33	12.87	13.54	13.4	13.22
-1.04	5.95	-0.06	5.98	0.1	5.93	0.1	0.678219	0.831482	0.464652	1.14014	INSM1	A_23_P109184	NM_002196	ref|Homo sapiens insulinoma-associated 1 (INSM1), mRNA [NM_002196]	TGTTTCACGTAAGACTTTTTGGTTTGATCATCTTTGTTGAGGTAGGACTATCAGTTCCCT	5.7	6.08	5.9	6.25	6.04	5.97	5.73	5.95
-1.45	9.88	-0.53	10.14	0.2	9.61	0.2	0.03913	0.175064	0.0236522	0.324939	SUMF2	A_23_P123265	NM_015411	ref|Homo sapiens sulfatase modifying factor 2 (SUMF2), transcript variant 2, mRNA [NM_015411]	ATTGTTTCCTCAAGGCAGAATTTTCCTGGTTCTGTTTTCTCAGCCAGTTGCTGTGGAAGG	9.72	10.31	9.92	10.62	9.38	9.83	9.93	9.3
1.25	8.75	0.32	8.6	0.2	8.91	0.1	0.0963085	0.293286	0.0956023	0.714193	ZNF675	A_23_P339687	NM_138330	ref|Homo sapiens zinc finger protein 675 (ZNF675), mRNA [NM_138330]	AGAAACCCTACAAATGTGAAGAATGCGGCAAAGCCTCTAACCAGTTCTCAAATCTTACTA	8.87	8.78	8.14	8.59	9.02	9.06	8.61	8.96
-1.04	7.66	-0.06	7.69	0.1	7.63	0.1	0.700561	0.844827	0.413388	1.13933	HSD17B6	A_23_P25030	NM_003725	ref|Homo sapiens hydroxysteroid (17-beta) dehydrogenase 6 (HSD17B6), mRNA [NM_003725]	TGTTGAATTGTAGCACAAACCTGAACCTGGTCACTGACTGCATGGAACATGCTCTGACAT	7.5	8.08	7.65	7.51	7.76	7.78	7.56	7.41
-1.07	6	-0.09	6.05	0	5.96	0	0.327476	0.568553	0.453665	1.14373	ACE2	A_23_P252981	NM_021804	ref|Homo sapiens angiotensin I converting enzyme 2 (ACE2), mRNA [NM_021804]	GGTACCCAGTCTCTTAAATCTTTTGTATTTGCTCACAGTGTTTGAGCAGTGCTGAGCACA	6.1	5.9	6.09	6.11	5.96	6.05	5.83	5.99
-1.06	11.3	-0.09	11.35	0.2	11.26	0.1	0.654411	0.817589	0.325438	1.10933	SRGAP2	A_23_P200829	NM_015326	ref|Homo sapiens SLIT-ROBO Rho GTPase activating protein 2 (SRGAP2), transcript variant 1, mRNA [NM_015326]	AAGAGAAGTCACATCTTCCAGGGAATCGCAATGTTGTGGCGTCTGACTTGTATGTCACAT	11.28	11.81	11.04	11.25	11.47	11.44	10.87	11.26
-1.31	6.84	-0.39	7.03	0.1	6.64	0.1	0.028689	0.14624	0.0592354	0.538299	SCUBE2	A_23_P105144	NM_020974	ref|Homo sapiens signal peptide, CUB domain, EGF-like 2 (SCUBE2), transcript variant 1, mRNA [NM_020974]	TCGAGATGGCAGGCTCTATGCATCTGAGAACCATCAGGAAATACTTAAGGATAAGAAACT	6.89	7.29	6.75	7.2	6.52	6.93	6.48	6.64
-1.01	5.96	-0.01	5.97	0.1	5.95	0	0.889031	0.9485	0.635923	1.14149	OR5H15	A_33_P3265699	NM_001005515	ref|Homo sapiens olfactory receptor, family 5, subfamily H, member 15 (OR5H15), mRNA [NM_001005515]	CTGTCATCATTCCTTTGTTAAATCCTATCATCTACAGTCTGAGAAATAAGCAAGTCATAG	5.82	5.98	6.06	6	6.01	6	5.88	5.92
1.07	6.41	0.1	6.36	0	6.46	0	0.254356	0.497273	0.452872	1.11237	ME3	A_23_P105227	NM_001014811	ref|Homo sapiens malic enzyme 3, NADP(+)-dependent, mitochondrial (ME3), transcript variant 2, mRNA [NM_001014811]	TGACAGACAAGTTTGGAATAAATTGCCTCATCCAATTTGAAGACTTCGCCAATGCCAATG	6.27	6.45	6.39	6.34	6.48	6.54	6.37	6.47
-1.21	6.21	-0.28	6.35	0.1	6.07	0	0.0166671	0.105758	0.127919	0.77917	LOC154761	A_24_P918907	NR_015421	ref|Homo sapiens family with sequence similarity 115, member C pseudogene (LOC154761), non-coding RNA [NR_015421]	TGTGCTAGGCATGGAAACTTATGAAATTTTAGCACTCCAAAGTCATTTGGACTTCAAGGC	6.36	6.5	6.34	6.18	6.07	6.12	5.96	6.13
1.42	7.44	0.5	7.19	0.1	7.69	0.1	0.00431467	0.0473357	0.0283646	0.383653	FGF5	A_33_P3411907	NM_033143	ref|Homo sapiens fibroblast growth factor 5 (FGF5), transcript variant 2, mRNA [NM_033143]	AGGAACCCTAGAGGCTCCAGCAGCAGACAGAGCAGCAGTAGCGCTATGTCTTCCTCTTCT	6.93	7.44	7.1	7.28	7.7	7.59	7.91	7.55
1	8.99	0	8.99	0.1	8.99	0.3	0.993912	0.996982	0.365665	1.09144	A_19_P00800449	A_19_P00800449	A_19_P00800449	Unknown	TGGTCCGTCCCCCACAGTCCCCGCTGGACTCTCTTGGTCCATCTGCCCCCCACAGTCCCC	8.64	8.93	9.18	9.21	9.62	9.12	8.91	8.32
-1.2	6.59	-0.26	6.73	0	6.46	0	0.0108593	0.0819408	0.153374	0.842468	CXorf36	A_33_P3293925	NM_176819	ref|Homo sapiens chromosome X open reading frame 36 (CXorf36), transcript variant 1, mRNA [NM_176819]	ACCTGTGCTACCCAATTCTGGTTCCTTCACTCCCATTCAAAAATGGACCCCAGAAAAGCC	6.71	6.63	6.74	6.83	6.53	6.46	6.43	6.42
4.01	7.91	2	6.9	0.1	8.91	0.1	1.4e-07	7.342e-05	0	0	TXNIP	A_23_P97700	NM_006472	ref|Homo sapiens thioredoxin interacting protein (TXNIP), mRNA [NM_006472]	TCCACCCTTTTCTGAGAGTTATTACAGCCAGAAAGTGTGGGCTGAAGATGGTTGGTTTCA	6.69	7.21	6.86	6.85	8.64	9.07	8.96	8.96
-1.15	6.22	-0.21	6.33	0	6.12	0.1	0.0924607	0.28657	0.207413	0.950103	A_19_P00803753	A_19_P00803753	A_19_P00803753	Unknown	TGTTCACTTTCTTTTCCTTTCCTTCTTTTGCTACAGTTGTTCCACAGCAAACAACCAGAC	6.34	6.44	6.27	6.25	6.04	6.09	5.96	6.38
-1.15	6.79	-0.2	6.89	0	6.68	0.1	0.0563979	0.216459	0.23797	1.00277	A_19_P00323062	A_19_P00323062	A_19_P00323062	Unknown	CATTTTAAAACAAATTAGCACCCTCCCCAAAAGCCTATTGGCCTAAATGTGTTTATTACT	6.95	6.82	6.79	6.99	6.7	6.79	6.7	6.53
1.3	9.65	0.38	9.46	0.3	9.84	0.1	0.166347	0.396163	0.0604538	0.577277	TTC1	A_23_P19164	NM_003314	ref|Homo sapiens tetratricopeptide repeat domain 1 (TTC1), transcript variant 1, mRNA [NM_003314]	GGAGAGCAGAGTTGTATGAGAAGACGGACAAGCTAGATGAAGCCCTGGAAGACTATAAAT	9.5	10.16	9.36	8.84	9.64	9.96	10.11	9.65
1.63	12.81	0.7	12.45	0.2	13.16	0.1	0.00664808	0.0611554	0.00693185	0.169333	MRPL21	A_23_P115955	NM_181515	ref|Homo sapiens mitochondrial ribosomal protein L21 (MRPL21), transcript variant 1, mRNA [NM_181515]	AAAGGAAAAACTTCAAGAAGAAAAGAATCGTCACGACCCCGCAGACTGTCCTCCGGATAA	12.03	12.92	12.47	12.39	12.74	13.3	13.25	13.35
-1.07	6.26	-0.09	6.3	0.1	6.21	0.1	0.448009	0.672031	0.398348	1.1454	LOC100293612	A_19_P00318154	XR_110033	ref|PREDICTED: Homo sapiens uncharacterized LOC100293612 (LOC100293612), misc_RNA [XR_110033]	AGCTGCGTCAGAACTCATCCACAAAGCTGGAAGGTGCTTCTGTCCCACCAGCTTGCAGAG	6.35	6.52	6.27	6.07	6.23	6.35	6.23	6.03
1.03	6.78	0.05	6.76	0.1	6.8	0.1	0.729887	0.862229	0.51112	1.12041	OR1L6	A_33_P3343812	NM_001004453	ref|Homo sapiens olfactory receptor, family 1, subfamily L, member 6 (OR1L6), mRNA [NM_001004453]	AGTGGAAGGCCTTCTCTACCTGTGGCTCCCACCTCACTGCAGTAGCCCTTTTCTATGGGA	6.71	6.92	6.79	6.61	6.6	6.77	7.14	6.71
1.27	7.5	0.35	7.32	0.1	7.67	0.1	0.0293972	0.148402	0.0910223	0.698455	TMEM38A	A_23_P101392	NM_024074	ref|Homo sapiens transmembrane protein 38A (TMEM38A), mRNA [NM_024074]	TTCACAGAATCCTGGCAGCAGCTCCAGTCAAGAATGTCACTGGTTGGCATGATATTCTTA	7.27	7.68	7.27	7.07	7.79	7.56	7.74	7.59
1.21	7.25	0.28	7.11	0.1	7.39	0.1	0.12708	0.342039	0.120681	0.792164	MFSD8	A_24_P303080	NM_152778	ref|Homo sapiens major facilitator superfamily domain containing 8 (MFSD8), mRNA [NM_152778]	AGCCCACTGACTGGAGCTTTTGTCTTAGCATAATAACCTGTTTCCAGCAAGAATATAACA	7.06	7.27	6.74	7.38	7.05	7.47	7.55	7.49
1.04	6.15	0.05	6.12	0	6.18	0.1	0.584303	0.771864	0.555273	1.12941	A2ML1	A_33_P3525263	NM_144670	ref|Homo sapiens alpha-2-macroglobulin-like 1 (A2ML1), transcript variant 1, mRNA [NM_144670]	AAAGTGTGCTGGTCACCAACTTGAAACCAGCAACCATCAAGGTCTATGACTACTACCTAC	6.17	6.18	6.15	6	6.26	6.24	6.23	5.99
1.61	8.16	0.69	7.82	0.2	8.51	0.2	0.0108642	0.0819573	0.00594544	0.155684	MMS22L	A_32_P95914	NM_198468	ref|Homo sapiens MMS22-like, DNA repair protein (MMS22L), mRNA [NM_198468]	AGGTGTATTTTGATACTGTGATAACCTGCATTGTAAATTACCAAATGGTTGGAATTGACC	8.01	8.17	7.31	7.8	8.17	8.42	8.95	8.49
-1.01	6.17	-0.01	6.18	0.1	6.16	0	0.9118	0.959708	0.554585	1.13887	LOC100507530	A_32_P705474	NR_125386	ref|Homo sapiens uncharacterized LOC100507530 (LOC100507530), long non-coding RNA [NR_125386]	CCTCTGCTAATGGTGACATAAAATGTTCATTTCATACCCATGCATATACACTGATGTATA	5.9	6.44	6.2	6.18	6.06	6.22	6.14	6.24
1.06	6.06	0.08	6.02	0.1	6.1	0	0.439982	0.66525	0.477104	1.11625	HFE2	A_23_P86315	NM_213653	ref|Homo sapiens hemochromatosis type 2 (juvenile) (HFE2), transcript variant a, mRNA [NM_213653]	CTCTTTGTTCTGTGGCTTTGCATTCAGTAAGGGGACCATCAGTCCCATTACTAGTTTGGA	5.86	6.22	6	6	6.01	6.07	6.13	6.19
1.02	6.22	0.03	6.2	0	6.23	0	0.725199	0.859786	0.61823	1.13741	A_33_P3344521	A_33_P3344521	A_33_P3344521	Unknown	TATTATATAAATACATATACATTAAATCAAAATGCAAGGAAATACCTTTCTGAATCATAA	6.27	6.2	6.15	6.2	6.16	6.17	6.31	6.29
1.11	6.1	0.15	6.03	0	6.18	0.1	0.150402	0.37561	0.348586	1.07674	GPR174	A_23_P11070	NM_032553	ref|Homo sapiens G protein-coupled receptor 174 (GPR174), mRNA [NM_032553]	CAGTCCGTTGTTATGATGACCATTGGCGAGTTGATTGGGTTTGTAACTCCGCTTCTGATT	5.92	6.11	6.01	6.09	6.07	6.24	6.09	6.3
1.19	8.55	0.25	8.42	0.2	8.68	0.1	0.235949	0.477187	0.0990965	0.724568	A_19_P00802601	A_19_P00802601	A_19_P00802601	Unknown	TAGGTTTGGGTTTGGGGGCTATGTGGGAGTATAAAAAATAGGCTATGTCTAGACTCCCGA	8.45	8.04	8.17	9.03	8.81	8.56	8.56	8.77
1	6.06	0	6.06	0	6.06	0.1	0.994093	0.997111	0.631209	1.13929	ERCC-00134_68	ERCC-00134_68	ERCC-00134_68			6.05	6.2	5.98	6	6.04	6.05	6.27	5.87
-1.06	6.35	-0.08	6.39	0.1	6.31	0.1	0.439556	0.664941	0.44348	1.14408	PITPNC1	A_33_P3222341	NM_012417	ref|Homo sapiens phosphatidylinositol transfer protein, cytoplasmic 1 (PITPNC1), transcript variant 1, mRNA [NM_012417]	GCGGGTGACTTTTGTGCATTCGTTTTAATTTTTGGAAATCTCTCTTTTTTCCTCCCTCGC	6.43	6.52	6.42	6.2	6.31	6.33	6.44	6.16
1.03	6.21	0.04	6.2	0.1	6.23	0.1	0.737859	0.866736	0.562352	1.13016	LOC100131564	A_19_P00802615	NR_034089	ref|Homo sapiens uncharacterized LOC100131564 (LOC100131564), long non-coding RNA [NR_034089]	TAATTAAATCAATGTTATTCTGGGTCTAAAGCTTATATTCTTAATTACTATATTATCCCA	6.42	6.23	6.09	6.03	6.28	6.37	6.18	6.11
-1.03	6.38	-0.04	6.4	0	6.36	0	0.667879	0.82572	0.576514	1.14635	MUC5AC	A_33_P3216570	XM_006709945	ref|PREDICTED: Homo sapiens mucin 5AC, oligomeric mucus/gel-forming (MUC5AC), partial mRNA [XM_006709945]	AGAAATCCAGGACAACCACTTTGGTGACAACCAGCACAACCTCCACTCCACAGACCAGTA	6.35	6.5	6.36	6.39	6.4	6.29	6.48	6.27
2.25	10.41	1.17	9.82	0.3	10.99	0.1	0.00275802	0.0363216	0.00015196	0.0162479	MYBL2	A_23_P143190	NM_002466	ref|Homo sapiens v-myb avian myeloblastosis viral oncogene homolog-like 2 (MYBL2), transcript variant 1, mRNA [NM_002466]	CTTCCAGCCTCACCCTGTCAGGTATCAAAGAAGACAACAGCTTGCTCAACCAGGGCTTCT	9.27	10.61	10.09	9.32	11.02	11.05	11.21	10.69
1.04	6.16	0.06	6.13	0	6.19	0	0.494361	0.708418	0.54815	1.128	A_33_P3331996	A_33_P3331996	A_33_P3331996	Unknown	CATTTCCAAGCTCATCAGTGTGATTGGGAATATCATGTGCTATAGTTGTGATATGTGGTC	6.17	6.17	6.15	6.03	6.07	6.26	6.21	6.23
1.28	8.31	0.35	8.13	0.1	8.49	0.1	0.048754	0.199176	0.0881391	0.687728	TCAP	A_23_P107051	NM_003673	ref|Homo sapiens titin-cap (TCAP), mRNA [NM_003673]	AGGCAAGGATGGTGGGGCCCCCAGCACCCTCTGTTAGTGCCGCAATAAATGCTCAATCAT	7.81	8.36	8.18	8.19	8.58	8.48	8.73	8.15
1.59	10.51	0.67	10.18	0.3	10.85	0.1	0.0333013	0.159445	0.0104746	0.217204	AMZ2P1	A_24_P410587	NR_026903	ref|Homo sapiens archaelysin family metallopeptidase 2 pseudogene 1 (AMZ2P1), non-coding RNA [NR_026903]	ATAATGGGAATTTACTGAAACCCGTGGAAGGAAGCCTTTAAGGAATGGAAAGAGTGGATA	9.62	11	10.27	9.81	10.78	10.84	11.07	10.7
-1.09	6.18	-0.12	6.24	0	6.12	0.1	0.207032	0.44517	0.384096	1.13769	LINC00700	A_33_P3740427	NR_040253	ref|Homo sapiens long intergenic non-protein coding RNA 700 (LINC00700), long non-coding RNA [NR_040253]	CATCACACAGAAGAGAGAACTTACCAAGCAATACCAACACATTCATTCTCCAATAAAATT	6.27	6.32	6.17	6.2	6.21	6.18	5.97	6.12
1.02	7.14	0.03	7.12	0.1	7.16	0.1	0.819375	0.913018	0.492301	1.11804	BRPF3	A_24_P414712	NM_015695	ref|Homo sapiens bromodomain and PHD finger containing, 3 (BRPF3), mRNA [NM_015695]	AGGATGGGGTTTTGGATTTTGTATAATAATAAAAACAATACAGCATATGGCTAGGGAAGG	7.14	7.51	6.88	6.96	7.17	6.98	7.31	7.16
1.88	8.01	0.91	7.55	0.2	8.47	0	0.00075432	0.0163593	0.00088955	0.0511131	SLC22A5	A_24_P174755	NM_003060	ref|Homo sapiens solute carrier family 22 (organic cation/carnitine transporter), member 5 (SLC22A5), mRNA [NM_003060]	TTCAGAGTAGCTCACTTTAGTCCTGTAACTTTATTGGGTGATATTTTGTGTTCAGTGTAA	7.16	7.73	7.28	8.04	8.55	8.49	8.43	8.39
1.19	10.97	0.25	10.84	0.3	11.09	0.2	0.405889	0.636689	0.115502	0.777286	OGT	A_33_P3227284	NM_181672	ref|Homo sapiens O-linked N-acetylglucosamine (GlcNAc) transferase (OGT), transcript variant 1, mRNA [NM_181672]	GTTGAAGCTTTGCTTATTGTAACAGGCTTTTATTTCCAGGTAATATGTCTTGGAAGACTT	10.28	11.36	10.36	11.36	10.59	11.18	11.22	11.4
1.66	7.71	0.73	7.35	0.1	8.08	0	0.00025144	0.00818208	0.00429688	0.130034	ZNF616	A_33_P3269806	NM_178523	ref|Homo sapiens zinc finger protein 616 (ZNF616), mRNA [NM_178523]	GCCAGCACCATGTTTTCATTTAAGCCTTCAGAAATATGAGCCAATTAAACTCTTTTCTTT	7.27	7.69	7.1	7.33	8.09	8.06	8.07	8.08
1.15	6.2	0.2	6.1	0.1	6.3	0.1	0.100812	0.301015	0.242986	0.99956	NOS2	A_23_P502464	NM_000625	ref|Homo sapiens nitric oxide synthase 2, inducible (NOS2), mRNA [NM_000625]	TGTGTACAGTTATTTATGCCTCTGTATTTAAAAAACTAACACCCAGTCTGTTCCCCATGG	5.9	6.22	6.06	6.22	6.22	6.22	6.5	6.27
-1.12	6.01	-0.16	6.09	0	5.93	0	0.0701973	0.246048	0.315693	1.09792	A_19_P00326456	A_19_P00326456	A_19_P00326456	Unknown	TACCTTTAGGCCAGTATCTTGTAGCTGTCGTTCAGTTGTCCCATAGGATTTTCATGAGGT	6.12	6.03	6.06	6.14	5.99	5.92	5.93	5.87
-1.01	6.28	-0.02	6.29	0.1	6.27	0	0.833852	0.919998	0.591657	1.14119	USF1	A_23_P23646	NM_007122	ref|Homo sapiens upstream transcription factor 1 (USF1), transcript variant 1, mRNA [NM_007122]	ACAATGACGTGCTTCGACAACAGGTGGAAGATCTTAAAAACAAGAATCTGCTGCTTCGAG	6.24	6.49	6.29	6.14	6.26	6.36	6.18	6.27
1.04	6.76	0.06	6.73	0.1	6.78	0.1	0.638375	0.806773	0.518315	1.12193	HIC1	A_23_P129856	NM_006497	ref|Homo sapiens hypermethylated in cancer 1 (HIC1), transcript variant 1, mRNA [NM_006497]	TGATAATGTGAAGTTCCTCATTTTGCACAAGTGGCACTAGCCCCAGGGCCAACCCTTCCT	6.65	6.94	6.79	6.52	6.8	6.86	6.6	6.88
1.04	8.64	0.06	8.61	0.2	8.67	0.1	0.722091	0.857874	0.483314	1.11708	HYOU1	A_23_P75647	NM_006389	ref|Homo sapiens hypoxia up-regulated 1 (HYOU1), transcript variant 1, mRNA [NM_006389]	CAGAGCCTCAGTTACCAGGTTTGGTTTCTGAGTGCCTATCTGTGCTCTTTCCTCCCTCTG	8.12	8.85	8.66	8.82	8.75	8.77	8.63	8.55
1.01	6.15	0.01	6.14	0	6.15	0.1	0.923122	0.964873	0.543798	1.12722	A_19_P00803910	A_19_P00803910	A_19_P00803910	Unknown	TTTTCAGGAGGCAGCCCATCTGTGGTAAGATCAGCAACAAATACCTGTGGATGGTGAATT	6.12	6.11	6.23	6.09	6.07	6.4	5.81	6.32
1.1	6.2	0.13	6.13	0	6.27	0.1	0.232868	0.47403	0.352528	1.07933	A_33_P3304092	A_33_P3304092	A_33_P3304092	Unknown	ACTGATTTGGAGACTGTGCAAGGTCCAGGAACCACCGAACCCGGAGATCAGGTCTGCTCT	6.01	6.14	6.2	6.18	6.16	6.16	6.51	6.24
-1.06	6.08	-0.08	6.12	0	6.04	0.1	0.408647	0.6389	0.447809	1.14462	PKP2	A_33_P3405728	NM_004572	ref|Homo sapiens plakophilin 2 (PKP2), transcript variant 2b, mRNA [NM_004572]	CTGATGATAAGCATTTGGAGTGCATTTATTCCTCCAGATAATAAATGTGTGTTCAGAACT	6.05	6.22	6.17	6.03	6.1	6.18	5.91	5.95
1.14	7.06	0.19	6.96	0.1	7.16	0.1	0.240635	0.482665	0.227023	0.98322	EXOC6B	A_32_P16258	ENST00000272427	ens|exocyst complex component 6B [Source:HGNC Symbol;Acc:HGNC:17085] [ENST00000272427]	TAGTAATATAGGCTGCTTGCATCATTTTAACATTCATAGGGAAAATCTCTTTGAGCAGGC	6.79	7.37	6.93	6.76	6.89	7.25	7.19	7.29
1.39	9.15	0.47	8.91	0.2	9.38	0.1	0.0535122	0.209942	0.0348617	0.430903	ZZZ3	A_23_P11507	NM_015534	ref|Homo sapiens zinc finger, ZZ-type containing 3 (ZZZ3), mRNA [NM_015534]	TCATGTGATGTGTACAAACTATGGTGAAAAGTGCCAGTGGTAGTAACTGTGTAAAGTTTC	8.7	9.61	8.76	8.58	9.28	9.39	9.31	9.56
-1.01	6.59	-0.01	6.59	0	6.58	0	0.904185	0.955591	0.646988	1.14099	ANKMY1	A_33_P3629247	NM_017844	ref|Homo sapiens ankyrin repeat and MYND domain containing 1 (ANKMY1), transcript variant 2, mRNA [NM_017844]	ATTTGAGTCCAACGTGTGTGTGTGCGACTTCTCCATCGAGCTCTCGCAGGCCATGCTGGA	6.56	6.71	6.58	6.51	6.62	6.53	6.55	6.62
1.11	6.19	0.15	6.12	0.1	6.27	0.1	0.286239	0.529	0.31631	1.05777	TEX15	A_23_P123308	NM_031271	ref|Homo sapiens testis expressed 15 (TEX15), mRNA [NM_031271]	CCTAAAATGTGACAAGAGAATTGGTTTGGCTGAATCACAACAAATAACTAGCAAAGCTTC	6.22	6.14	6.17	5.96	6.01	6.57	6.19	6.3
1.73	9.87	0.79	9.47	0.2	10.26	0.1	0.00222842	0.0318586	0.00394944	0.123129	BAZ1A	A_23_P76799	NM_013448	ref|Homo sapiens bromodomain adjacent to zinc finger domain, 1A (BAZ1A), transcript variant 1, mRNA [NM_013448]	TACACATGAATGAATCCAATCTTATAACCTTGAAGTGCTGTACCAGTGCTGGCTGCAGGT	9.14	10.01	9.58	9.18	10.18	10.29	10.16	10.42
1.08	6.18	0.11	6.13	0.1	6.23	0.1	0.323577	0.564834	0.424774	1.10467	CCNI2	A_33_P3305780	NM_001287252	ref|Homo sapiens cyclin I family, member 2 (CCNI2), transcript variant 1, mRNA [NM_001287252]	GGTGCAAAGTGGTCAAGGGCCAGATATACTATAATTGTCTATATTATAGAGTTAGTATAC	6.14	6.22	6.21	5.94	6.16	6.42	6.14	6.23
1.15	6.1	0.2	6	0	6.2	0	0.0517739	0.206016	0.253702	1.00866	ERCC-00024_60	ERCC-00024_60	ERCC-00024_60			5.94	5.94	6.12	6	6.34	6.16	6.14	6.16
1.23	7.7	0.3	7.56	0.2	7.85	0	0.0753984	0.256029	0.142204	0.843736	MAN1B1-AS1	A_24_P333567	NR_027447	ref|Homo sapiens MAN1B1 antisense RNA 1 (head to head) (MAN1B1-AS1), long non-coding RNA [NR_027447]	ACTTGCTGGTACCCAAATGAAGTCGTTTATGTCACACTCTAACAAGAGGCCCTGAAGAAG	7.37	7.89	7.72	7.24	7.85	7.77	7.97	7.81
1.56	8.7	0.64	8.38	0.3	9.02	0	0.0265613	0.139869	0.01591	0.274507	MARK2	A_33_P3232993	NM_001039469	ref|Homo sapiens MAP/microtubule affinity-regulating kinase 2 (MARK2), transcript variant 4, mRNA [NM_001039469]	TTCACGTGGAGTATGAAGACCACGAGCTCCATGGAGCCCAACGAGATGATGCGGGAGATC	7.85	8.81	8.92	7.94	8.91	9.14	9.04	9
1.54	10.27	0.62	9.96	0.1	10.58	0.2	0.00951517	0.0756982	0.00997126	0.21136	A_19_P00326458	A_19_P00326458	A_19_P00326458	Unknown	CTATTTGAGGAAATATCTTTGCCCTCTCCCCACATACATGCAAAACCACTTTTTAGCACT	9.99	10.12	10.11	9.6	10.99	10.73	10.44	10.17
1.13	7.88	0.18	7.79	0.1	7.97	0.1	0.259319	0.502055	0.271744	1.02715	TRMT13	A_33_P3224680	ENST00000370143	ens|tRNA methyltransferase 13 homolog (S. cerevisiae) [Source:HGNC Symbol;Acc:HGNC:25502] [ENST00000370143]	TGGCGATTCTGCAACCAAGCACCTGAAACAGCAGGTATGTTTAGGCTATAGTAACTACTA	7.51	8.08	7.96	7.59	8.12	7.94	8.05	7.76
-1.13	6.48	-0.17	6.57	0.1	6.39	0.1	0.208532	0.446837	0.24862	1.01868	BICC1	A_33_P3293913	NM_001080512	ref|Homo sapiens BicC family RNA binding protein 1 (BICC1), mRNA [NM_001080512]	TACTTTATGGCAAAAAGGAAGAAGAGAGAGAAGATGTTCTTATGATGTCATACAGAACAC	6.81	6.7	6.45	6.31	6.5	6.49	6.35	6.24
1.27	7.1	0.34	6.93	0.1	7.27	0.1	0.0213454	0.12236	0.0920694	0.702041	GRIPAP1	A_33_P3362806	ENST00000488361	ens|GRIP1 associated protein 1 [Source:HGNC Symbol;Acc:HGNC:18706] [ENST00000488361]	GCCAGGGTAAGGGGAAAGGAAGAACCTACAGCTCCAGCTTCTCTCAACCCAAAAATCTGA	6.99	6.96	7.05	6.71	7.51	7.25	7.29	7.04
1.06	11.13	0.08	11.09	0.2	11.17	0.1	0.710504	0.850518	0.327855	1.06598	COLGALT1	A_23_P209183	NM_024656	ref|Homo sapiens collagen beta(1-O)galactosyltransferase 1 (COLGALT1), mRNA [NM_024656]	GGTGTGGGAACTTCTCACTCATTGGCTTCTTTCCCACACACCTGAAGAGCACTGACTGTG	10.78	11.48	11.53	10.56	11.24	11.14	11.29	11.01
1.08	6.27	0.11	6.21	0.1	6.32	0.1	0.311151	0.55272	0.405074	1.10047	A_33_P3236213	A_33_P3236213	A_33_P3236213	Unknown	AGGCTGCTGCCTTCATCTGGGTGTAACCAATGTAAAATGTAAGAAAGACGTTAAATTACG	6.29	6.37	6.09	6.09	6.33	6.45	6.36	6.16
-1.04	9.8	-0.06	9.83	0.3	9.77	0.2	0.833241	0.919747	0.231374	0.991358	NAPG	A_23_P141770	NM_003826	ref|Homo sapiens N-ethylmaleimide-sensitive factor attachment protein, gamma (NAPG), mRNA [NM_003826]	ACAGGCAGTTGAATTACTAGGAAAAGCCTCCAGACTACTAGTACGAGGACGTAGGTTTGA	9.37	10.19	10.34	9.42	10.1	9.69	10.03	9.29
1.1	6.08	0.14	6.01	0	6.15	0.1	0.204337	0.441928	0.347452	1.07646	lnc-TMEFF2-3	A_33_P3345225	lnc-TMEFF2-3:1	linc|LNCipedia lincRNA (lnc-TMEFF2-3), lincRNA [lnc-TMEFF2-3:1]	GTGATAAATTGCTTCATCATGAACACATAACCTTTTGTTGTGACTTCTTGGCATAAACAG	6.09	5.98	5.95	6.02	6.32	6.22	5.92	6.13
1.05	6.21	0.07	6.17	0.1	6.24	0.1	0.536036	0.738875	0.495579	1.11902	TMC8	A_23_P346093	NM_152468	ref|Homo sapiens transmembrane channel-like 8 (TMC8), mRNA [NM_152468]	CATCGAGGGGGCGACAAGCCTGGACCAGATGAAAGTGACTCATGTTGTTAATTAGCGGCT	6.17	6.36	6.17	6	6.1	6.42	6.27	6.19
-1.17	8.68	-0.23	8.8	0.1	8.57	0.2	0.248085	0.49087	0.157379	0.851324	SSPN	A_23_P203920	NM_005086	ref|Homo sapiens sarcospan (SSPN), transcript variant 1, mRNA [NM_005086]	AATGTTTTGATTTGCTTTAAAAATGGCCTTCCTACACATTAGCTCCAGCTAAAAAGACAC	8.73	8.77	8.57	9.12	9.08	8.34	8.51	8.36
1.25	6.44	0.32	6.28	0.1	6.6	0.1	0.018339	0.111755	0.100691	0.730039	ACOX2	A_23_P10182	NM_003500	ref|Homo sapiens acyl-CoA oxidase 2, branched chain (ACOX2), mRNA [NM_003500]	GGAGATCCAAGCTATGAAATAACCAACAGTATTCAAGAAGCAACCAGCACCATCATGTGA	6.35	6.32	6.08	6.37	6.8	6.65	6.46	6.48
1.01	6	0.02	5.99	0	6.01	0.1	0.868273	0.937704	0.612135	1.13663	LOC101926934	A_32_P111336	XR_242030	ref|PREDICTED: Homo sapiens uncharacterized LOC101926934 (LOC101926934), transcript variant X2, ncRNA [XR_242030]	CACGTTACCTACTCAAGTCATAAGCGTCTGAAGAAAGTGCTCTGTAAATTCTCAGCAGAA	6.09	5.96	5.89	6.03	5.96	6.15	5.83	6.09
1.11	6.11	0.15	6.03	0	6.19	0.2	0.35316	0.591303	0.328534	1.06599	LILRB1	A_33_P3231414	NM_006669	ref|Homo sapiens leukocyte immunoglobulin-like receptor, subfamily B (with TM and ITIM domains), member 1 (LILRB1), transcript variant 1, mRNA [NM_006669]	GGGAACTTTTAGGGGTCACTCAATTCTGCAGTATAAATAACTAATGTCTCTACAATTTTG	5.98	6.05	6.12	6	6.69	6.09	6.02	5.95
1.41	9.12	0.5	8.87	0.3	9.37	0.2	0.121023	0.333139	0.021851	0.330077	APH1A	A_23_P12329	NM_016022	ref|Homo sapiens APH1A gamma secretase subunit (APH1A), transcript variant 2, mRNA [NM_016022]	TTTTCTCAGGCCTGAGGGGGAACCATTTTTGGTGTGATAAATACCCTAAACTGCCTTTTT	8.71	9.64	8.54	8.58	9.92	9.04	9.56	8.95
-1.03	6.18	-0.04	6.2	0	6.16	0	0.663713	0.823072	0.57318	1.14601	ERCC-00016_169	ERCC-00016_169	ERCC-00016_169			6.15	6.27	6.12	6.27	6.25	6.21	6.02	6.17
1.25	6.65	0.32	6.49	0	6.81	0.1	0.0125033	0.0891003	0.106127	0.750109	STAP2	A_23_P382188	NM_001013841	ref|Homo sapiens signal transducing adaptor family member 2 (STAP2), transcript variant 2, mRNA [NM_001013841]	CCCACTACCGAACCAGGAAGAGAACTACGTGACCCCTATTGGAGATGGCCCAGCTGTTGA	6.54	6.57	6.49	6.37	6.89	6.82	6.93	6.59
11.44	8.21	3.52	6.45	0	9.97	0	0	2e-07	0	0	SERPINB7	A_23_P141802	NM_001040147	ref|Homo sapiens serpin peptidase inhibitor, clade B (ovalbumin), member 7 (SERPINB7), transcript variant 2, mRNA [NM_001040147]	TCAGTCCACGCTGTTTAGAGCTGACCACCCATTCCTATTTGTTATCAGGAAGGATGACAT	6.5	6.42	6.36	6.52	9.98	9.97	9.94	9.97
-1.06	6.38	-0.09	6.42	0	6.33	0.1	0.424596	0.652498	0.456496	1.14508	A_19_P00322761	A_19_P00322761	A_19_P00322761	Unknown	TCAGCATCACTGTTGCTACTGTGGTTGGGGCCAGCTCAGGCAGGGTGACACCAAGACAAA	6.51	6.41	6.32	6.43	6.39	6.43	6.09	6.42
-1.24	7.23	-0.31	7.38	0.1	7.08	0.1	0.031706	0.155073	0.103293	0.704537	SOS1	A_23_P343808	NM_005633	ref|Homo sapiens son of sevenless homolog 1 (Drosophila) (SOS1), mRNA [NM_005633]	TTATTACCACCACGAGAACCTGTGAGGACACCTGATGTTTTCTCAAGCTCACCACTACAT	7.59	7.3	7.35	7.3	7.34	7.04	7.08	6.86
1.29	9.83	0.37	9.64	0.2	10.01	0.1	0.0974888	0.2954	0.0516624	0.530403	GNL1	A_23_P404965	NM_005275	ref|Homo sapiens guanine nucleotide binding protein-like 1 (GNL1), mRNA [NM_005275]	AGTTTAGCTTCTACTTTGATTTTATTGTTAGTGCATTGTCGTTCTTGTGTCAGTAGCAAG	9.89	9.31	9.28	10.09	10.31	9.85	9.98	9.91
1.05	6.26	0.07	6.23	0	6.3	0.1	0.505057	0.71683	0.523171	1.12409	FGD5P1	A_33_P3377346	NR_036481	ref|Homo sapiens FYVE, RhoGEF and PH domain containing 5 pseudogene 1 (FGD5P1), non-coding RNA [NR_036481]	TAGATGACCACAGGATAAAGAGGAAAGAGGAACATCTCTCTGTCGTGTCTGGGAGTTTCT	6.36	6.23	6.15	6.17	6.46	6.2	6.18	6.33
1.57	8.05	0.65	7.73	0.1	8.38	0.1	0.00082136	0.0172996	0.00588748	0.15481	SMIM2-AS1	A_19_P00810806	NR_104064	ref|Homo sapiens SMIM2 antisense RNA 1 (SMIM2-AS1), transcript variant 1, long non-coding RNA [NR_104064]	ATGAAGAACAAGCCATTTTGACCTCCATCCTGGCTCATCTCCTCTGTGTTCTCATAGCAT	7.96	7.66	7.59	7.69	8.71	8.3	8.21	8.29
1.08	6.74	0.11	6.69	0.1	6.8	0.1	0.372542	0.609323	0.380944	1.09067	SMC1B	A_23_P29330	NM_148674	ref|Homo sapiens structural maintenance of chromosomes 1B (SMC1B), transcript variant 1, mRNA [NM_148674]	ATGTTCAGCCGAGTTTTGACCCTAGATCTTTCTCAGTATCCAGACACTGAAGGCCAAGAA	6.89	6.67	6.52	6.66	6.96	6.95	6.67	6.61
-2.02	9.59	-1.02	10.09	0.2	9.08	0.1	0.00130447	0.0230695	0.00050908	0.0291985	ADCY9	A_24_P935103	NM_001116	ref|Homo sapiens adenylate cyclase 9 (ADCY9), mRNA [NM_001116]	AATTGGTTGTTTGGAAAATCACATCATGCCTAGAATCTGAAATTGAATTAGCAAGAACCG	10.17	9.87	9.64	10.7	9.38	9.15	8.85	8.93
-1.16	7.82	-0.22	7.93	0.1	7.71	0.1	0.183886	0.418276	0.182495	0.904377	LINC01573	A_33_P3456233	NR_121577	ref|Homo sapiens long intergenic non-protein coding RNA 1573 (LINC01573), long non-coding RNA [NR_121577]	ACCAAGTGATTTTTAAAGCCCCATCTGCCTTTCTCCACTTATAAAGAACTTGGGACATTT	8.09	7.8	7.77	8.05	8.13	7.57	7.58	7.57
1.17	6.09	0.22	5.98	0	6.2	0.1	0.0342632	0.162018	0.224067	0.980193	ERCC-00086_228	ERCC-00086_228	ERCC-00086_228			5.92	6.06	6	5.96	6.36	6.18	6.09	6.19
1.08	6.16	0.11	6.1	0	6.21	0.1	0.300862	0.54327	0.406826	1.10067	ADAMTS7P1	A_33_P3286722	NR_045529	gb|Homo sapiens FLJ00317 protein (LOC390660), non-coding RNA [NR_045529]	ATGGAAGCAGCAATGACTGTGAACCCATTGGAAACAGCCTTTCATCATGTTTCCACAGCT	6.09	6.11	6.04	6.17	6.34	6.26	5.97	6.28
1.21	6.11	0.28	5.97	0.1	6.25	0.1	0.0970719	0.294669	0.144533	0.849155	A_19_P00800183	A_19_P00800183	A_19_P00800183	Unknown	CCTGGCTCTAGATATAATGGAGGGAGTATATAGGAGTTGAAGATTAGTCCACCGTAGTCG	5.86	6.29	5.94	5.8	6.46	6.28	5.91	6.36
1.16	9.39	0.21	9.29	0.2	9.5	0.1	0.315849	0.557558	0.151303	0.862462	UBR1	A_23_P152066	NM_174916	ref|Homo sapiens ubiquitin protein ligase E3 component n-recognin 1 (UBR1), mRNA [NM_174916]	TGTGAGTTCACCTTTTAGTGGTCATTTGTCATTTCATAACAACTATGCATTTTGGTTCAC	9.49	9.06	8.84	9.77	9.76	9.36	9.43	9.45
-1.03	7.06	-0.05	7.08	0.1	7.04	0.1	0.681462	0.833543	0.500559	1.14372	ENST00000407656	A_24_P213206	ENST00000407656	ens|zinc finger protein 259 pseudogene 1 [Source:HGNC Symbol;Acc:HGNC:13052] [ENST00000407656]	GTATGCAACTGAAGATGATCCTGAGATGAAGGCGGAGCATTATAAGCACACCTTTGACTA	7.33	7.12	7.04	6.85	7.2	6.99	6.96	6.99
-1.38	7.06	-0.46	7.29	0.1	6.83	0.1	0.00584711	0.0565302	0.0287659	0.363329	ELANE	A_23_P130961	NM_001972	ref|Homo sapiens elastase, neutrophil expressed (ELANE), mRNA [NM_001972]	AACGGCTACGACCCCGTAAACTTGCTCAACGACATCGTGATTCTCCAGCTCAACGGGTCG	7.42	7.45	7.35	6.96	7	6.86	6.72	6.75
1.21	8.72	0.28	8.58	0.1	8.86	0.2	0.183794	0.418172	0.110701	0.762912	RSF1	A_23_P139388	NM_016578	ref|Homo sapiens remodeling and spacing factor 1 (RSF1), mRNA [NM_016578]	GATTTGTATATTTTTGACTTTATATTTCCTGAGCTCTCCTGACTTTGTGAAAAAGGGTGG	8.78	8.43	8.33	8.78	9.27	8.84	8.38	8.94
1.04	6.67	0.06	6.64	0	6.7	0.1	0.649263	0.814243	0.466964	1.11616	ENST00000519323	A_19_P00810216	ENST00000519323	gb|Homo sapiens cDNA clone IMAGE:4696931. [BC022402]	ACTATAGAAGAAGGGAACTGGGGCCTGTTGGTGGCATGGTGACCAGAGATTTTGGTGTTG	6.75	6.59	6.62	6.61	6.91	6.86	6.36	6.68
1.12	6.36	0.16	6.28	0	6.44	0.1	0.244855	0.487462	0.287549	1.03858	LINC01260	A_23_P254181	NR_034104	ref|Homo sapiens long intergenic non-protein coding RNA 1260 (LINC01260), long non-coding RNA [NR_034104]	GTGTAGCTGCCCATATGCCCTCAAAATCACCTCTACATGGCAATAGCTACTTACTGCTAA	6.31	6.4	6.24	6.17	6.58	6.55	6.08	6.55
-1.15	9.52	-0.2	9.62	0.1	9.42	0.1	0.157723	0.385387	0.213159	0.961113	MIEF1	A_23_P109547	NM_019008	ref|Homo sapiens mitochondrial elongation factor 1 (MIEF1), mRNA [NM_019008]	GACTTGGCTGAGAACGTGTTCTGTCAGAGGATTTGTTAGAACTCTGCCCTTTTGTCTGAA	9.85	9.65	9.61	9.39	9.59	9.4	9.16	9.54
-1.29	10.73	-0.37	10.91	0.1	10.54	0.1	0.0326113	0.15765	0.0617286	0.549847	DHRS4L2	A_33_P3213997	NM_001193636	ref|Homo sapiens dehydrogenase/reductase (SDR family) member 4 like 2 (DHRS4L2), transcript variant 3, mRNA [NM_001193636]	ATTAACAACTTGCAAATGAGGTGCAAATAAAATGCAGATGATTGCGCGGCTTTGAATCCA	11.17	10.92	10.8	10.75	10.9	10.44	10.34	10.49
-1.15	8.2	-0.2	8.29	0.1	8.1	0.1	0.217954	0.457913	0.211835	0.958647	ZSCAN1	A_33_P3277826	ENST00000391700	ens|zinc finger and SCAN domain containing 1 [Source:HGNC Symbol;Acc:HGNC:23712] [ENST00000391700]	ATAAATGTGCTGCACGCCTCATCTGCCTCGAATTTCTCACTCAGTCGGTGATTAAAGATC	8.55	8.3	8.24	8.1	8.35	7.75	8.22	8.08
-1.56	7.42	-0.64	7.74	0.1	7.1	0.2	0.0142911	0.0963181	0.00922828	0.189488	GNPTAB	A_23_P346265	NM_024312	ref|Homo sapiens N-acetylglucosamine-1-phosphate transferase, alpha and beta subunits (GNPTAB), mRNA [NM_024312]	ATACCATGTTTTGTTTGATTCCTATAGAGACAATATTGCTGGAAAGTCCTTTCAGAATCG	7.9	7.37	7.66	8.04	7.63	6.92	6.71	7.13
1.11	6.69	0.15	6.62	0	6.77	0.1	0.199632	0.43653	0.330513	1.06844	RGS5	A_23_P46045	NM_003617	ref|Homo sapiens regulator of G-protein signaling 5 (RGS5), transcript variant 1, mRNA [NM_003617]	ATGTACTATGTGACTCATGCTTCTGGATAAATAAAGCACCAAATATGTATCTGTAACCAC	6.7	6.66	6.5	6.62	6.97	6.7	6.55	6.85
1.15	6.18	0.2	6.08	0.1	6.27	0.1	0.148722	0.373115	0.241676	0.997232	A_33_P3329038	A_33_P3329038	A_33_P3329038	Unknown	CTCCAGAAAGAACCTTAAGCAAATCAAAAATGAACTGAAATAGGTAACTCAAGATGGGAG	6.28	6.05	5.95	6.03	6.3	6.26	6.02	6.52
1.1	6.2	0.14	6.13	0	6.27	0.1	0.21942	0.459747	0.356403	1.08199	ESR1	A_23_P309739	NM_000125	ref|Homo sapiens estrogen receptor 1 (ESR1), transcript variant 1, mRNA [NM_000125]	TTTTTGCATCCAATTGTGCCTGAACTTTTAAAATATGTAAATGCTGCCATGTTCCAAACC	6.23	6.08	6.16	6.03	6.32	6.2	6.07	6.47
-2.28	12.39	-1.19	12.98	0.1	11.79	0.1	2.843e-05	0.00214383	0.00010575	0.00961039	COL15A1	A_23_P112554	NM_001855	ref|Homo sapiens collagen, type XV, alpha 1 (COL15A1), mRNA [NM_001855]	TCATATTTTAGTATGGTGTCTGTTTATGTAACTCTGACTTGCTGGAAAAGTTGAAACTCC	13.22	13	12.72	12.99	12.12	11.47	11.78	11.81
1.11	6.71	0.15	6.63	0	6.78	0.2	0.389161	0.623229	0.285099	1.03705	MTAP	A_19_P00315788	ENST00000616982	ens|methylthioadenosine phosphorylase [Source:HGNC Symbol;Acc:HGNC:7413] [ENST00000616982]	TGATAATGGAACTAAAAATGTACGTTGACTGACTTAACTCCAACTGCTTCTTCCCTCAAT	6.69	6.63	6.59	6.62	7.22	6.62	6.38	6.92
1.1	6.3	0.13	6.23	0.1	6.37	0.1	0.372503	0.609319	0.327531	1.06586	MYO18B	A_23_P68846	NM_032608	ref|Homo sapiens myosin XVIIIB (MYO18B), mRNA [NM_032608]	AACCTCTAGGCAGTGACCCATTCAGCTGGAAACTCCCAAGCCTCGACTACGAACGCAAGA	6.17	6.14	6.24	6.37	6.51	6.25	6.03	6.67
2.03	6.53	1.02	6.02	0	7.04	0.6	0.0858924	0.275219	0.00092178	0.0520628	ENST00000603883	A_33_P3289501	ENST00000603883	Unknown	CGAGATGCATATGGAAAGACTGCAGAAGATTATGCAATTGAGGCTAAGAATAAAATTTTC	6.07	6.05	6.04	5.91	6.51	6.55	6.14	8.95
-1.22	9.24	-0.29	9.38	0.2	9.09	0.2	0.237252	0.478777	0.114477	0.740858	LINC00662	A_19_P00321990	ENST00000591338	ens|long intergenic non-protein coding RNA 662 [Source:HGNC Symbol;Acc:HGNC:27122] [ENST00000591338]	GATCTGGTCGACCTTAGACATGGCAAGGCGAGAGGTGAGGTCCATCAGGTCGACCTTAGT	9.61	8.89	9.19	9.84	9.33	8.88	8.76	9.41
1.1	6.23	0.14	6.16	0.1	6.29	0.1	0.400154	0.631594	0.282133	1.03601	ERVFRD-1	A_24_P924261	NM_207582	ref|Homo sapiens endogenous retrovirus group FRD, member 1 (ERVFRD-1), mRNA [NM_207582]	AACCAATGTCTGCAAATTTCCAACCTCAGCTCTACAGCGGAATGGGTTCTATTGGACCAA	6.29	6.01	6.04	6.29	6.5	6.31	5.86	6.5
1.08	6.79	0.12	6.73	0	6.85	0.1	0.404607	0.635563	0.361887	1.08432	A_19_P00325528	A_19_P00325528	A_19_P00325528	Unknown	TAAGATCCCTGGTCACACCCTTCTCATTCTCTTCAGACCTCAGGCCTCTATTTCTTTTCT	6.8	6.68	6.76	6.68	6.95	6.81	6.5	7.13
1.08	7.28	0.11	7.23	0.1	7.34	0.2	0.590272	0.775697	0.274418	1.02941	COL10A1	A_23_P214144	NM_000493	ref|Homo sapiens collagen, type X, alpha 1 (COL10A1), mRNA [NM_000493]	ATACAGATTTGAGCTATCAGACCAACAAACCTTCCCCCTGAAAAGTGAGCAGCAACGTAA	7.37	7.06	7.06	7.41	7.64	7.23	6.8	7.68
-1.17	6.39	-0.22	6.5	0	6.28	0.1	0.124753	0.338522	0.205803	0.946932	ENST00000376357	A_33_P3228591	ENST00000376357	ens|WD repeat domain 45 [Source:HGNC Symbol;Acc:HGNC:28912] [ENST00000376357]	TTCAGAGTCACACAGAGAGGAGGCCTACAGCTTGGAAGTCATGGATCTTATAGCTTGAGA	6.63	6.44	6.48	6.46	6.25	6.52	5.93	6.41
1.04	6.23	0.05	6.21	0	6.26	0.1	0.690931	0.839249	0.469087	1.11573	ZP2	A_23_P89132	NM_003460	ref|Homo sapiens zona pellucida glycoprotein 2 (sperm receptor) (ZP2), transcript variant 1, mRNA [NM_003460]	AACCAATTTACATGGAAGTGAGAGTCCTAAACAGGGATGACCCCAACATCAAGCTGGTCT	6.27	6.16	6.2	6.2	6.3	6.3	5.9	6.55
1.07	6.21	0.09	6.16	0	6.26	0.1	0.419508	0.648242	0.428919	1.10635	PPBP	A_23_P121596	NM_002704	ref|Homo sapiens pro-platelet basic protein (chemokine (C-X-C motif) ligand 7) (PPBP), mRNA [NM_002704]	GACAGTGACTTGTATGCTGAACTCCGCTGCATGTGTATAAAGACAACCTCTGGAATTCAT	6.05	6.26	6.12	6.23	6.21	6.42	6.02	6.39
-1.13	6.48	-0.18	6.57	0	6.39	0.1	0.0982439	0.296586	0.260558	1.03676	HMCN2	A_33_P3224730	NM_001291815	ref|Homo sapiens hemicentin 2 (HMCN2), mRNA [NM_001291815]	TCGCCCGGCCACACCTGGTGGTGTCATTCTGAACCCTGTTGCAATATAAAGGGATTTTTT	6.67	6.57	6.57	6.47	6.34	6.42	6.23	6.56
-2.16	14.99	-1.11	15.54	0.3	14.44	0.2	0.00619365	0.0586543	0.00035252	0.0224924	PRDX4	A_23_P114232	NM_006406	ref|Homo sapiens peroxiredoxin 4 (PRDX4), mRNA [NM_006406]	ATCTTCCTGTGGGTAGATCAGTGGATGAGACACTACGTTTGGTTCAAGCATTCCAGTACA	15.71	14.97	15.23	16.27	14.3	14.61	13.85	14.98
1.02	6.28	0.03	6.27	0.1	6.29	0.1	0.834968	0.920699	0.563254	1.13013	A_33_P3264960	A_33_P3264960	A_33_P3264960	Unknown	AACACAATCCCAATGGTAAGTTCCACATGGGACGAGGGCTGTGGGACAGGTGCCACCTGT	6.45	6.06	6.24	6.31	6.46	6.28	6.06	6.37
1.07	6.17	0.09	6.13	0	6.22	0.1	0.383224	0.618565	0.441378	1.10967	FAM53B	A_33_P3303910	AK127323	gb|Homo sapiens cDNA FLJ45394 fis, clone BRHIP3027160. [AK127323]	TTGTGTGCTTTGCCGAGTTAGTAGGTGAATAGTGGAATTGCGCGTGTCTTTATGAGCACA	6.12	6.14	6.11	6.14	6.27	6.25	5.97	6.39
1.02	6.43	0.03	6.41	0	6.44	0.1	0.852946	0.930132	0.516589	1.12159	A_19_P00331796	A_19_P00331796	A_19_P00331796	Unknown	ATGAAGGAGATCATCAGCAATCAAGGTCAAATTTGTACCCCCTGGCAACTACCTTCCTGA	6.47	6.31	6.38	6.49	6.42	6.58	6.08	6.67
-1.02	6.3	-0.03	6.31	0.1	6.28	0.1	0.785445	0.893927	0.577099	1.14006	OVOL3	A_33_P3351264	NM_001302757	ref|Homo sapiens ovo-like zinc finger 3 (OVOL3), mRNA [NM_001302757]	TGTTGTGGCAAGGGCTTTCATGACGCCTTCGATCTCAAGCGCCACATGAGGACTCACACT	6.34	6.17	6.24	6.49	6.26	6.35	6.09	6.42
1.07	6.41	0.1	6.36	0	6.46	0.1	0.308956	0.550702	0.429595	1.10642	IPW	A_19_P00320532	NR_023915	ref|Homo sapiens imprinted in Prader-Willi syndrome (non-protein coding) (IPW), long non-coding RNA [NR_023915]	GGTGGAATTGCTCAGTGCTCCCATAAATATACATTTATAATTTTCATTTGCCACATGGTA	6.44	6.27	6.32	6.42	6.36	6.4	6.62	6.46
1.24	7.43	0.31	7.28	0.1	7.59	0.2	0.0918754	0.285556	0.104376	0.743655	PRB3	A_33_P3256334	NM_006249	ref|Homo sapiens proline-rich protein BstNI subfamily 3 (PRB3), mRNA [NM_006249]	CCTCCACCTCCTCAAGGGGGCAGACCACACAGACCTCCCCAGGGACAGCCTCCCCAGTAA	7.38	7.09	7.25	7.38	7.45	7.37	8.1	7.44
-1.73	10.59	-0.79	10.98	0.1	10.19	0.5	0.078302	0.261194	0.00477007	0.126858	FXR1	A_33_P3387300	NM_001013438	ref|Homo sapiens fragile X mental retardation, autosomal homolog 1 (FXR1), transcript variant 2, mRNA [NM_001013438]	TCTGATGGATGGAATGACTGAATCTGATACAGCTTCAGTTAATGAAAATGGGCTAGGTAT	11.25	10.61	10.93	11.13	10.57	10.42	10.93	8.85
-1.08	6.69	-0.11	6.75	0	6.63	0.1	0.272957	0.515744	0.401775	1.1416	TSHB	A_23_P12128	NM_000549	ref|Homo sapiens thyroid stimulating hormone, beta (TSHB), transcript variant 1, mRNA [NM_000549]	TACCAGGATGCCCACTCCATGTTGCTCCCTATTTTTCCTATCCTGTTGCTTTAAGCTGTA	6.88	6.68	6.7	6.73	6.51	6.57	6.82	6.64
-1.74	10.74	-0.8	11.14	0.2	10.34	0.3	0.0167562	0.106042	0.00265863	0.0871124	VPS26A	A_23_P75255	NM_004896	ref|Homo sapiens vacuolar protein sorting 26 homolog A (S. pombe) (VPS26A), transcript variant 1, mRNA [NM_004896]	GTGAAGCATGTAGTTATCTAGATCTGGGTAATTTCATGTTTATTAAACTCGAACTTTGGC	11.54	11.02	11.17	10.81	10.32	9.84	11.13	10.05
-1.44	8.19	-0.53	8.45	0.2	7.92	0.3	0.0891357	0.280525	0.0169723	0.271972	C14orf142	A_23_P99579	NM_032490	ref|Homo sapiens chromosome 14 open reading frame 142 (C14orf142), mRNA [NM_032490]	CTGTTGTATCCTTATTGTCACACTAGGACATTTAAGGAAGACTTATGCTCTAATTTGGAA	8.88	8.44	8.58	7.9	8.15	7.71	8.51	7.33
1.02	6.38	0.03	6.36	0	6.4	0.1	0.716554	0.854216	0.593325	1.13372	BCAM	A_33_P3291097	NM_005581	ref|Homo sapiens basal cell adhesion molecule (Lutheran blood group) (BCAM), transcript variant 1, mRNA [NM_005581]	ATAGAGCCCAAGGCAGATGGCAGCTGGAGGGAAGGAGACGAAGTCACACTCATCTGCTCT	6.45	6.34	6.38	6.28	6.34	6.33	6.57	6.34
-2.1	12.26	-1.07	12.8	0.1	11.73	0.1	0.00022593	0.00766645	0.00029853	0.0199787	MFAP2	A_23_P1029	NM_017459	ref|Homo sapiens microfibrillar-associated protein 2 (MFAP2), transcript variant 1, mRNA [NM_017459]	CCGCCTCTACTCCATACACAGGCCTTGCAAACAGTGTCTCAACGAGGTCTGCTTCTACAG	13.05	12.4	12.8	12.94	11.8	11.63	12.09	11.39
1.05	6.18	0.07	6.14	0	6.22	0.1	0.465517	0.685989	0.501445	1.11994	KCNS3	A_23_P120103	NM_002252	ref|Homo sapiens potassium voltage-gated channel, modifier subfamily S, member 3 (KCNS3), transcript variant 1, mRNA [NM_002252]	TGACTGAGACGACATGCATGTAAGATCCACAAAATGAGACAATGCATGTAAATCCATGCT	6.22	6.1	6.06	6.2	6.16	6.22	6.09	6.39
1.12	6.22	0.16	6.14	0	6.3	0	0.0615888	0.227993	0.325097	1.06283	A_19_P00803272	A_19_P00803272	A_19_P00803272	Unknown	AAATCTGCCATGGAGCTTTAATGGATAACACAGGCAAAATCCAAGTGGCCATCTCCCAGA	6.1	6.17	6.15	6.14	6.33	6.24	6.28	6.36
-1.17	9.87	-0.23	9.98	0.3	9.75	0.1	0.413634	0.642899	0.16137	0.861517	EBLN2	A_23_P6561	NM_018029	ref|Homo sapiens endogenous Bornavirus-like nucleoprotein 2 (EBLN2), mRNA [NM_018029]	ATCTTGAGGGGGGAGTGTTGGGTGGAATCATAGATCCATGCACTCCTAACATGAACTAAT	10.11	9.29	9.8	10.73	9.9	9.48	9.73	9.89
1.47	10.31	0.55	10.03	0.1	10.59	0.1	0.00994357	0.0777294	0.0141127	0.257239	RAB21	A_23_P128166	NM_014999	ref|Homo sapiens RAB21, member RAS oncogene family (RAB21), mRNA [NM_014999]	CAGATATCTGAAGTACTATTTTTGCAGGGTTTGCACAGGCCCGTAACTGTCTACTACTTT	10.36	9.66	10.11	10.01	10.9	10.32	10.48	10.64
1.28	9.78	0.35	9.6	0.2	9.96	0.1	0.153913	0.380231	0.0602096	0.576694	CDK9	A_23_P169470	NM_001261	ref|Homo sapiens cyclin-dependent kinase 9 (CDK9), mRNA [NM_001261]	TTCTTCAACAGGAGAATTTTACTGTGTTTCTTTTGGTTCCATTGTTTGGAGACATTCCTG	10.07	8.98	9.71	9.65	10.36	9.88	9.85	9.75
-1.07	6.37	-0.1	6.41	0.1	6.32	0.1	0.52023	0.727693	0.385828	1.14319	IGFL3	A_33_P3243454	NM_207393	ref|Homo sapiens IGF-like family member 3 (IGFL3), mRNA [NM_207393]	TTGAACTTCGGAGAGAAGCAACTTGACTTCAGAGGGATGGCTCAATGACATAGCTTTGGA	6.52	6.11	6.39	6.64	6.5	6.35	6	6.42
1.15	14.52	0.2	14.42	0.3	14.62	0.2	0.524774	0.730787	0.112106	0.766809	NCL	A_23_P5551	NM_005381	ref|Homo sapiens nucleolin (NCL), mRNA [NM_005381]	CCTTGGAAATCCGTCTAGTTAACATTTCAAGGGCAATACCGTGTTGGTTTTGACTGGATA	15.05	13.68	14.66	14.3	15.22	14.41	14.21	14.65
1.02	6.19	0.02	6.18	0.1	6.2	0.2	0.880995	0.94423	0.505949	1.11936	ERCC-00016_169	ERCC-00016_169	ERCC-00016_169			6.27	6.26	6.15	6.03	6.23	6.22	5.78	6.57
-1.03	6.62	-0.04	6.64	0.1	6.6	0.1	0.73536	0.865382	0.533189	1.14012	ASS1	A_23_P31921	NM_000050	ref|Homo sapiens argininosuccinate synthase 1 (ASS1), transcript variant 1, mRNA [NM_000050]	TCCCTGGAGGATGCCTGAATTCTACAACCGGTTCAAGGGCCGCAATGACCTGATGGAGTA	6.79	6.43	6.7	6.64	6.6	6.65	6.38	6.76
-2.13	9.25	-1.09	9.79	0.6	8.7	0.2	0.0657643	0.236769	0.00036442	0.0229271	KYNU	A_24_P11506	NM_001032998	ref|Homo sapiens kynureninase (KYNU), transcript variant 2, mRNA [NM_001032998]	GAGTCACAACTACAACTTCACGGACTTAACATTGAAGAAAGTATGCGGATGATAAAGCCA	11.04	8.23	10.4	9.51	9.19	8.71	8.33	8.57
1.13	5.97	0.17	5.89	0.1	6.06	0.1	0.245722	0.488358	0.269161	1.02403	DarkCorner	DarkCorner	DarkCorner			6.18	5.85	5.85	5.67	6.01	6.16	5.81	6.26
1.03	13.68	0.05	13.66	0.3	13.7	0.3	0.901426	0.954158	0.171088	0.900193	GE_BrightCorner	GE_BrightCorner	GE_BrightCorner			13.56	12.93	14.06	14.08	14.49	13.73	13.74	12.85
1.2	13.54	0.26	13.41	0.5	13.67	0.3	0.608743	0.78792	0.044116	0.490078	GE_BrightCorner	GE_BrightCorner	GE_BrightCorner			13.48	11.94	14.07	14.15	14.42	13.67	13.72	12.89
-1.11	13.62	-0.16	13.7	0.2	13.55	0.4	0.638632	0.806935	0.131887	0.790492	GE_BrightCorner	GE_BrightCorner	GE_BrightCorner			13.42	13.51	14.14	13.74	14.45	13.5	13.51	12.73
-1.1	5.92	-0.13	5.99	0	5.86	0	0.133336	0.351293	0.366762	1.13231	DarkCorner	DarkCorner	DarkCorner			6.09	6.03	5.93	5.91	5.83	5.89	5.83	5.87
-1.08	6.05	-0.11	6.1	0	5.99	0	0.222302	0.462631	0.419795	1.13947	OR3A2	A_23_P55504	NM_002551	ref|Homo sapiens olfactory receptor, family 3, subfamily A, member 2 (OR3A2), mRNA [NM_002551]	AACCCTCTTATCTACAGCCTCAGAAACCCTGATGTTCAGGGTGCTCTGTGGCAAATATTT	6.15	6.06	6.04	6.15	5.94	6.04	5.9	6.09
-1.09	6.31	-0.12	6.38	0	6.25	0.1	0.204075	0.441598	0.383763	1.13883	OLIG3	A_32_P124245	NM_175747	ref|Homo sapiens oligodendrocyte transcription factor 3 (OLIG3), mRNA [NM_175747]	TTTTGGGAGGGGTGCCGTTTTTATTTTCCTGAACATTTGCTTGAAATATTTTGTTAGGGC	6.38	6.39	6.38	6.36	6.1	6.33	6.18	6.39
-1.76	15.37	-0.82	15.78	0.4	14.96	0.1	0.0371962	0.169868	0.00334096	0.101105	ENST00000532619	A_33_P3721983	ENST00000532619	gb|Homo sapiens hypothetical MGC13053, mRNA (cDNA clone IMAGE:3501808). [BC001183]	AATACATTCATATGGTTAAAAATTTAAGGCCGGGCACGGTGGCTCACGCCTGTAATCCCA	14.91	15.59	15.77	16.83	14.8	14.95	14.99	15.1
-1.03	6.22	-0.04	6.23	0	6.2	0.1	0.788671	0.895552	0.469423	1.13972	TMPRSS3	A_23_P80162	NM_032405	ref|Homo sapiens transmembrane protease, serine 3 (TMPRSS3), transcript variant D, mRNA [NM_032405]	CCATCCCACTTGGTGGAGAAGATTGTCTACCACAGCAAGTACAAGCCAAAGAGGCTGGGC	6.34	6.25	6.24	6.11	6.12	6.05	6.05	6.58
1.14	13.21	0.19	13.11	0.3	13.3	0.2	0.557447	0.753396	0.145928	0.851556	FTL	A_19_P00812340	NM_000146	ref|Homo sapiens ferritin, light polypeptide (FTL), mRNA [NM_000146]	TCACTTCCTAGATGAGGAAGTTAAACTCATCAAGAAGATGGGTGACCACCTGACCAACCT	12.62	13.7	13.63	12.5	13.13	13.81	13.23	13.03
1.08	11.88	0.11	11.83	0.1	11.93	0.1	0.533941	0.737352	0.336155	1.07123	CCDC130	A_23_P101461	NM_030818	ref|Homo sapiens coiled-coil domain containing 130 (CCDC130), mRNA [NM_030818]	GTGGAGTTATTTATTTGGTCCTGGTGAGGGTGTTTGTGCCTTGTGAGACTCCGTACATTA	11.55	11.75	11.77	12.23	12.22	11.74	11.98	11.79
1.09	9.55	0.13	9.49	0	9.61	0.2	0.532882	0.736633	0.242254	0.998443	RELA	A_23_P104689	NM_021975	ref|Homo sapiens v-rel avian reticuloendotheliosis viral oncogene homolog A (RELA), transcript variant 1, mRNA [NM_021975]	TTATTCTTTTATTGTCAGTATCTGTATCTCTCTCTCTTTTTGGAGGTGCTTAAGCAGAAG	9.58	9.5	9.45	9.42	9.98	8.99	9.83	9.64
1.16	7.18	0.21	7.07	0.1	7.28	0.2	0.235069	0.476315	0.231006	0.986627	WASH5P	A_33_P3304908	ENST00000607872	ens|WAS protein family homolog 5 pseudogene [Source:HGNC Symbol;Acc:HGNC:33884] [ENST00000607872]	GGAGAGAAAGACCTAAATAAGCAATAGATGATTAGTTCTTCAATAACAGTTGTGACAAGG	6.91	7.35	7.13	6.89	7.12	7.13	7.14	7.74
-1	6.17	-0.01	6.17	0	6.16	0.2	0.97547	0.989133	0.486303	1.13031	A_19_P00809588	A_19_P00809588	A_19_P00809588	Unknown	TGAAAATGTTTTTGCCAATATTTCTAATAACAGATTTATTCCTAAATAAAGATCCTCTGC	6.05	6.21	6.2	6.22	5.81	6.06	6.14	6.65
1.26	7.49	0.33	7.32	0.2	7.65	0.1	0.103616	0.305479	0.091193	0.698913	LACTB	A_24_P53051	NM_171846	ref|Homo sapiens lactamase, beta (LACTB), transcript variant 2, mRNA [NM_171846]	GAGCTTCAGGATGTAAATATTTGGACTATATGCAGAAAATATTCCATGACTTGGATATGC	7.32	7.77	7.14	7.05	7.34	7.52	7.9	7.85
-1.16	6.05	-0.22	6.16	0.1	5.95	0	0.0773554	0.259524	0.199939	0.939165	DIRAS2	A_23_P20660	ENST00000375765	ens|DIRAS family, GTP-binding RAS-like 2 [Source:HGNC Symbol;Acc:HGNC:19323] [ENST00000375765]	ATCGTCTTTTAGGAGATCCCCAATTGACTCAGAGTTTGAGGAGTTAGTATCACAGAATTA	6.12	6.11	6.44	5.98	5.98	5.92	5.97	5.91
-1.16	6.15	-0.21	6.26	0.1	6.05	0.1	0.123278	0.336369	0.211946	0.95846	lnc-TP53INP1-2	A_19_P00318207	lnc-TP53INP1-2:1	linc|LNCipedia lincRNA (lnc-TP53INP1-2), lincRNA [lnc-TP53INP1-2:1]	AAATAAAGTAGAAGGACAAGGGAAGGAAATTGGGATCTCTTTTCATGGAGGCACAGAATG	6.12	6.11	6.5	6.31	6.09	6.09	5.81	6.2
-1.01	11.21	-0.02	11.22	0.1	11.2	0	0.900183	0.953685	0.503968	1.13643	EPS8L1	A_33_P3220698	NM_133180	ref|Homo sapiens EPS8-like 1 (EPS8L1), transcript variant 1, mRNA [NM_133180]	CAGTGGAGCCCTGAGCATTGTAATATGCGGCCCAGCCTATAAACAGCCTCCGTGCTTAGC	10.93	11.58	11.29	11.06	11.12	11.23	11.22	11.23
1.22	7.34	0.29	7.2	0.1	7.49	0.1	0.0448477	0.189834	0.12111	0.793162	ZNF14	A_23_P101811	NM_021030	ref|Homo sapiens zinc finger protein 14 (ZNF14), mRNA [NM_021030]	TATGAAAGGAGTCAGAGTGGGGTGAAAGTCTATAAATGTAAGACATTTGGGAAAGCCTTC	7.23	7.34	7.15	7.08	7.16	7.61	7.64	7.54
-1.32	7.3	-0.4	7.49	0.1	7.1	0.1	0.01235	0.088552	0.0568162	0.52696	VASH2	A_23_P115492	NM_024749	ref|Homo sapiens vasohibin 2 (VASH2), transcript variant 1, mRNA [NM_024749]	AGTCAACAGATGTTATTTCAGTCTCAGTGCATCTCCTCTGGCTTTCTTTGACTGAAGGTG	7.3	7.61	7.38	7.69	7.24	7.25	7.01	6.89
-1.01	9.15	-0.01	9.15	0.1	9.14	0.1	0.924039	0.965139	0.528368	1.13501	PSME4	A_23_P79628	NM_014614	ref|Homo sapiens proteasome (prosome, macropain) activator subunit 4 (PSME4), mRNA [NM_014614]	CTGCTGAGCTCTCATCATTTTGGTGGTTTCTGTGTTAGATCTCGTTAGTCTGCATTCCAC	9.27	9.45	8.96	8.93	8.94	9.33	9.12	9.18
-1.14	6.24	-0.18	6.33	0	6.15	0.1	0.0788462	0.262096	0.257697	1.03236	DEF6	A_33_P3353073	NM_022047	ref|Homo sapiens differentially expressed in FDCP 6 homolog (mouse) (DEF6), mRNA [NM_022047]	GAAAAAGGTACTCAGCAGCATGAGCTTGGAGGTGAGCTTGGGTGAGCTGGAGGAGCTTCT	6.26	6.38	6.38	6.32	6.26	6.26	6.09	5.99
1.1	6.46	0.13	6.39	0.1	6.53	0.1	0.33611	0.576409	0.338372	1.07271	MCOLN2	A_23_P23639	NM_153259	ref|Homo sapiens mucolipin 2 (MCOLN2), mRNA [NM_153259]	TGGGAAAGAGGACTCACAGTTAGCCAGCTGACCATGACTGAAGTTCCAGCTTTACTTTTT	6.45	6.48	6.15	6.49	6.41	6.83	6.38	6.48
1.01	9.4	0.02	9.39	0.2	9.41	0.1	0.915305	0.961268	0.445634	1.11036	ASAP3	A_23_P114689	NM_017707	ref|Homo sapiens ArfGAP with SH3 domain, ankyrin repeat and PH domain 3 (ASAP3), transcript variant 1, mRNA [NM_017707]	CAATGAGAAAGCAGATACACCTAAGCCATCATCAACCACTAACATCTCAACTTGCCAGTT	9.58	9.62	8.89	9.45	9.09	9.68	9.53	9.33
-1.08	12.34	-0.11	12.4	0.3	12.28	0	0.671527	0.827957	0.229747	0.988221	MRPL36	A_24_P371758	NM_032479	ref|Homo sapiens mitochondrial ribosomal protein L36 (MRPL36), mRNA [NM_032479]	CCTGCGCTGGGGTTCAAAAACAAGACTGTCCTTAAGAAGCGCTGCAAGGACTGTTACCTG	12.47	13.2	12.13	11.79	12.36	12.32	12.28	12.17
-1.07	6.44	-0.1	6.49	0	6.4	0	0.305113	0.54731	0.434639	1.14168	L26245	A_24_P923381	L26245	gb|Human effector cell protease receptor-1 (EPR-1) mRNA, partial cds. [L26245]	CTGCTCGATGGCACGGCGCACTTTCTTCGCAGTTTCCTCAAATTCTTTCTTCTTATTGTT	6.51	6.59	6.48	6.39	6.36	6.52	6.29	6.41
-1.06	6.15	-0.09	6.19	0	6.1	0.1	0.427092	0.65496	0.410017	1.14419	SATB1-AS1	A_33_P3324814	NR_125803	ref|Homo sapiens SATB1 antisense RNA 1 (SATB1-AS1), long non-coding RNA [NR_125803]	CTCCTTAGCTGATTTTTCTTCTTGCCTTATACTGGGTTCTTTAACACCAGAACAAAAATA	6.07	6.22	6.27	6.21	6.36	6.07	5.99	5.99
-1.09	6.65	-0.13	6.72	0.1	6.59	0.1	0.303631	0.546058	0.335157	1.11741	LOC100129324	A_33_P3397180	AK128261	gb|Homo sapiens cDNA FLJ46397 fis, clone THYMU3003958. [AK128261]	CCCGGCCCACAACTCAACTTCTGGCCTCAGTGTGTTCAACGGTAAAAGCAGCATCACTTT	6.68	6.93	6.7	6.56	6.54	6.81	6.4	6.6
-1.05	6.16	-0.07	6.19	0	6.12	0.1	0.507087	0.718028	0.508926	1.14638	ERCC-00108_60	ERCC-00108_60	ERCC-00108_60			6.31	6.13	6.17	6.14	6.1	6.3	6	6.09
1.03	7.8	0.04	7.78	0.2	7.82	0.1	0.832927	0.91956	0.44081	1.10966	DHX57	A_23_P16908	NM_198963	ref|Homo sapiens DEAH (Asp-Glu-Ala-Asp/His) box polypeptide 57 (DHX57), mRNA [NM_198963]	GTGTCCTCGAGGATCCCGGATCATCAGCACAATTGTGAAACTTGTCACCACACAATAAAA	7.34	8.19	7.76	7.85	7.61	8.14	7.87	7.68
1.49	7.99	0.57	7.71	0.2	8.28	0.2	0.0386313	0.173564	0.0143058	0.259556	MNS1	A_23_P3302	NM_018365	ref|Homo sapiens meiosis-specific nuclear structural 1 (MNS1), mRNA [NM_018365]	TGTCAGCATAACTTTTGTTTTACAGTTCAGTGGCATTAGGTATCCATTGTCTGTTTGGAT	7.99	8.05	7.42	7.36	8.75	8.4	7.76	8.19
1	7.11	0	7.11	0.2	7.12	0.2	0.986985	0.994136	0.385127	1.09691	ARL4A	A_23_P145761	NM_005738	ref|Homo sapiens ADP-ribosylation factor-like 4A (ARL4A), transcript variant 1, mRNA [NM_005738]	CAAACAAGATTTGAGGAACTCATTGTCACTTTCAGAAATTGAGAAATTGTTAGCAATGGG	7.2	7.68	6.85	6.72	7.23	7.47	6.68	7.08
-1.16	6.18	-0.22	6.29	0	6.07	0.1	0.0460517	0.192624	0.202242	0.943299	PPIP5K1	A_33_P3420020	NM_001130858	ref|Homo sapiens diphosphoinositol pentakisphosphate kinase 1 (PPIP5K1), transcript variant 5, mRNA [NM_001130858]	CTCTTGTTTGTCCCGGCCGTAAAACGATTTTCTGTGTCGTTTGCAAAGCATCCGACTAAC	6.27	6.27	6.42	6.2	6.09	6.2	5.91	6.08
-1.14	6.23	-0.19	6.32	0	6.13	0	0.044415	0.188804	0.247948	1.01778	A_19_P00332159	A_19_P00332159	A_19_P00332159	Unknown	AATGTAAAGCCAAGAAGGTGCAGACAGCAGCTTTGGGCTTCCCGAGACCCCTTTGGGCCA	6.34	6.36	6.33	6.28	6.12	6.26	6.03	6.12
1.16	14.97	0.22	14.86	0.2	15.08	0.2	0.326103	0.567217	0.167639	0.893694	ENST00000481963	A_24_P194962	ENST00000481963	ens|ribosomal protein L7a pseudogene 8 [Source:HGNC Symbol;Acc:HGNC:23738] [ENST00000481963]	GGGGTCCCTTACTCCATTATCAAGGGGAAGGCAAGACTGGGCCATCTAGTCCACAGGAAG	14.85	15.29	14.73	14.56	15.42	15.36	14.64	14.9
-1.03	6.19	-0.04	6.21	0	6.17	0.1	0.662845	0.822435	0.554012	1.14548	RGN	A_23_P114423	NM_152869	ref|Homo sapiens regucalcin (RGN), transcript variant 2, mRNA [NM_152869]	TAAGGCTTTCTGTAAAAGGTACTATAGAAGGGCGAAGAATCGTTCAACTGTCAATCAGCC	6.22	6.25	6.2	6.17	6.28	6.29	5.97	6.13
1.9	9.77	0.92	9.3	0.2	10.23	0.2	0.00246452	0.0338729	0.00117489	0.0602524	CCNA2	A_23_P58321	NM_001237	ref|Homo sapiens cyclin A2 (CCNA2), mRNA [NM_001237]	AAGTTTGATAGATGCTGACCCATACCTCAAGTATTTGCCATCAGTTATTGCTGGAGCTGC	9.13	9.84	9.28	8.96	9.79	10.42	10.11	10.59
1.33	10.02	0.41	9.81	0.2	10.22	0.1	0.0398366	0.177137	0.048126	0.51317	SLC17A5	A_33_P3416321	NM_012434	ref|Homo sapiens solute carrier family 17 (acidic sugar transporter), member 5 (SLC17A5), mRNA [NM_012434]	ATCATATTTTTCCAGTGGACCATCCTCCAGTGGCTGTGGTTGTTGAGCATGCTTTCAGAA	9.8	9.91	9.35	10.17	10.12	10.28	10.04	10.45
1.77	12.64	0.82	12.23	0.2	13.05	0.1	0.0020498	0.0303064	0.0027682	0.100363	RPS6KB2	A_33_P3230488	NM_003952	ref|Homo sapiens ribosomal protein S6 kinase, 70kDa, polypeptide 2 (RPS6KB2), mRNA [NM_003952]	TGCGTATGAAAGTGTGTGTCTGCTGGGGCAGCTGTGCCCCTGAATCATGGGCACGGAGGG	11.98	12.84	12.12	11.97	12.87	13.01	13.22	13.11
1.41	9.42	0.5	9.17	0.2	9.67	0.1	0.0241007	0.131934	0.0302175	0.398363	BLMH	A_23_P310911	NM_000386	ref|Homo sapiens bleomycin hydrolase (BLMH), mRNA [NM_000386]	AAAGTTTGGTTCTGTGTCTGTGTTTTAATAAGACGAGAGGACGAGCGATTGAGGTGTATG	9	9.65	8.99	9.04	9.29	9.69	9.86	9.84
-1.15	6.28	-0.21	6.38	0	6.17	0	0.0359747	0.166498	0.221624	0.976355	LINC00928	A_33_P3851346	NR_027074	ref|Homo sapiens long intergenic non-protein coding RNA 928 (LINC00928), transcript variant 1, long non-coding RNA [NR_027074]	GGAAAAAGAGCAGCCTCCCATATAACAACAATACAATGATAACCCTTAAAAAACTTTGCA	6.3	6.4	6.44	6.38	6.28	6.22	6.09	6.11
-1.17	6.4	-0.23	6.52	0.1	6.29	0	0.034968	0.16385	0.183657	0.907491	A_19_P00811559	A_19_P00811559	A_19_P00811559	Unknown	TGAACTCTCCTGCTGGAGTCAGACAGAACTTATGTGCAAGATGCCTTCTCTTATCATGGT	6.37	6.66	6.45	6.59	6.26	6.3	6.38	6.22
-1.05	6.19	-0.07	6.22	0	6.15	0.1	0.49485	0.708797	0.502359	1.14624	ERCC-00085_231	ERCC-00085_231	ERCC-00085_231			6.17	6.33	6.11	6.27	6.22	6.26	6.06	6.08
1.76	9.84	0.82	9.44	0.2	10.25	0.1	0.00592903	0.0570404	0.0026915	0.0985465	NUDT21	A_24_P287756	NM_007006	ref|Homo sapiens nudix (nucleoside diphosphate linked moiety X)-type motif 21 (NUDT21), mRNA [NM_007006]	CCCATACTTACTTCACTTGTTATACATCACTGATTATTTGGGTTAAACTGGACTCATTTC	9.42	10.07	9.34	8.93	9.92	10.51	10.3	10.28
1	6.3	0	6.3	0.1	6.3	0	0.996262	0.998227	0.584638	1.1322	SLC6A15	A_24_P307653	NM_182767	ref|Homo sapiens solute carrier family 6 (neutral amino acid transporter), member 15 (SLC6A15), transcript variant 1, mRNA [NM_182767]	TCACATTGATTTTCTTTGTATCACCTGAACTGGATTGTCTTTCATTTCAGTCAGCACTTA	6.09	6.31	6.2	6.62	6.18	6.38	6.33	6.31
-1.01	6.75	-0.02	6.75	0.1	6.74	0.1	0.905673	0.956493	0.551486	1.13924	CA5BP1	A_19_P00322898	NR_026551	ref|Homo sapiens carbonic anhydrase VB pseudogene 1 (CA5BP1), non-coding RNA [NR_026551]	CAAGATGGCCGCGTGCGGGATCCTCGGGTACCGGGAGCGAACGAGGAGGTTCTGGCTCAG	6.65	6.99	6.72	6.66	6.6	6.68	7.04	6.64
-1	7.89	-0.01	7.89	0.1	7.89	0	0.960066	0.982441	0.627248	1.13906	RNASE4	A_23_P205531	NM_001282192	ref|Homo sapiens ribonuclease, RNase A family, 4 (RNASE4), transcript variant 4, mRNA [NM_001282192]	GGTTAGATGCCACCATGTAGGGATTATCGCGAGTGGTTGACCTTACACTTACTCCTTAAA	7.84	8.11	7.73	7.89	7.9	7.91	7.9	7.85
-1.06	6.11	-0.09	6.15	0.1	6.07	0	0.428618	0.656261	0.430974	1.14506	ALDH1A2	A_24_P73577	NM_170697	ref|Homo sapiens aldehyde dehydrogenase 1 family, member A2 (ALDH1A2), transcript variant 3, mRNA [NM_170697]	GCTAGATAAGATCTTTTCCAAAGTTTTTCTTAGAACCAACCAAAAAACAATCCGAGTAGG	5.98	6.38	6.18	6.07	5.98	6.14	6.09	6.06
-1.34	10.2	-0.42	10.4	0.2	9.99	0.2	0.114947	0.323753	0.0553975	0.520703	E1A_r60_a22	(+)E1A_r60_a22	E1A_r60_a22			10.33	10.25	10.04	11.01	10.39	9.83	10.18	9.55
-1.03	6.59	-0.05	6.61	0.1	6.57	0	0.645882	0.812067	0.537178	1.14633	SMN2	A_24_P126682	NM_022877	ref|Homo sapiens survival of motor neuron 2, centromeric (SMN2), transcript variant c, mRNA [NM_022877]	CAAAATGCTCAAGAGAATGAAAATGAAAGCCAAGTTTCAACAGATGAAAGTGAGAACTCC	6.57	6.75	6.68	6.45	6.58	6.51	6.67	6.5
-1.27	9.03	-0.34	9.2	0.1	8.86	0.1	0.0903565	0.282769	0.0750024	0.602699	MAFF	A_23_P103110	NM_012323	ref|Homo sapiens v-maf avian musculoaponeurotic fibrosarcoma oncogene homolog F (MAFF), transcript variant 1, mRNA [NM_012323]	CTCCCTGGGAAAAGTGGCGTATGGCCCTGAGCTGGGCTTTATATTTTATATCTGCAAATA	8.9	9.57	9.07	9.26	8.67	8.8	9.29	8.7
-1.04	7.03	-0.06	7.06	0.1	7	0.1	0.697163	0.842826	0.420605	1.13934	MAPK8	A_24_P286898	NM_001278547	ref|Homo sapiens mitogen-activated protein kinase 8 (MAPK8), transcript variant JNK1-b2, mRNA [NM_001278547]	TTTGAGAAGCTGTTAATCTTTTAGCTGAATAATGAAGTTAGACTGAATTACGTGTCTCCC	7.06	7.44	6.78	6.96	7.09	6.96	7.15	6.81
1.01	6.13	0.02	6.12	0.1	6.14	0	0.840598	0.923798	0.640402	1.13907	ENST00000593336	A_19_P00317562	ENST00000593336	Unknown	GTATTTGCCTTGGAAGAAGTATGTGTACAATACTCATTTTTAAAAGATGCAACAGTCACC	6.01	6.2	6.24	6.03	6.09	6.12	6.18	6.17
1.02	6.37	0.04	6.35	0.1	6.38	0.1	0.727212	0.860936	0.586344	1.13248	FAM90A1	A_33_P3212630	NM_018088	ref|Homo sapiens family with sequence similarity 90, member A1 (FAM90A1), mRNA [NM_018088]	CTCTATGAGGACCTTCAGGTTTCCTCCTCCTCAGAGGACAGCGATTCTGACCTGGAGTGA	6.22	6.47	6.35	6.36	6.38	6.3	6.56	6.3
1.02	6.19	0.03	6.17	0	6.21	0	0.687123	0.837182	0.625481	1.13736	A_19_P00327734	A_19_P00327734	A_19_P00327734	Unknown	GAGGATCTTGAATAGCAGAGAAAGTAGAAGTTTAGATTATATCCTTGATGACAAGAAACC	6.18	6.2	6.17	6.14	6.16	6.26	6.25	6.16
1.07	6.28	0.1	6.23	0.1	6.33	0.1	0.3934	0.626337	0.428509	1.10638	B3GALT5	A_23_P102919	NM_033171	ref|Homo sapiens UDP-Gal:betaGlcNAc beta 1,3-galactosyltransferase, polypeptide 5 (B3GALT5), transcript variant 3, mRNA [NM_033171]	GTTTGACATACACCTGGATTTTTGCATTTCAGGGGTCAGTATCCTATGACATGATGGGTG	6.34	6.35	6.21	6.03	6.23	6.2	6.53	6.37
1.03	6.07	0.05	6.04	0.1	6.09	0.1	0.666794	0.825088	0.557423	1.12959	DKK2	A_23_P155848	NM_014421	ref|Homo sapiens dickkopf WNT signaling pathway inhibitor 2 (DKK2), mRNA [NM_014421]	CAGCATCTGCTTTATTGCCAAAGGGCTAGTTTCGGTTTTCTGCAGCCATTGCGGTTAAAA	6.1	6.18	6.09	5.8	6.09	5.95	6.18	6.15
-1.12	6.86	-0.17	6.94	0.1	6.78	0.1	0.254715	0.497612	0.272906	1.05239	A_19_P00806605	A_19_P00806605	A_19_P00806605	Unknown	TAAAAAATCTACTCCTGTCCTGCGTCCTCCAATTCCTATTCACATAGGGCTGTGTGTGTG	6.93	6.92	6.79	7.14	6.84	6.68	7.08	6.51
1.17	7.11	0.22	7	0.1	7.23	0.1	0.208004	0.446297	0.190913	0.933457	LINC00882	A_19_P00320715	ENST00000479612	ens|long intergenic non-protein coding RNA 882 [Source:HGNC Symbol;Acc:HGNC:48568] [ENST00000479612]	CTAGGATGCCAGACAGAAATACCAGTTGCAATGTTTTGTTGCATAAAGTTTATCCTAATT	7.07	7.37	6.89	6.68	7.17	7.21	7.52	7
-1.56	6.8	-0.64	7.12	0.2	6.48	0.1	0.00433411	0.0474357	0.00708302	0.162086	HLA-DRA	A_32_P87697	NM_019111	ref|Homo sapiens major histocompatibility complex, class II, DR alpha (HLA-DRA), mRNA [NM_019111]	AGAAGATCACTGAAGAAACTTCTGCTTTAATGGCTTTACAAAGCTGGCAATATTACAATC	7.31	7.47	7	6.72	6.41	6.4	6.75	6.36
-1.04	6.34	-0.06	6.37	0.1	6.31	0	0.525868	0.731644	0.532497	1.14633	LOC440300	A_33_P3369029	NR_033738	ref|Homo sapiens chondroitin sulfate proteoglycan 4 pseudogene (LOC440300), non-coding RNA [NR_033738]	AATGGATGTGGGACCAGTGCACACAGATGCCACCCTACAAGTGACCATTGCCCTAGAGGG	6.29	6.52	6.33	6.32	6.25	6.3	6.36	6.34
1.21	7.18	0.27	7.05	0.1	7.32	0.1	0.049281	0.200447	0.144583	0.849213	N4BP2L2-IT2	A_33_P3379841	NR_026928	ref|Homo sapiens N4BPL2 intronic transcript 2 (non-protein coding) (N4BP2L2-IT2), long non-coding RNA [NR_026928]	TCCTAACTCCTAGTACCTAGAATGTGACCATATTTGGAGATGGGGCCTTTAAAAAGGTAA	6.88	7.21	6.94	7.15	7.28	7.34	7.54	7.11
1.47	11.91	0.55	11.64	0.2	12.19	0.1	0.0271285	0.14149	0.0185641	0.301701	IAH1	A_23_P17287	NM_001039613	ref|Homo sapiens isoamyl acetate-hydrolyzing esterase 1 homolog (S. cerevisiae) (IAH1), mRNA [NM_001039613]	TGGGAGATGGAGACCATTAGCCAATCACAGGAGACCCAAATCTGCTTGTTATCTACAGAA	11.39	12.26	11.39	11.5	12.28	12.22	12.41	11.85
-1.07	6.24	-0.1	6.28	0	6.19	0	0.272226	0.515042	0.44348	1.14069	CDC42BPG	A_33_P3264224	NM_017525	ref|Homo sapiens CDC42 binding protein kinase gamma (DMPK-like) (CDC42BPG), mRNA [NM_017525]	AAGAGCTTGAGGAATGCCATACTCCGGCTGGTCCGGGACATGGAAATTCGGACTCAGGGA	6.31	6.33	6.31	6.18	6.2	6.16	6.28	6.11
-1.07	6.22	-0.1	6.27	0	6.17	0.1	0.375849	0.612088	0.405103	1.14451	LOC283737	A_33_P3718699	AK096897	gb|Homo sapiens cDNA FLJ39578 fis, clone SKMUS2003034. [AK096897]	GCTGGGCACATAGGAACGGAAATGCATTGACTTTAATAAAACAGAGTGTAAAACAACTTT	6.23	6.29	6.38	6.18	6.18	6.15	6.39	5.95
-1.02	6.28	-0.03	6.3	0	6.26	0	0.708751	0.849417	0.589995	1.14512	LOC100131626	A_33_P3411372	NR_046369	ref|Homo sapiens uncharacterized LOC100131626 (LOC100131626), transcript variant 1, long non-coding RNA [NR_046369]	CAAAGCGGCGGAGAAAAATGAGAAAATCACCCAGGTTATCTGCAAAAAATTCTGAAAAAG	6.23	6.39	6.27	6.31	6.25	6.2	6.41	6.2
-1.03	6.63	-0.05	6.66	0.1	6.61	0.1	0.694489	0.841287	0.525265	1.14101	LOC401320	A_19_P00319177	NR_038889	ref|Homo sapiens uncharacterized LOC401320 (LOC401320), long non-coding RNA [NR_038889]	GGGAGAATCTGGAGAGGATTTAATTAATTTGGCAAAAGGATTAGCAATTGAATCTAAGTG	6.53	6.61	6.66	6.83	6.68	6.5	6.82	6.44
-1.39	7.41	-0.47	7.65	0.2	7.18	0.1	0.01675	0.106036	0.0311271	0.379895	SORBS2	A_23_P121795	NM_021069	ref|Homo sapiens sorbin and SH3 domain containing 2 (SORBS2), transcript variant 2, mRNA [NM_021069]	CGTTTCAGGCTCTGTATAACTATACTCCCAGGAATGAAGATGAGCTGGAGCTCAGAGAAA	7.31	8.05	7.48	7.75	7.17	7.1	7.38	7.05
1.11	9.03	0.15	8.96	0.2	9.11	0.2	0.578365	0.76783	0.186277	0.925523	PRMT6	A_23_P12336	NM_018137	ref|Homo sapiens protein arginine methyltransferase 6 (PRMT6), mRNA [NM_018137]	CTCTCTCATTTGGAGGGATCATGTGAGTTGGCCTACTTACAAGTAGTGAAAGTTCCCTTT	8.66	9.69	8.71	8.77	8.61	9.08	9.31	9.44
-1.08	6.18	-0.11	6.23	0	6.12	0.1	0.232647	0.473733	0.407101	1.13936	lnc-MFSD8-6	A_19_P00322108	lnc-MFSD8-6:1	linc|LNCipedia lincRNA (lnc-MFSD8-6), lincRNA [lnc-MFSD8-6:1]	TTCTTCAACTGTTTCAAATGCTGGAGCATAGCACACATGAAGCAATCCACCGAGGAAGCT	6.24	6.27	6.27	6.14	6.13	6.2	5.97	6.17
1.71	11.05	0.77	10.66	0.2	11.43	0.1	0.00120592	0.0220042	0.00398438	0.123789	MX2	A_23_P6263	NM_002463	ref|Homo sapiens MX dynamin-like GTPase 2 (MX2), mRNA [NM_002463]	TCTGGGTCAAATTCTTCTTTTGTATGTCCAGTCTCCTGCACAGCACCTGCAGCATTGTAA	10.47	11.16	10.58	10.44	11.44	11.23	11.53	11.54
1.96	11.17	0.97	10.68	0.3	11.65	0.1	0.00407287	0.0457941	0.00093591	0.0522981	VPS72	A_23_P115215	NM_005997	ref|Homo sapiens vacuolar protein sorting 72 homolog (S. cerevisiae) (VPS72), transcript variant 2, mRNA [NM_005997]	CCCCGAGCCTTGCGCCAGAAAATTGTCATTAAATGAAGAGATGTCTAGTCCTCAGAAACT	10.31	11.52	10.64	10.25	11.75	11.56	11.8	11.5
-1.06	6.27	-0.09	6.32	0	6.23	0.1	0.378962	0.615007	0.46149	1.14439	SSTR2	A_33_P3352467	NM_001050	ref|Homo sapiens somatostatin receptor 2 (SSTR2), mRNA [NM_001050]	AAGGGGACTTTAGAGGACTTCATACAAAGCTGGGCATTAAGAAAACCACAATGCATGGCC	6.36	6.31	6.29	6.31	6.23	6.35	6.02	6.31
1.1	7.84	0.14	7.77	0.2	7.91	0.1	0.41571	0.644822	0.310404	1.05392	NCOA5	A_23_P210515	NM_020967	ref|Homo sapiens nuclear receptor coactivator 5 (NCOA5), mRNA [NM_020967]	CCATGGCAGCCACAGAAAAAAGAATTTTTCTCTCTGAGCCAAGGTTGTTTTTTGTTTTTT	7.59	8.14	7.88	7.45	7.86	8.15	7.71	7.9
1.14	9.02	0.19	8.93	0.2	9.12	0	0.324188	0.565408	0.204773	0.95567	PARP12	A_23_P111804	NM_022750	ref|Homo sapiens poly (ADP-ribose) polymerase family, member 12 (PARP12), transcript variant 1, mRNA [NM_022750]	TGATTCGGTTTCTCAGAGTCTCATGGCATCATAGTTTTTCCAGAATGACACAGTAGCCAC	8.57	9.49	8.98	8.66	9.15	9.23	9.06	9.05
1.17	7.58	0.23	7.46	0.3	7.69	0.1	0.448205	0.672177	0.114998	0.775722	A_33_P3271121	A_33_P3271121	A_33_P3271121	Unknown	CCTGCTTATTCTTTCCAAGTTAGTAGGCAGATTGGAACTATAGAATTTATCCGTGATAAT	7.22	8.33	7.49	6.8	7.83	7.8	7.34	7.79
1.07	6.61	0.1	6.56	0.1	6.66	0.1	0.420999	0.64952	0.410784	1.10144	DNAJC28	A_23_P68700	NM_017833	ref|Homo sapiens DnaJ (Hsp40) homolog, subfamily C, member 28 (DNAJC28), transcript variant 1, mRNA [NM_017833]	TTGGGAATCCAATGACACCAACTGAAAAGAAACAGTGGAACCATGTTTGTGAGCAGTTTC	6.51	6.79	6.55	6.38	6.44	6.72	6.8	6.66
1.13	7.54	0.18	7.45	0.1	7.63	0.1	0.129176	0.345111	0.297261	1.04519	PRB3	A_23_P116890	NM_006249	ref|Homo sapiens proline-rich protein BstNI subfamily 3 (PRB3), mRNA [NM_006249]	CAAGGTCCCCCACCTCGTCCAGGAAAGCCAGAAGGATCACCTTCACAAGGAGGCAACAAA	7.3	7.46	7.58	7.45	7.84	7.5	7.56	7.59
-1.12	6.19	-0.16	6.28	0	6.11	0.1	0.113806	0.321871	0.295981	1.07981	LOC728114	A_33_P3266619	ENST00000547602	ref|PREDICTED: Homo sapiens uncharacterized LOC728114 (LOC728114), misc_RNA [XR_245977]	CCGAATGTCCATCAGAAGGGGACTGCTTAAATAAATTATGGTATATCTGTATAATGGAAT	6.31	6.31	6.27	6.22	6.07	6.29	5.95	6.14
1.65	10.17	0.72	9.81	0.3	10.53	0.1	0.0298698	0.149732	0.00650708	0.163785	CYB5A	A_23_P101208	NM_001914	ref|Homo sapiens cytochrome b5 type A (microsomal) (CYB5A), transcript variant 2, mRNA [NM_001914]	CACGGGAGAAAAGAAGCCATTGCTAACTACTTCAACTGACAGAAACCTTCACTTGAAAAC	9.7	10.67	9.76	9.11	10.37	10.43	10.56	10.77
1.06	6.17	0.08	6.13	0	6.22	0.1	0.401173	0.632249	0.475803	1.11615	ERCC-00116_142	ERCC-00116_142	ERCC-00116_142			6.12	6.25	6.06	6.09	6.16	6.42	6.14	6.15
1.03	6.43	0.04	6.41	0	6.45	0.1	0.697521	0.843033	0.548862	1.12829	A_19_P00807751	A_19_P00807751	A_19_P00807751	Unknown	TCATCTTCTGCCCACTGAGCAATATCTCATTTGCAAATGCCCCTTCCATTACTTTAGGAA	6.39	6.47	6.44	6.32	6.2	6.52	6.53	6.54
-1	6.29	-0.01	6.29	0.1	6.29	0.1	0.968892	0.986005	0.560598	1.13472	ENST00000390455	A_23_P44857	ENST00000390455	ens|T cell receptor alpha variable 26-1 [Source:HGNC Symbol;Acc:HGNC:12123] [ENST00000390455]	ATCATTCATGGTCTAAAAAACAATGAAACCAATGAAATGGCCTCTCTGATCATCACAGAA	6.36	6.38	6.33	6.11	6.18	6.48	6	6.49
1.14	6.5	0.19	6.41	0.1	6.6	0	0.0700707	0.245907	0.266822	1.0213	ADD3	A_24_P90097	NM_016824	ref|Homo sapiens adducin 3 (gamma) (ADD3), transcript variant 1, mRNA [NM_016824]	GGTGAGTTGGCATGCAAAAAATTACATTGATTACAGTGTGTTTTGGAGCTGGCTCTGTTT	6.39	6.55	6.44	6.25	6.5	6.64	6.59	6.68
1.28	6.81	0.35	6.64	0.1	6.99	0.1	0.0200837	0.11794	0.0927599	0.705173	ENST00000505877	A_33_P3826460	ENST00000505877	ens|long intergenic non-protein coding RNA 1194 [Source:HGNC Symbol;Acc:HGNC:37171] [ENST00000505877]	CTAGCACAATTTCATTTGCAGGCACCTAACCTTCTGTGATAGTATTGTCTTATATTGTTA	6.53	6.84	6.72	6.46	7.24	6.97	6.83	6.92
1.8	8.48	0.85	8.06	0.2	8.9	0.1	0.00283819	0.0369369	0.00236439	0.0904068	LURAP1L	A_33_P3375145	NM_203403	ref|Homo sapiens leucine rich adaptor protein 1-like (LURAP1L), mRNA [NM_203403]	CCTAGTGAGGGAATCTAATTAAGATTTCATGCTGTTCTTTGTAATGATAAATGTTTCCGG	7.86	8.73	7.82	7.81	8.91	8.67	8.97	9.06
1.11	15.57	0.15	15.5	0.4	15.65	0.1	0.692085	0.839832	0.142367	0.843831	RPLP0	A_23_P204472	NM_053275	ref|Homo sapiens ribosomal protein, large, P0 (RPLP0), transcript variant 2, mRNA [NM_053275]	GGGGCACCATTGAAATCCTGAGTGATGTGCAGCTGATCAAGACTGGAGACAAAGTGGGAG	15.19	16.47	15.87	14.45	15.39	15.53	15.82	15.86
-1.01	7.42	-0.02	7.43	0.2	7.41	0	0.930683	0.968625	0.332612	1.11549	DUSP16	A_24_P189739	NM_030640	ref|Homo sapiens dual specificity phosphatase 16 (DUSP16), mRNA [NM_030640]	TTGTGCTACTAAGAGATCTCAAATATTAGTCTTTGTCCGGACCCTTCCATAGTACACCTT	7.44	7.84	7.68	6.76	7.41	7.46	7.48	7.29
1.13	6.88	0.18	6.79	0	6.97	0.1	0.115261	0.324309	0.274398	1.02952	PDCD1	A_23_P136405	NM_005018	ref|Homo sapiens programmed cell death 1 (PDCD1), mRNA [NM_005018]	GCTGGGACAAGGGATCCCCCTTCCCTGTGGTTCTATTATATTATAATTATAATTAAATAT	6.65	6.78	6.86	6.86	6.91	7.21	6.86	6.91
1.39	12.04	0.48	11.8	0.3	12.28	0	0.118319	0.328759	0.0525165	0.53464	CLPTM1L	A_23_P110504	NM_030782	ref|Homo sapiens CLPTM1-like (CLPTM1L), mRNA [NM_030782]	CTGCCGCCAGCCAAGTGCAACTTGAATTGTCAATGAGTATTTTTGGAAGCATTTGGAGGA	11.28	12.38	12.35	11.19	12.35	12.21	12.34	12.22
-3.29	11.3	-1.72	12.15	0.2	10.44	0.1	2.55e-06	0.0004633	1.27e-06	0.00033898	CCL2	A_23_P89431	NM_002982	ref|Homo sapiens chemokine (C-C motif) ligand 2 (CCL2), mRNA [NM_002982]	GAAATTGCTTTTCCTCTTGAACCACAGTTCTACCCCTGGGATGTTTTGAGGGTCTTTGCA	11.82	12.46	12.35	11.99	10.41	10.17	10.69	10.47
1.21	6.98	0.27	6.84	0	7.11	0	0.00915299	0.0740103	0.153931	0.86669	A_19_P00800047	A_19_P00800047	A_19_P00800047	Unknown	TAAAAAACATGCCTATTAAGAAGTGAAGATGCTGGCCCCAAGATTCCGTGTAGCTTGCCA	6.87	6.87	6.84	6.77	7.21	7.14	7	7.09
1.07	6.22	0.09	6.17	0	6.27	0.1	0.321408	0.562844	0.47079	1.11599	ERCC-00054_84	ERCC-00054_84	ERCC-00054_84			6.18	6.22	6.22	6.07	6.34	6.33	6.29	6.11
1.08	6.7	0.1	6.65	0.1	6.75	0.1	0.410836	0.64078	0.418986	1.1025	NCOA2	A_33_P3270019	NM_006540	ref|Homo sapiens nuclear receptor coactivator 2 (NCOA2), mRNA [NM_006540]	AACACCAGCATGTACAGTAACAACATGAACATCAATGTGTCCATGGCGACCAACACAGGT	6.58	6.78	6.83	6.42	6.85	6.77	6.85	6.54
1.12	6.21	0.16	6.13	0.1	6.29	0.1	0.195861	0.432518	0.326621	1.06477	ERCC-00130_136	ERCC-00130_136	ERCC-00130_136			6.15	6.25	6.12	6	6.54	6.31	6.18	6.11
1.03	7.64	0.04	7.62	0.1	7.66	0.1	0.779186	0.890205	0.497408	1.11922	A_19_P00329308	A_19_P00329308	A_19_P00329308	Unknown	TGGTTTCTTCATACTATCTAGTACAAGGGGAACCCCCTCTCTCCATAAACCCACTGGATA	7.53	7.51	7.54	7.91	7.82	7.8	7.6	7.41
-1.12	11.29	-0.16	11.37	0.1	11.21	0.1	0.306587	0.548574	0.246095	1.01507	ROM1	A_23_P105002	NM_000327	ref|Homo sapiens retinal outer segment membrane protein 1 (ROM1), mRNA [NM_000327]	AGCAAAGAACAGAGTGATGGGAAAGTGACATGAGAAGGCCTGGAGGCTGATTCTGATATA	11.21	11.73	11.46	11.09	11.34	11.06	11.3	11.16
1.17	9.68	0.23	9.56	0.2	9.79	0.1	0.350838	0.589454	0.180722	0.917244	KDM5C	A_23_P62270	NM_004187	ref|Homo sapiens lysine (K)-specific demethylase 5C (KDM5C), transcript variant 1, mRNA [NM_004187]	GAGGAAACTTCACATAGCCGTGCTCACAGTTTTTTATTTTAAAGGAATTTGGCTGGGGAG	9.41	10.01	9.88	8.97	10.08	9.71	9.9	9.48
1.02	6.18	0.02	6.17	0	6.19	0.1	0.815775	0.911068	0.616926	1.13741	MAP9	A_33_P3275381	NM_001039580	ref|Homo sapiens microtubule-associated protein 9 (MAP9), mRNA [NM_001039580]	GCCGAATGGCATACAATTAGAAGCTGAGAAAAAAGCATTCTCTGAAAACCTTGATCCTGA	6.09	6.26	6.09	6.25	6.18	6.33	6.07	6.19
1.25	11.57	0.32	11.41	0.2	11.73	0.1	0.0903967	0.282791	0.0989574	0.724223	ANXA4	A_23_P16976	NM_001153	ref|Homo sapiens annexin A4 (ANXA4), mRNA [NM_001153]	AATTAAAACGCCTACAGCTGCCTCCTAGAATATAGACTGTCTGTATTATTATTCACCTAT	11.7	11.56	10.95	11.44	12	11.74	11.63	11.57
1.15	6.28	0.2	6.18	0	6.38	0.1	0.113338	0.321158	0.237962	0.994285	ENST00000415479	A_19_P00805263	ENST00000415479	gb|NISC_gc07h01.y1 NCI_CGAP_Co17 Homo sapiens cDNA clone IMAGE:3218160 5', mRNA sequence [CB044991]	CAATGAAGACTGAACTATCGCACATTACCTAAGAAAGATGGGAATTGACATGCACATCAC	6.17	6.14	6.15	6.25	6.63	6.49	6.17	6.23
-1.3	7.43	-0.37	7.62	0.1	7.24	0.1	0.00889985	0.0728891	0.0604113	0.543494	TM7SF2	A_23_P116037	NM_003273	ref|Homo sapiens transmembrane 7 superfamily member 2 (TM7SF2), transcript variant 1, mRNA [NM_003273]	ACGAGAGCTCAACCCTCGTATCTGTTTCTTCGACTTCAAATATTTCTGTGAACTGCGACC	7.7	7.75	7.59	7.43	7.22	7.4	7.33	7.03
-1.26	7.66	-0.33	7.82	0.1	7.49	0.1	0.0711573	0.247714	0.0770006	0.610114	LINC00086	A_33_P3294868	NR_024359	ref|Homo sapiens long intergenic non-protein coding RNA 86 (LINC00086), long non-coding RNA [NR_024359]	ATGAACTTCCCCTACTTCTACATCGTGGCCTCGGTGATGCTTAACGTCCGCCTGCAGGTG	8	7.91	7.88	7.5	7.78	7.56	7.52	7.11
1.16	9.24	0.21	9.14	0.1	9.35	0.1	0.130479	0.346891	0.198644	0.945633	PNPLA2	A_23_P10077	NM_020376	ref|Homo sapiens patatin-like phospholipase domain containing 2 (PNPLA2), mRNA [NM_020376]	CGCCTCCATTACCACTGCGCAGTGAGATGAGGGGACTCACAGTTGCCAAGAGGGGTCTTT	9.2	8.97	9.12	9.26	9.49	9.18	9.6	9.12
-1.3	7.27	-0.37	7.45	0.1	7.08	0.1	0.0390539	0.174864	0.0728281	0.594635	IARS	A_33_P3209346	NM_013417	ref|Homo sapiens isoleucyl-tRNA synthetase (IARS), transcript variant 2, mRNA [NM_013417]	GATCCTTCAGTATTTGTAACTTTCCCTTTGGAAGAAGATGAAACTGTATCTTTAGTTGCT	7.47	7.33	7.28	7.74	7.37	7.13	7.09	6.72
-1.06	6.42	-0.08	6.46	0	6.38	0.1	0.417596	0.646518	0.464835	1.14433	CCRN4L	A_23_P144337	NM_012118	ref|Homo sapiens CCR4 carbon catabolite repression 4-like (S. cerevisiae) (CCRN4L), mRNA [NM_012118]	GACCAGATGGTTGTGCCTTATTTTTTCTTCAAAACCGATTCAAGCTAGTCAACAGTGCCA	6.54	6.5	6.44	6.35	6.48	6.5	6.27	6.26
1.05	7.36	0.07	7.33	0	7.4	0.1	0.628603	0.800318	0.475488	1.11612	THC2540047	A_19_P00316471	THC2540047	tc|ALU1_HUMAN (P39188) Alu subfamily J sequence contamination warning entry, partial (8%) [THC2540047]	ACAAGCACCGCAGCTCAGCCTCTTCTTGAAGACACGTCACCTGGGGCCACTGGGCACACA	7.42	7.28	7.37	7.23	7.78	7.17	7.43	7.21
1.19	17.08	0.25	16.96	0.1	17.21	0.2	0.180358	0.413773	0.144921	0.849454	RPS10	A_23_P356484	NM_001014	ref|Homo sapiens ribosomal protein S10 (RPS10), transcript variant 2, mRNA [NM_001014]	AGCCACCTCAGTAAAATTGGAGAGGATTCTTTTGCATTGAATAAACTTACAGCCAAAAAA	17.18	16.91	16.79	16.95	17.6	16.9	17.42	16.92
1.12	8.04	0.16	7.96	0.1	8.12	0.1	0.149434	0.37417	0.314807	1.05656	DHDDS	A_23_P201764	NM_024887	ref|Homo sapiens dehydrodolichyl diphosphate synthase (DHDDS), transcript variant 2, mRNA [NM_024887]	GGAGAGGTGAAATCTTGCAAGTTGTAGCAAGAGCACACAGGAAACCCCTAACTTTCCTAT	8.11	7.91	7.92	7.88	8.25	7.99	8.23	8
1.16	6.25	0.21	6.15	0	6.36	0.1	0.13547	0.354529	0.215813	0.969819	A_33_P3329133	A_33_P3329133	A_33_P3329133	Unknown	AAGAACTGCAGCTGAGGGAGATGACATGAATAGGGCAATTTGGATTGATTGGAGAGCAGA	6.12	6.14	6.12	6.2	6.3	6.72	6.09	6.32
1.13	6.14	0.18	6.05	0.1	6.23	0.1	0.172238	0.403609	0.247925	1.00343	SLC10A7	A_33_P3357516	NM_032128	ref|Homo sapiens solute carrier family 10, member 7 (SLC10A7), transcript variant 3, mRNA [NM_032128]	TTTGGAAGTTTTTTGGTAAGTAAACATAGTTTAACTTGTCTATTACAACTTTTGCTGTGA	6.22	5.94	5.98	6.07	6.16	6.43	5.97	6.37
-1.05	12.71	-0.07	12.74	0.1	12.67	0.1	0.61566	0.792086	0.429373	1.14141	MTMR14	A_32_P9842	NM_001077526	ref|Homo sapiens myotubularin related protein 14 (MTMR14), transcript variant 1, mRNA [NM_001077526]	GGGAGGAGGGATCACCTGCACTGAGAATGAGGCAGTTTGACACAGATCACAAAATAAAAT	12.99	12.67	12.56	12.75	12.94	12.58	12.41	12.75
-1.05	6.62	-0.07	6.65	0	6.58	0.3	0.753035	0.875434	0.262387	1.03833	CRLF2	A_23_P113237	NM_001012288	ref|Homo sapiens cytokine receptor-like factor 2 (CRLF2), transcript variant 2, mRNA [NM_001012288]	TCCTCTATGAGGTTCAGTACCGGAGCCCCTTCGACACCGAGTGGCAGTCCAAACAGGAAA	6.7	6.62	6.62	6.68	7.31	6.57	6.14	6.31
1.02	11.11	0.02	11.1	0.1	11.12	0.1	0.88329	0.94541	0.516745	1.12169	IMP3	A_23_P33809	NM_018285	ref|Homo sapiens IMP3, U3 small nucleolar ribonucleoprotein (IMP3), mRNA [NM_018285]	GAACTTGGACTACTGATTATTAATTGACTGTGCCTTGGGAAACAGTGGGAAGTAACTTGG	11.41	10.98	11.09	10.92	11.41	11.26	10.88	10.94
-1.07	6.59	-0.09	6.63	0	6.54	0.2	0.63714	0.80605	0.344936	1.12605	UBE2DNL	A_23_P367071	NR_024062	ref|Homo sapiens ubiquitin-conjugating enzyme E2D N-terminal like (pseudogene) (UBE2DNL), non-coding RNA [NR_024062]	ACAGCTCCTACCTGGGAGGGGTCTTCTTCCTAAAGTTTCCCTCCGACTACCTATTCAAAC	6.64	6.59	6.6	6.7	7.02	6.54	6	6.61
1.11	6.24	0.15	6.17	0	6.32	0.1	0.227132	0.46786	0.336034	1.07128	CYP4F29P	A_32_P405902	NR_026755	ref|Homo sapiens cytochrome P450, family 4, subfamily F, polypeptide 29, pseudogene (CYP4F29P), non-coding RNA [NR_026755]	TTCATGTGATAAAATGAAACAATTGCTCACACTGATCTCCTGGGATCTCTACTAAGATGT	6.22	6.27	6.12	6.07	6.5	6.42	6.06	6.29
-1.07	6.53	-0.1	6.58	0	6.48	0.1	0.318711	0.560395	0.398616	1.14176	MAP4K1	A_23_P5002	NM_001042600	ref|Homo sapiens mitogen-activated protein kinase kinase kinase kinase 1 (MAP4K1), transcript variant 1, mRNA [NM_001042600]	CTGTGCGGTGCATTGGAGACGTCCGTTGTCCTGCTTCAGTGGTACCAGCCCATGAACAAA	6.67	6.59	6.51	6.55	6.69	6.35	6.42	6.44
-1.37	10.6	-0.46	10.83	0.2	10.37	0.1	0.0166214	0.105561	0.0343602	0.401758	PNRC1	A_33_P3279831	NM_006813	ref|Homo sapiens proline-rich nuclear receptor coactivator 1 (PNRC1), mRNA [NM_006813]	ACCAAAACAGGGAGCTGATGGCAGTACACTTAAAAACGCTCCTCAAAGTTCAAACTTAGA	11.24	10.9	10.65	10.53	10.34	10.21	10.4	10.53
4.8	10.5	2.26	9.37	0.1	11.63	0.2	7.1e-07	0.00021379	0	0	NGFRAP1	A_23_P45524	NM_014380	ref|Homo sapiens nerve growth factor receptor (TNFRSF16) associated protein 1 (NGFRAP1), transcript variant 3, mRNA [NM_014380]	GATTGCCTTTGCACTCAGTGTAAGTTTCTGTCAGCAGTAGTTTCACCCATTTGCATGGAA	9.78	9.19	9.35	9.16	12.08	11.36	11.47	11.62
1.13	6.19	0.17	6.11	0.1	6.28	0.1	0.237902	0.479566	0.261012	1.0156	TRAF3IP3	A_33_P3421351	NM_001287754	ref|Homo sapiens TRAF3 interacting protein 3 (TRAF3IP3), transcript variant 2, mRNA [NM_001287754]	CTGTGAAAAAGGGTTTCTATTCTCTCTGAAAGCACATGTCTGTGTTGAACATTTCAATAA	6.05	6.32	5.98	6.07	6.34	6.42	5.92	6.43
1.18	6.22	0.24	6.1	0.1	6.34	0	0.0256284	0.136789	0.188496	0.929289	A_19_P00810404	A_19_P00810404	A_19_P00810404	Unknown	CAAATGACTTTATTCTGTTAATCCATTATCAATCTTTAATGAGTTCTTTATCTTTTCTCC	6.09	6.26	5.98	6.07	6.41	6.38	6.24	6.33
-1.01	6.57	-0.01	6.58	0	6.56	0.2	0.947248	0.976204	0.480457	1.13041	A_19_P00320982	A_19_P00320982	A_19_P00320982	Unknown	TTAGAGTTCCCACTGGCCCTTGAGGATGGGAGGGCAGCATTATTCCCAATACTTTCTTTC	6.57	6.51	6.55	6.67	6.99	6.37	6.23	6.68
-1.31	6.48	-0.38	6.67	0.1	6.28	0.1	0.0183	0.111586	0.0641162	0.561427	FRY	A_23_P105862	NM_023037	ref|Homo sapiens furry homolog (Drosophila) (FRY), mRNA [NM_023037]	ATATGTAAAGGGCCATTCTTAAGTTCTCTCCTTAAACTTAATGCTGTCAAGTGTTAGATG	6.78	6.6	6.43	6.85	6.46	6.13	6.09	6.45
-1.01	10.71	-0.01	10.71	0.1	10.7	0.1	0.912518	0.960017	0.596316	1.13927	ENST00000420550	A_24_P67408	ENST00000420550	ens|prohibitin pseudogene 11 [Source:HGNC Symbol;Acc:HGNC:39290] [ENST00000420550]	CATCCTCTTCTGGGCCGTTGCTAGCCAGTTTCGCATCTTCACCAGCATCGGAGAGGACTA	10.76	10.56	10.78	10.75	10.92	10.65	10.75	10.48
1.14	6.23	0.19	6.13	0	6.33	0.1	0.132517	0.350117	0.261569	1.01639	CFHR5	A_24_P111406	NM_030787	ref|Homo sapiens complement factor H-related 5 (CFHR5), mRNA [NM_030787]	TTTAGAACTCTGGATTTTTAGAGCTTTAGAAATTTGTAAGCTGAGAGAACAATGTTTCAC	6.01	6.25	6.12	6.15	6.55	6.26	6.08	6.41
1.12	6.37	0.17	6.28	0	6.45	0.1	0.253637	0.496521	0.293494	1.04171	FLJ42102	A_33_P3321871	NR_038862	ref|Homo sapiens uncharacterized LOC399923 (FLJ42102), long non-coding RNA [NR_038862]	AGCCAACCAGCTTGCTGCTTGGGGATTATGGAGCTCAGTGGTTAAGAGCTGGGGCTTCAG	6.27	6.32	6.26	6.29	6.81	6.33	6.15	6.51
1.33	7.75	0.41	7.54	0.2	7.95	0.1	0.0640258	0.232894	0.0340145	0.424094	BMP7	A_23_P154643	NM_001719	ref|Homo sapiens bone morphogenetic protein 7 (BMP7), mRNA [NM_001719]	ACTGTGTCTCCATCTTGACTCAGACAGTTCCTGGAAACACCGGGGCTCTGTTTTTATTTT	7.4	7.3	7.29	8.18	8.14	7.95	7.87	7.87
-1.02	6.44	-0.03	6.45	0	6.42	0.1	0.808587	0.906836	0.502337	1.13851	S100A12	A_23_P74001	NM_005621	ref|Homo sapiens S100 calcium binding protein A12 (S100A12), mRNA [NM_005621]	TGAAGGCTTTTTACCCAGCAATGTCCTCAATGAGGGTCTTTTCTTTCCCTCACCAAAACC	6.45	6.42	6.47	6.49	6.63	6.31	6.09	6.64
1.01	6.47	0.02	6.46	0	6.48	0.2	0.920971	0.96384	0.528943	1.12544	LGALS4	A_23_P254917	NM_006149	ref|Homo sapiens lectin, galactoside-binding, soluble, 4 (LGALS4), mRNA [NM_006149]	AGGGCTATGTGCCTCCCACAGGCAAGAGCTTTGCTATCAACTTCAAGGTGGGCTCCTCAG	6.47	6.5	6.34	6.52	6.84	6.42	6.08	6.57
1.02	6.7	0.03	6.69	0	6.72	0.2	0.831584	0.918868	0.506133	1.11918	STKLD1	A_33_P3632866	NM_153710	ref|Homo sapiens serine/threonine kinase-like domain containing 1 (STKLD1), transcript variant 1, mRNA [NM_153710]	GGTCATCCAGCACCAGAATGCGCACCTCACACTCCTCTTAGGTGACTAATAAAGAGGCCC	6.78	6.6	6.61	6.76	7.1	6.67	6.36	6.75
2.39	13.9	1.26	13.28	0.3	14.53	0.1	0.00047802	0.0123269	5.256e-05	0.00769767	MT1E	A_23_P206724	NM_175617	ref|Homo sapiens metallothionein 1E (MT1E), mRNA [NM_175617]	GGCATCGGAGAAGTGCAGCTGCTGTGCCTGATGTGGGAACAGCTCTTCTCCCAGATGTAA	13.07	13.01	12.99	14.04	14.83	14.36	14.38	14.57
-1.12	11.15	-0.17	11.23	0.1	11.06	0.2	0.369512	0.606268	0.203259	0.944194	ZDHHC16	A_23_P150009	NM_198046	ref|Homo sapiens zinc finger, DHHC-type containing 16 (ZDHHC16), transcript variant 5, mRNA [NM_198046]	ACCACTGCAGAAGAAAGACACAATGTGGAGAAATCTTAGGACTGACATCCCTTTACTCAG	11.44	11.32	11.17	11	11.55	11.09	10.81	10.82
-1.24	11.88	-0.31	12.03	0.1	11.72	0.2	0.164483	0.393978	0.102054	0.699949	DIABLO	A_23_P47800	NM_019887	ref|Homo sapiens diablo, IAP-binding mitochondrial protein (DIABLO), transcript variant 1, mRNA [NM_019887]	TTTTTGTCATGCCCTTAAGTTCAGCAACTGTTTAACCTGTTTTCAGTCTTATTTACGTCG	12.26	11.79	11.88	12.2	12.18	11.85	11.66	11.2
1.05	6.32	0.07	6.28	0	6.36	0.1	0.579756	0.768786	0.442119	1.10985	ERCC-00022_66	ERCC-00022_66	ERCC-00022_66			6.36	6.27	6.24	6.25	6.59	6.37	6	6.46
1.03	6.16	0.05	6.13	0.1	6.18	0.1	0.677927	0.831366	0.54571	1.12777	KRT38	A_23_P100991	NM_006771	ref|Homo sapiens keratin 38, type I (KRT38), mRNA [NM_006771]	TCTAGTACTTTCTCCTGAAGTATTGAAACCTATTGATTCAATGGGTAGAGATTTGCTAAG	6.27	6.25	6.01	6.02	6.31	6.15	5.99	6.29
-1.65	9.03	-0.72	9.39	0.1	8.67	0.2	0.00696123	0.0628247	0.00505669	0.131049	HBP1	A_23_P215787	NM_012257	ref|Homo sapiens HMG-box transcription factor 1 (HBP1), transcript variant 2, mRNA [NM_012257]	AAATTGATATCCTGTGGTGCTAAAGTACAGTAGAAAGAGAGGAGAAGTGTATACATGTTT	9.71	9.2	9.18	9.45	9.08	8.59	8.13	8.87
1.14	8.67	0.19	8.57	0.1	8.76	0.2	0.32216	0.563611	0.18699	0.926577	TBP	A_23_P19313	NM_003194	ref|Homo sapiens TATA box binding protein (TBP), transcript variant 1, mRNA [NM_003194]	GACAAGTTGGTTTGAGGGAGAAAACTTTAAGTGTTAAAGCCACCTCTATAATTGATTGGA	8.88	8.5	8.46	8.44	8.87	8.94	8.24	9
-1.21	13.09	-0.27	13.22	0.2	12.95	0.3	0.378776	0.614869	0.112417	0.734853	SARAF	A_33_P3349521	NM_016127	ref|Homo sapiens store-operated calcium entry-associated regulatory factor (SARAF), transcript variant 1, mRNA [NM_016127]	GCTGGCAAAAATGCTTGAAACCTCTATATTTCTTTCGTTCATAAGAGGTAAAGGTCAAAT	13.49	12.89	12.9	13.62	13.28	12.95	12.14	13.45
-1.19	7.25	-0.25	7.38	0.1	7.12	0.1	0.0708469	0.247087	0.164914	0.868507	SENP6	A_33_P3376644	NM_015571	ref|Homo sapiens SUMO1/sentrin specific peptidase 6 (SENP6), transcript variant 1, mRNA [NM_015571]	GGGAGTATTAACAACAACCAAAAAATATCTATTGAGACACAGTAGAGTCTCAGTAAGAGA	7.65	7.33	7.16	7.37	7.23	7.14	6.92	7.21
-1.57	7.75	-0.66	8.07	0.1	7.42	0.1	0.0016362	0.0266422	0.00806847	0.175456	LINS	A_24_P198629	NM_001040616	ref|Homo sapiens lines homolog (Drosophila) (LINS), mRNA [NM_001040616]	TAGATTACGACAGCTCTGACGATTCTGACGTGGAATCCACAGAGCAGTGTTTAGCTAACA	8.23	7.95	7.82	8.29	7.65	7.55	7.14	7.35
-1.09	6.64	-0.13	6.7	0	6.57	0.1	0.272363	0.515151	0.351846	1.13102	DHX30	A_33_P3383936	NM_014966	ref|Homo sapiens DEAH (Asp-Glu-Ala-His) box helicase 30 (DHX30), transcript variant 2, mRNA [NM_014966]	TCATGCAGTTCCATACTGTGGGCACCAAGACCAAGCTGTCTACACTCACCCTGCTCTGGC	6.78	6.71	6.74	6.57	6.59	6.76	6.31	6.61
-1.36	11.15	-0.45	11.37	0.1	10.92	0	0.00613594	0.0583095	0.0382004	0.425338	CIRBP	A_23_P142322	NM_001280	ref|Homo sapiens cold inducible RNA binding protein (CIRBP), transcript variant 1, mRNA [NM_001280]	TCAAGATCGTCCTTCCAATGGCTGTGTGTTTAAAGATTGTGGGAGCTTCGCTGAACGTTA	11.68	11.19	11.44	11.18	10.9	11.01	10.82	10.97
-1.2	10.22	-0.27	10.35	0.1	10.08	0.1	0.111073	0.317834	0.148973	0.831271	DNASE1L1	A_23_P85164	ENST00000309585	ens|deoxyribonuclease I-like 1 [Source:HGNC Symbol;Acc:HGNC:2957] [ENST00000309585]	TCAAACTCCTTCCCTGAAACCAGCAAACACCGGGAAACATTTTGGCTCATTATAATCCGG	10.59	10.17	10.23	10.41	10.36	10.16	9.72	10.08
1.1	6.19	0.14	6.12	0.1	6.26	0.1	0.245344	0.488037	0.329408	1.06734	FLJ16779	A_19_P00322222	NR_024389	ref|Homo sapiens uncharacterized LOC100192386 (FLJ16779), long non-coding RNA [NR_024389]	TCTCATTTGGGACCTCATCTTTAATCTCAGCAACTCAGGGATCAAAGAGAAAAGGCCGAG	6.28	6.1	6.06	6.03	6.16	6.4	6.05	6.44
1.05	6.28	0.07	6.25	0.1	6.32	0.1	0.501227	0.713484	0.474275	1.11631	N45983	A_33_P3269024	N45983	gb|yy57b12.s1 Soares_multiple_sclerosis_2NbHMSP Homo sapiens cDNA clone IMAGE:277631 3', mRNA sequence [N45983]	GACCTACGCTGCTTAAAATATACAGAAAAGCAAAGCAAATCAGCTGTAAACATATGGAAA	6.23	6.27	6.12	6.37	6.23	6.37	6.16	6.53
1.08	6.12	0.11	6.07	0.1	6.17	0.1	0.469192	0.689307	0.332003	1.0686	3xSLv1	3xSLv1	3xSLv1			5.9	5.94	6	6.44	5.94	6.2	6.23	6.33
-1.6	6.86	-0.68	7.21	0.1	6.52	0.1	0.00055196	0.0134729	0.00655154	0.154818	ST3GAL6	A_23_P250800	NM_006100	ref|Homo sapiens ST3 beta-galactoside alpha-2,3-sialyltransferase 6 (ST3GAL6), transcript variant 1, mRNA [NM_006100]	ATGTCACGAAGTTCACCTAGCTGGTTTTAAATACAACTTTTCTGACCTCAAGAGTCCTTT	7.4	7.06	6.94	7.42	6.42	6.45	6.68	6.54
1.38	6.41	0.47	6.17	0	6.64	0.3	0.0800166	0.264313	0.0428365	0.48233	A_19_P00807882	A_19_P00807882	A_19_P00807882	Unknown	ATCACAATAATGGCAGGGAGTGGCCTTCAAATCCTAGAGCTATGGCCAATTGGAGTATGA	6.18	6.27	6.11	6.14	6.13	6.37	6.66	7.4
1.01	6.48	0.01	6.48	0.1	6.49	0.2	0.965728	0.984726	0.488784	1.11807	HCG2040054	A_33_P3300332	NR_120602	ref|Homo sapiens uncharacterized LOC644093 (HCG2040054), long non-coding RNA [NR_120602]	CTGCTGGGCTCTGCACTGTCAACTGTGAGAGAGGGAAATAAAACGTACTGTACAGTCCAA	6.68	6.44	6.47	6.32	6.23	6.48	7.02	6.22
-1.02	6.45	-0.02	6.47	0	6.44	0.1	0.797655	0.900606	0.611383	1.14147	A_19_P00800990	A_19_P00800990	A_19_P00800990	Unknown	GGGGGTTTCTGGCCTTTCGGGGGAAAGTTCAGCGACAATGCAATATTTGGGTCTGTTTTG	6.52	6.4	6.38	6.57	6.54	6.52	6.36	6.34
-1.43	9.12	-0.52	9.38	0.1	8.87	0.3	0.0546754	0.212373	0.0239304	0.326694	MTRR	A_23_P252211	NM_024010	ref|Homo sapiens 5-methyltetrahydrofolate-homocysteine methyltransferase reductase (MTRR), transcript variant 2, mRNA [NM_024010]	TTCCATGCAAAGGCTTCCTGAAATAGGGGAGACTGACTGAGTAGCTCATTCTTGTGACTT	9.59	9.16	9.33	9.45	9.05	8.29	9.48	8.65
-1.21	12.72	-0.27	12.86	0.1	12.58	0.3	0.339408	0.579429	0.10792	0.719879	PRPF8	A_23_P38219	NM_006445	ref|Homo sapiens pre-mRNA processing factor 8 (PRPF8), mRNA [NM_006445]	CCAGAACACAGACAAGGGCAACAACCCCAAGGGCTACCTGCCTTCACACTATGAGAGGGT	12.92	12.57	12.97	12.97	12.8	12.51	13.24	11.79
1.11	6.28	0.15	6.21	0	6.36	0.1	0.145553	0.368898	0.317347	1.05803	BMX	A_23_P253602	NM_001721	ref|Homo sapiens BMX non-receptor tyrosine kinase (BMX), transcript variant 2, mRNA [NM_001721]	TTATGCTGCTCCTGATATAACACTTTCCAGCCTATAGCAGAAGCACATTTTCAGACTGCA	6.31	6.14	6.23	6.14	6.26	6.35	6.55	6.29
1.07	6.18	0.09	6.14	0	6.23	0.1	0.445269	0.669722	0.445608	1.11047	GBP1P1	A_19_P00808588	NR_003133	ref|Homo sapiens guanylate binding protein 1, interferon-inducible pseudogene 1 (GBP1P1), non-coding RNA [NR_003133]	CAGTTGTGTCACATTCAGTGCTTTATCTATATATCCTTCATTTCAAGGCAGGTATTATCT	6.2	6.23	6.06	6.05	6.13	6.26	6.03	6.49
1.02	6.82	0.03	6.81	0.1	6.84	0.2	0.859976	0.933765	0.444281	1.11024	WAS	A_23_P96331	NM_000377	ref|Homo sapiens Wiskott-Aldrich syndrome (WAS), mRNA [NM_000377]	AGATGAAGATGATGAATGGGATGACTGAGTGGCTGAGTTACTTGCTGCCCTGTGCTCCTC	7.03	6.66	6.82	6.71	7.09	6.84	7.06	6.37
1.16	6.28	0.22	6.17	0	6.38	0	0.0258788	0.137647	0.225699	0.982556	LRRC4C	A_23_P24457	NM_020929	ref|Homo sapiens leucine rich repeat containing 4C (LRRC4C), transcript variant 1, mRNA [NM_020929]	GGACTGTTGAAATTATTAATGTGGATGATGAGATTACGGGAGACACACCCATGGAAAGCC	6.23	6.18	6.06	6.2	6.44	6.33	6.35	6.42
1.12	6.26	0.16	6.18	0	6.34	0.1	0.11028	0.316531	0.336482	1.0713	ERCC-00002_129	ERCC-00002_129	ERCC-00002_129			6.24	6.22	6.2	6.07	6.44	6.32	6.21	6.39
1.09	6.29	0.13	6.23	0.1	6.36	0.1	0.240684	0.482718	0.372756	1.08755	CASP10	A_33_P3504659	NM_032977	ref|Homo sapiens caspase 10, apoptosis-related cysteine peptidase (CASP10), transcript variant 1, mRNA [NM_032977]	CCTTGGGGCGTGGAAGGGCATTAGGAGTGTTTCATTTGATATGTGAATGCTCATAAAAAA	6.31	6.32	6.01	6.27	6.35	6.35	6.24	6.49
1.1	6.27	0.14	6.2	0	6.34	0.1	0.275001	0.518005	0.354388	1.0803	AKAP4	A_23_P11081	NM_003886	ref|Homo sapiens A kinase (PRKA) anchor protein 4 (AKAP4), transcript variant 1, mRNA [NM_003886]	CCCAATACACTTGAGCAGTTGCCTGTGAATGTAAGAGGTGTCAACAAACTGGGAAATAAA	6.12	6.25	6.2	6.25	6.6	6.22	6.1	6.44
1.11	10.19	0.14	10.12	0.3	10.26	0.3	0.688995	0.838165	0.117864	0.784134	SMARCAD1	A_23_P213255	NM_020159	ref|Homo sapiens SWI/SNF-related, matrix-associated actin-dependent regulator of chromatin, subfamily a, containing DEAD/H box 1 (SMARCAD1), transcript variant 3, mRNA [NM_020159]	AATTTCCAGTACAGGACCGCCTGAAGAGAGAGCCATTGTTCAATTCCAATTCAGTGTGAG	10.7	9.41	10.31	10.04	10.93	10.33	9.39	10.39
1.01	7.2	0.01	7.19	0.1	7.21	0.3	0.967932	0.985809	0.265123	1.04255	CXCL16	A_23_P38505	NM_022059	ref|Homo sapiens chemokine (C-X-C motif) ligand 16 (CXCL16), transcript variant 1, mRNA [NM_022059]	CCTCTCTTAGGCCCCTCATTTAAAAACGGTTATACTATAAAATCTGCTTTTCACACTGGG	7.45	6.96	7.38	6.99	8.17	6.93	6.68	7.05
1.79	12.1	0.84	11.68	0.6	12.52	0.2	0.133892	0.35202	0.00209238	0.0847941	NDUFS3	A_23_P75402	NM_004551	ref|Homo sapiens NADH dehydrogenase (ubiquinone) Fe-S protein 3, 30kDa (NADH-coenzyme Q reductase) (NDUFS3), mRNA [NM_004551]	CATCCTTTCCGGAAAGACTTTCCTCTATCTGGCTATGTTGAGTTACGTTATGATGATGAA	12.51	9.98	12.22	12.01	12.97	12.59	11.88	12.65
1.25	6.36	0.32	6.2	0	6.52	0.1	0.0508802	0.204045	0.10459	0.74417	RETN	A_33_P3350863	NM_020415	ref|Homo sapiens resistin (RETN), transcript variant 1, mRNA [NM_020415]	CTCCAGGTCCGGAGGGGTTGCGGGGGAGCTGGAAATAAACCTGGAGATGATGATGATGAT	6.23	6.2	6.22	6.17	6.42	6.84	6.16	6.66
1.11	6.23	0.15	6.15	0.1	6.3	0.1	0.279897	0.523173	0.339703	1.07347	TTTY7	A_32_P737629	NR_001534	ref|Homo sapiens testis-specific transcript, Y-linked 7 (non-protein coding) (TTTY7), long non-coding RNA [NR_001534]	TTATCTGAAGTTAAAAGTATCTTTCCCATAATGAAATCCAAAGATGATGGAAGAGTGCCC	6.35	6.22	6.21	5.83	6.23	6.28	6.18	6.52
1.08	6.04	0.12	5.98	0.1	6.1	0.1	0.382948	0.618354	0.393565	1.09601	DarkCorner	DarkCorner	DarkCorner			6.12	6.11	6.01	5.7	6.1	6.3	5.91	6.09
1	6.05	0	6.05	0.1	6.06	0.1	0.970778	0.986778	0.579742	1.13262	DarkCorner	DarkCorner	DarkCorner			6.12	6.21	6.04	5.83	5.9	6.25	5.83	6.24
1.33	13.44	0.41	13.23	0.5	13.64	0.3	0.435711	0.661732	0.0239893	0.349468	GE_BrightCorner	GE_BrightCorner	GE_BrightCorner			13.41	11.72	13.93	13.89	14.41	13.6	13.7	12.87
-1.06	5.89	-0.08	5.93	0.1	5.85	0.1	0.460439	0.68192	0.454079	1.14627	DarkCorner	DarkCorner	DarkCorner			5.8	5.9	5.95	6.07	6.01	5.96	5.69	5.75
-1.12	5.99	-0.16	6.07	0.1	5.91	0.1	0.160219	0.388688	0.28304	1.06384	DarkCorner	DarkCorner	DarkCorner			5.86	6.13	6.12	6.18	5.94	6.02	5.72	5.94
-1.28	9.65	-0.35	9.82	0.1	9.47	0.2	0.0664228	0.238174	0.0849081	0.639767	HACL1	A_23_P121182	NM_012260	ref|Homo sapiens 2-hydroxyacyl-CoA lyase 1 (HACL1), transcript variant 1, mRNA [NM_012260]	GACGCCAGTTGGTGGTCTTGAGTTTTCTCTTTCTTGCAAGATGAAATTTTATTTTCCACA	9.61	9.8	9.8	10.09	9.1	9.3	9.71	9.77
-1	7.71	-0.01	7.71	0.1	7.71	0.1	0.970394	0.986609	0.57785	1.13184	ZNF613	A_24_P173234	NM_024840	ref|Homo sapiens zinc finger protein 613 (ZNF613), transcript variant 2, mRNA [NM_024840]	TGCTCAGAGAGTCATAGCTTATCACATACACGTGATCTCATACAGGATAAAGACTCTGTT	7.5	7.8	7.8	7.76	7.35	7.73	7.91	7.85
-1.01	6.11	-0.01	6.12	0	6.1	0.1	0.895614	0.951335	0.607587	1.13927	OR7A5	A_33_P3330418	NM_017506	ref|Homo sapiens olfactory receptor, family 7, subfamily A, member 5 (OR7A5), mRNA [NM_017506]	CTGGGAATACATTTGTTGTGGGGAACAATGAAAGGGCAATTTTTCAAGAAGTGCCCATGA	6.05	6.1	6.11	6.21	6.1	6.18	5.86	6.26
-1.16	6.32	-0.21	6.42	0	6.21	0	0.0266738	0.140178	0.216566	0.967746	MCOLN3	A_23_P12241	NM_018298	ref|Homo sapiens mucolipin 3 (MCOLN3), transcript variant 1, mRNA [NM_018298]	TGTGGCTTGGAGTCATCCGATACCTCGGTTTCTTTGCAAAGTACAACCTCCTCATTTTGA	6.39	6.39	6.43	6.49	6.13	6.16	6.24	6.31
-1.07	6.34	-0.1	6.39	0	6.29	0.1	0.322999	0.564305	0.398629	1.14228	FLJ44715	A_33_P3671729	AK126671	gb|Homo sapiens cDNA FLJ44715 fis, clone BRACE3021430. [AK126671]	AAACTTGGCCATGTAGTTGATGAGCGTGTCAGTCTCACAGTTTCGATATAGATCAGCCAG	6.27	6.47	6.47	6.36	6.44	6.13	6.27	6.31
1.41	10.66	0.5	10.41	0	10.91	0.1	0.00246651	0.033878	0.0275543	0.37797	E2F1	A_23_P80032	NM_005225	ref|Homo sapiens E2F transcription factor 1 (E2F1), mRNA [NM_005225]	CTGGGCGTGTAGGACGGTGAGAGCACTTCTGTCTTAAAGGTTTTTTCTGATTGAAGCTTT	10.28	10.47	10.47	10.43	11.13	10.68	11.04	10.78
-1.07	6.07	-0.09	6.11	0	6.02	0.1	0.34365	0.583413	0.436458	1.14386	IL25	A_23_P117437	NM_022789	ref|Homo sapiens interleukin 25 (IL25), transcript variant 1, mRNA [NM_022789]	TCATCACTCAGTGAGCATCTACTTTGGGTGCATTCTAGTGTAGTTACTAGTCTTTTGACA	6.03	6.17	6.11	6.14	6.12	5.99	5.85	6.13
-1.06	14.83	-0.09	14.88	0.3	14.79	0.2	0.786782	0.894654	0.198431	0.935989	RPS12	A_23_P82128	NM_001016	ref|Homo sapiens ribosomal protein S12 (RPS12), mRNA [NM_001016]	GGCCAAGGATGTCATTGAAGAGTATTTCAAATGCAAGAAATGAAGAAATAAATCTTTGGC	14.42	15.58	14.35	15.15	14.63	14.23	15.16	15.14
-1.24	7.93	-0.31	8.09	0	7.77	0.1	0.0429373	0.18484	0.11132	0.730868	PPM1J	A_23_P201939	NM_005167	ref|Homo sapiens protein phosphatase, Mg2+/Mn2+ dependent, 1J (PPM1J), mRNA [NM_005167]	ACTACTGACTGTGAGGTAGCTGCCACTGTGGACAGGGTGCTGTCGGCCTATGAGCCTAAT	7.95	8.1	8.16	8.14	7.43	7.74	8.03	7.9
1.11	8.27	0.16	8.2	0.1	8.35	0.2	0.457345	0.679239	0.211346	0.963426	TRIM33	A_33_P3257367	NM_015906	ref|Homo sapiens tripartite motif containing 33 (TRIM33), transcript variant a, mRNA [NM_015906]	CTCTGGAATGTGTTGTAGAAGTTGTATTAGATTAGTTTTAAACCCTTGTTTGAAAGCCAC	8.15	8.38	7.81	8.44	7.82	8.43	8.53	8.63
-1.16	6.13	-0.21	6.23	0.1	6.02	0	0.0727394	0.250812	0.202889	0.943868	A_33_P3359846	A_33_P3359846	A_33_P3359846	Unknown	CTTTCTGCCTCTATGAATTTGCCTATTCTGGACAGTTGATATAAAAGGAATCACATGGTC	6.03	6.31	6.41	6.2	5.9	5.99	6.12	6.08
-1.11	6.4	-0.15	6.48	0.2	6.33	0.3	0.62925	0.800768	0.15918	0.855773	DAZ1	A_33_P3282325	NM_004081	ref|Homo sapiens deleted in azoospermia 1 (DAZ1), mRNA [NM_004081]	CTGTGGACCGAAGCATACAAATGGTGGTATCTTGTCTGTTTAATCCAGAGAAGAGACTGA	6.27	6.16	6.5	6.97	6.09	5.97	6.03	7.22
-1.24	6.67	-0.31	6.82	0	6.51	0.1	0.0199033	0.117374	0.103922	0.706528	A_19_P00808379	A_19_P00808379	A_19_P00808379	Unknown	CCCCAGCCCACTGATTCACCTGAGCCTGCTGTGAAGGTGAGCCAATGCTATAGCTTTAGT	6.76	6.79	6.94	6.78	6.57	6.43	6.74	6.31
-1.21	6.29	-0.28	6.43	0	6.16	0	0.00946819	0.0754771	0.133209	0.79411	MS4A5	A_23_P104972	NM_023945	ref|Homo sapiens membrane-spanning 4-domains, subfamily A, member 5 (MS4A5), mRNA [NM_023945]	TTGATGACTTTCAGCATTATTGAATTATTCATTTCTCTGCCTTTCTCAATTTTGGGGTGC	6.42	6.35	6.54	6.42	6.21	6.22	6.12	6.08
-1.13	6.12	-0.18	6.21	0.1	6.03	0.1	0.108437	0.313338	0.24219	1.00894	CXCL11	A_23_P125278	NM_005409	ref|Homo sapiens chemokine (C-X-C motif) ligand 11 (CXCL11), transcript variant 1, mRNA [NM_005409]	TAAGAAAGGCTGGTTACCATCGGAGTTTACAAAGTGCTTTCACGTTCTTACTTGTTGTAT	6.09	6.29	6.37	6.11	6.18	6.02	6	5.91
-1.09	6.14	-0.12	6.2	0.1	6.08	0	0.270002	0.51262	0.367915	1.14067	ERCC-00053_71	ERCC-00053_71	ERCC-00053_71			6.22	6.13	6.41	6.05	6.18	5.97	6.09	6.08
-1.66	6.47	-0.74	6.83	0.1	6.1	0	4.847e-05	0.00302216	0.00377334	0.108705	HLA-DPB1	A_23_P258769	NM_002121	ref|Homo sapiens major histocompatibility complex, class II, DP beta 1 (HLA-DPB1), mRNA [NM_002121]	CATTTGCTGTGTTTCGTTAGCATCTGGCTCCAGGACAGACCTTCAACTTCCAAATTGGAT	6.7	6.96	6.71	6.97	6.04	6.24	6.05	6.07
-1.14	6.32	-0.2	6.42	0.1	6.22	0	0.0545761	0.212199	0.241979	1.00866	RREB1	A_23_P59294	NM_001003699	ref|Homo sapiens ras responsive element binding protein 1 (RREB1), transcript variant 1, mRNA [NM_001003699]	ACATGCGCTCCCACACAGGGGAAAGGCCATACAAATGTCAGACCTGCGAGCGAACCTTCA	6.54	6.49	6.3	6.34	6.21	6.26	6.26	6.16
-1.04	6.1	-0.06	6.13	0	6.07	0	0.486292	0.702547	0.551397	1.14483	TPSD1	A_23_P140716	NM_012217	ref|Homo sapiens tryptase delta 1 (TPSD1), mRNA [NM_012217]	ACAGCTTTCAAATCGTCCGCGATGACATGCTGTGTGCGGGGAGCGAAAATCACGACTCCT	6.15	6.11	6.2	6.05	6.04	6.07	6.14	6.03
1.18	6.65	0.24	6.53	0.1	6.77	0.2	0.191735	0.42771	0.152655	0.864765	ZNF681	A_32_P167904	NM_138286	ref|Homo sapiens zinc finger protein 681 (ZNF681), mRNA [NM_138286]	CTACAGTATACTTATGCCACAATGTACGTTTCCATGCAAAATCTTCTATTTGTAAGTGTG	6.61	6.75	6.38	6.38	6.76	7.07	6.93	6.31
-1.14	6.11	-0.19	6.21	0	6.02	0	0.0556134	0.214694	0.260601	1.03681	ERCC-00034_158	ERCC-00034_158	ERCC-00034_158			6.12	6.18	6.21	6.32	6.09	5.99	5.93	6.08
-1.07	6.57	-0.09	6.61	0.1	6.52	0.1	0.41357	0.642863	0.436298	1.14533	ATP7A	A_33_P3210880	AB208828	gb|Homo sapiens mRNA for ATPase, Cu++ transporting, alpha polypeptide variant protein. [AB208828]	CGTAGCTTGTGATATACCAGTTAGTTTGAGTTTTGGAAAGATGGGTGAGTTTTATACAAA	6.59	6.59	6.5	6.77	6.48	6.55	6.33	6.72
-1.11	6.48	-0.15	6.56	0	6.4	0.1	0.212354	0.451295	0.294346	1.07859	KLC4	A_23_P397308	NM_138343	ref|Homo sapiens kinesin light chain 4 (KLC4), transcript variant 4, mRNA [NM_138343]	CATGAGGAAGGGCTGGTGCATGAGAAGGCCCGGCAGCTTCGCCGTTCTATGGAAAACATT	6.51	6.62	6.54	6.56	6.52	6.64	6.25	6.2
1.04	8.11	0.06	8.08	0.1	8.13	0.1	0.692862	0.840192	0.461966	1.11479	NFATC1	A_23_P300150	NM_172387	ref|Homo sapiens nuclear factor of activated T-cells, cytoplasmic, calcineurin-dependent 1 (NFATC1), transcript variant 3, mRNA [NM_172387]	AGCCTTTCTCAGGGGACTGTCATTGAAAAGGAAACGTTTGATGTCTGTGTCAGCTGTCTT	8.14	8.33	7.88	7.95	7.84	8.29	8.18	8.21
-1.13	6.15	-0.18	6.24	0.1	6.06	0.1	0.137565	0.357501	0.248181	1.01814	NRXN2	A_24_P261470	NM_138732	ref|Homo sapiens neurexin 2 (NRXN2), transcript variant alpha-2, mRNA [NM_138732]	ACGCCATGTATAAGTACCGCAATCGTGATGAGGGCTCCTACCAGGTGGACCAGAGCCGAA	6.12	6.36	6.34	6.14	6.21	6.18	5.93	5.92
1	7.69	0	7.69	0.2	7.69	0.1	0.991593	0.996033	0.40867	1.11957	MAPKAP1	A_23_P216894	NM_001006617	ref|Homo sapiens mitogen-activated protein kinase associated protein 1 (MAPKAP1), transcript variant 1, mRNA [NM_001006617]	AGGTCTTAGTCAATAGTTTTAACTATGCCATTTGTTTAAATGAGTGCATTTGCTTCGAGG	7.98	8	7.64	7.13	7.92	7.76	7.74	7.34
-1.05	6.18	-0.07	6.21	0	6.14	0.1	0.44812	0.672107	0.498148	1.14508	LRRC2	A_23_P334798	NM_024512	ref|Homo sapiens leucine rich repeat containing 2 (LRRC2), mRNA [NM_024512]	AGCCTTATGGACAATCCTATTGATAATGCCCAATGTGAAGATGGCAATGAAATAATGGAA	6.2	6.2	6.24	6.21	6.2	6.16	5.96	6.26
1.15	7.81	0.2	7.71	0.2	7.91	0.1	0.321107	0.562599	0.212924	0.965309	EDN1	A_23_P214821	NM_001955	ref|Homo sapiens endothelin 1 (EDN1), transcript variant 1, mRNA [NM_001955]	AGGCGCCTGGCACATTTCAGGGAGAAACTCCAAAGTCCACACAAAGATTTTCTAAGGAAT	7.24	8.04	7.59	7.98	8.04	8.01	8.04	7.57
-1.19	6.43	-0.25	6.56	0	6.3	0.1	0.0377511	0.171316	0.154236	0.843964	RAPSN	A_23_P86801	NM_032645	ref|Homo sapiens receptor-associated protein of the synapse (RAPSN), transcript variant 2, mRNA [NM_032645]	CTACGAGAAAGCCCTGTTCTTCCCCTGCAAGGCGGCAGAGCTTGTCAACAACTATGGCAA	6.58	6.59	6.62	6.44	6.38	6.49	6.23	6.11
-1.31	9.49	-0.39	9.69	0.2	9.3	0.3	0.181811	0.41564	0.0434365	0.453943	A_19_P00812901	A_19_P00812901	A_19_P00812901	Unknown	AGGTCAGCTAAATAAGCTGTTGGGCCCATACCCCAAAAATGTTGGTTACACCCTTCCCAT	9.48	10.19	9.68	9.41	9.88	9.59	9.04	8.67
1.42	13.41	0.5	13.16	0.2	13.66	0.1	0.0108202	0.0817783	0.029614	0.393537	TIMM8B	A_23_P98382	NM_012459	ref|Homo sapiens translocase of inner mitochondrial membrane 8 homolog B (yeast) (TIMM8B), transcript variant 1, mRNA [NM_012459]	TTGTTACTAAGCAGATTTAAGGGTCAGTGGGGGAAGGCTATCAACCCATTGTCAGATCAG	13.02	13.61	13.12	12.9	13.76	13.78	13.46	13.65
1.6	12.9	0.67	12.56	0.1	13.23	0	0.0005966	0.0141192	0.00701807	0.17025	SNX12	A_32_P112881	NM_001256185	ref|Homo sapiens sorting nexin 12 (SNX12), transcript variant 1, mRNA [NM_001256185]	GTCTGAGGCCCCATTTCTGCTGTGTATATATATCCTGACTCGGGGCTTTTATTCAGCAAA	12.56	12.93	12.45	12.29	13.23	13.23	13.25	13.22
-1.14	6.22	-0.18	6.31	0.1	6.12	0.1	0.126695	0.341424	0.23696	1.00126	ERCC-00137_95	ERCC-00137_95	ERCC-00137_95			6.2	6.47	6.34	6.22	6.31	6.2	5.95	6.04
-1.07	6.1	-0.1	6.15	0	6.05	0	0.276264	0.519229	0.441908	1.14063	ENST00000602462	A_33_P3364278	ENST00000602462	ens|diacylglycerol O-acyltransferase 2-like 7, pseudogene [Source:HGNC Symbol;Acc:HGNC:44367] [ENST00000602462]	GACAACTGAGCTTGCCGATTCGGAATCAGAAGAGATTGGTTAAGTCAGCTCTGGAACTCG	6.22	6.13	6.13	6.11	6.17	6.07	6	5.95
1.33	7.09	0.41	6.88	0.1	7.3	0.1	0.0205938	0.119566	0.0533773	0.539046	PSMG2	A_33_P3357653	ENST00000585853	ens|proteasome (prosome, macropain) assembly chaperone 2 [Source:HGNC Symbol;Acc:HGNC:24929] [ENST00000585853]	TTGAAAACTTGAACCCGCCTGGAGCGGATGCCTAAGAAAATGCAGGCCCGCTGAAGCCTC	6.87	7.24	6.79	6.62	7.06	7.39	7.47	7.26
1.08	8.27	0.12	8.21	0.2	8.33	0.2	0.658044	0.819688	0.213516	0.966254	MLF1	A_23_P419947	NM_022443	ref|Homo sapiens myeloid leukemia factor 1 (MLF1), transcript variant 1, mRNA [NM_022443]	ACTTTCAGTGGATCCAAATGGACATTCATTTTGTTCTTCCTCAGTTATGACTTATTCCAA	8.11	8.94	7.97	7.82	7.89	8.64	8.28	8.49
-1.09	6.5	-0.12	6.56	0.1	6.44	0	0.239178	0.480952	0.378462	1.13963	A_19_P00809088	A_19_P00809088	A_19_P00809088	Unknown	TGTAGCAATTCAGAGATGAATGATCCACGTTGCCTTCTCCACACACACTGCTTTCACATG	6.42	6.72	6.52	6.56	6.48	6.45	6.5	6.33
-1.07	11.28	-0.1	11.33	0.5	11.23	0.3	0.848213	0.927717	0.0781517	0.613982	PDIA4	A_23_P42802	NM_004911	ref|Homo sapiens protein disulfide isomerase family A, member 4 (PDIA4), mRNA [NM_004911]	GACAGAGATCTGGAGCATTTGAGCAAGTTTATAGAAGAACATGCCACAAAACTGAGCAGG	10.45	12.1	10.35	12.4	10.56	11.57	11.84	10.94
-1.1	6.76	-0.14	6.83	0	6.69	0.1	0.184818	0.419291	0.349328	1.12904	NYNRIN	A_33_P3375451	NM_025081	ref|Homo sapiens NYN domain and retroviral integrase containing (NYNRIN), mRNA [NM_025081]	CTGCTTGTTCTGCATCCCCCGAAATCTCATAGGCAGCGAGTTGAAGGTTATTGAGTCCCC	6.79	6.77	6.91	6.86	6.74	6.82	6.73	6.48
-1.14	6.25	-0.19	6.35	0.1	6.16	0.1	0.121282	0.33353	0.255195	1.02783	ZBED2	A_23_P113793	NM_024508	ref|Homo sapiens zinc finger, BED-type containing 2 (ZBED2), mRNA [NM_024508]	AGACCACCAGTATGAATAAAAGCTTGTTCTGTGTGACCCAGCAAGTGGAAGGACAAAGAA	6.18	6.4	6.23	6.57	6.26	6.17	6.01	6.19
1	6.29	0.01	6.29	0.1	6.3	0.1	0.961301	0.982851	0.571677	1.13046	TRPM3	A_24_P392632	NM_206948	ref|Homo sapiens transient receptor potential cation channel, subfamily M, member 3 (TRPM3), transcript variant 7, mRNA [NM_206948]	GTCTGAAAAGTGGTCCATCAGCAAACACACTCAACTCAGCCCTACGGATGCTTTTGGGAC	6.18	6.5	6.12	6.35	6.2	6.05	6.4	6.54
1.62	8.63	0.69	8.28	0.1	8.98	0.1	0.00143357	0.0243804	0.00578601	0.153423	HDGFL1	A_33_P3366456	NM_138574	ref|Homo sapiens hepatoma derived growth factor-like 1 (HDGFL1), mRNA [NM_138574]	TCTTGGGGAATCTGACCACGGCGTGCAAACTGGGACTGCCTTTCCCTCTCCTCAGCCCGT	7.92	8.5	8.15	8.54	8.84	9.12	9.09	8.85
-1.06	6.14	-0.08	6.18	0	6.11	0	0.379482	0.615319	0.481419	1.14407	A_33_P3305335	A_33_P3305335	A_33_P3305335	Unknown	TGTATGTATGCACATGTGTGTATGTATGCACGTGTGTATGTATGCACATGCGTGCACATA	6.12	6.28	6.2	6.14	6.13	5.99	6.15	6.16
-1.1	7.35	-0.14	7.42	0.2	7.28	0.1	0.509681	0.720034	0.225102	0.981245	MATN3	A_33_P3420466	NM_002381	ref|Homo sapiens matrilin 3 (MATN3), mRNA [NM_002381]	GAAGCTACACTGGCATTCCAGGACAAGGTCAGCTCGTATCTTCAAAGACTGAACACTAAA	7.5	7.96	7.32	6.91	7.06	7.23	7.5	7.32
1.05	8.08	0.07	8.05	0.1	8.12	0.1	0.681299	0.833463	0.360442	1.08355	lnc-RPL7L1-1	A_19_P00326821	lnc-RPL7L1-1:1	gb|Homo sapiens cDNA FLJ40915 fis, clone UTERU2005450. [AK098234]	TTGTTGTTTTCTCTTCCCTACCTCGTATGTACTCCCACTCAGGAAAAGATCCTGAGACCT	8.05	7.9	7.8	8.43	7.81	8.08	8.23	8.34
-1.04	6.69	-0.05	6.72	0	6.67	0.1	0.659593	0.820628	0.509703	1.14394	HIF3A	A_23_P142187	NM_022462	ref|Homo sapiens hypoxia inducible factor 3, alpha subunit (HIF3A), transcript variant 2, mRNA [NM_022462]	ACCCCCCAGCTTTCTTTCTACAGATGGTGCTACTCTTGGTCTCCCACAGGAAAAGGCCTC	6.69	6.78	6.74	6.66	6.85	6.77	6.67	6.38
1.59	11.68	0.67	11.35	0.2	12.01	0.1	0.00905033	0.0735782	0.00669207	0.165987	CUL3	A_33_P3321150	NM_003590	ref|Homo sapiens cullin 3 (CUL3), transcript variant 1, mRNA [NM_003590]	CTCGGGAAAATGTGAATGTGCTGCGTTTTGTTTTCTTTACTGTATGAAAACAGGAAAATA	11.66	11.7	10.74	11.3	12.13	11.84	12.08	12.01
1.05	6.34	0.07	6.3	0	6.38	0.1	0.471093	0.69081	0.503301	1.12012	BTN1A1	A_33_P3370959	NM_001732	ref|Homo sapiens butyrophilin, subfamily 1, member A1 (BTN1A1), mRNA [NM_001732]	CAAAACTCAAAAGTTGTTTGCACAGCTGTTCTTTGTACCCTGTTCCTTTCTCTGCGCCCT	6.26	6.4	6.29	6.28	6.32	6.3	6.59	6.3
1.66	13.52	0.73	13.16	0.1	13.89	0.1	0.00147366	0.0248208	0.00474609	0.136854	CDK16	A_33_P3341239	NM_006201	ref|Homo sapiens cyclin-dependent kinase 16 (CDK16), transcript variant 1, mRNA [NM_006201]	GGGGGTTGGGTTCCTGAATGCACCATAATCGCTGTATGAAATATTAAAAAGTCTAAAGTG	13.07	13.59	12.98	12.98	13.61	13.93	14.11	13.9
-1.1	6.42	-0.14	6.49	0	6.35	0.1	0.156031	0.38291	0.34807	1.12798	ERCC-00062_278	ERCC-00062_278	ERCC-00062_278			6.48	6.55	6.5	6.43	6.43	6.38	6.42	6.18
1.06	6.21	0.09	6.16	0	6.25	0.1	0.400248	0.631637	0.47269	1.11663	LINC00323	A_33_P3416612	NR_024100	ref|Homo sapiens long intergenic non-protein coding RNA 323 (LINC00323), long non-coding RNA [NR_024100]	TATTCAACATGCGCTAGCCAGACACTGGTCTAGGGCCCAGGAATTCAGCAATAAATGAAA	6.05	6.29	6.18	6.14	6.32	6.16	6.4	6.13
-1.02	6.23	-0.03	6.24	0	6.21	0	0.718667	0.855554	0.613013	1.14624	ERCC-00113_271	ERCC-00113_271	ERCC-00113_271			6.29	6.29	6.24	6.14	6.23	6.22	6.25	6.14
-1.09	6.25	-0.13	6.32	0.1	6.19	0.1	0.257117	0.499911	0.348984	1.12868	ENST00000441217	A_33_P3345001	ENST00000441217	Unknown	CTTCACCCTTGTAGACTCTTGACTGTTCTAGGCGAGAAGGACCTGTTGGTGGCCTTTGGA	6.29	6.44	6.39	6.14	6.2	6.2	6.33	6.03
-1.05	6.18	-0.07	6.22	0	6.15	0.1	0.472603	0.691989	0.521913	1.14522	ETG10_13482	ETG10_13482	ETG10_13482			6.22	6.14	6.29	6.22	6.12	6.2	6.27	6.02
-1	6.09	0	6.09	0.1	6.09	0.1	0.980997	0.991566	0.584853	1.13773	C20orf203	A_32_P509677	NM_182584	ref|Homo sapiens chromosome 20 open reading frame 203 (C20orf203), mRNA [NM_182584]	GAGGAGACACTTACTATATGATCATTGTCCTCCTAGAGTATCATCACCATCAGGTGGACT	5.9	6.32	6.2	5.96	6.07	6.14	6.19	5.95
-1.06	6.2	-0.09	6.24	0	6.15	0	0.295171	0.537624	0.4811	1.14185	A_19_P00804022	A_19_P00804022	A_19_P00804022	Unknown	GTAGGTGAAAATACATGCATATGTCTGAAGGTGGATGAAGGAATCAAGTAGGGTGTTAGT	6.2	6.23	6.31	6.22	6.1	6.16	6.23	6.13
1.05	6.94	0.07	6.91	0.1	6.98	0.1	0.646972	0.81274	0.443394	1.11013	CU677518	A_33_P3250750	CU677518	gb|Synthetic construct Homo sapiens gateway clone IMAGE:100018551 3' read RAB35 mRNA. [CU677518]	TTCGTTTACTGTTCTTCGTGAGCTTCACCACATCGTTCTGTTGTTGCTGCTGCTGTTTTG	6.71	7.26	6.94	6.73	6.99	7.04	7.14	6.74
1.66	11.18	0.73	10.82	0.3	11.55	0.1	0.0180798	0.110812	0.00509035	0.142857	LBR	A_23_P200493	NM_002296	ref|Homo sapiens lamin B receptor (LBR), transcript variant 1, mRNA [NM_002296]	GAGCCCTTTATCAATACAGTGCTGCAATTTCTGGATATCAGCTACACTTTGTTTTTAAGT	10.35	11.26	10.37	11.29	11.82	11.46	11.71	11.2
1.38	7.1	0.47	6.86	0.1	7.33	0	0.00118149	0.0217678	0.036357	0.440651	VWA8	A_24_P109351	NM_001009814	ref|Homo sapiens von Willebrand factor A domain containing 8 (VWA8), transcript variant 2, mRNA [NM_001009814]	AGGGAGATATTGATTAACACTTTACACAAATACGGGATACCTATCGGAGCAAAGCCTACC	6.82	7.09	6.85	6.69	7.35	7.27	7.34	7.36
-1.09	6.21	-0.12	6.27	0.1	6.15	0.1	0.255064	0.4979	0.36875	1.13999	SLAMF7	A_24_P353638	NM_021181	ref|Homo sapiens SLAM family member 7 (SLAMF7), transcript variant 1, mRNA [NM_021181]	GGAGACCTCCCTACCAAGTGATGAAAGTGTTGAAAAACTTAATAACAAATGCTTGTTGGG	6.18	6.31	6.41	6.18	6.1	6.12	6.33	6.04
-1.08	6.38	-0.11	6.44	0.1	6.33	0.1	0.335899	0.576203	0.371766	1.14287	A_19_P00806676	A_19_P00806676	A_19_P00806676	Unknown	ACACACTTGTCCATCCAGTCCTTGTGACTCGTGAAGCTGTGCAACCAGAGCGGGTTGTGG	6.44	6.61	6.41	6.31	6.44	6.33	6.44	6.09
-1.02	6.26	-0.02	6.27	0.1	6.24	0.1	0.848012	0.927621	0.572005	1.14105	ENST00000426318	A_33_P3264569	ENST00000426318	ens|T cell receptor beta variable 10-2 [Source:HGNC Symbol;Acc:HGNC:12178] [ENST00000426318]	ACAGATAAAGGAGAAGTCCCCGATGGCTATGTTGTCTCCAGATCCAAGACAGAGAATTTC	6.33	6.3	6.41	6.03	6.33	6.28	6.31	6.06
1.01	6.17	0.01	6.16	0.1	6.18	0	0.900146	0.953663	0.635123	1.13807	GJA10	A_23_P416666	NM_032602	ref|Homo sapiens gap junction protein, alpha 10, 62kDa (GJA10), mRNA [NM_032602]	AAGCTAACAATCAACAGCAAGTCATTCGAGTTAATGTGCCAAAGTCTAAAACCATGTGGC	6.29	6.31	6.18	5.87	6.23	6.14	6.14	6.2
1.05	6.76	0.07	6.72	0.1	6.79	0.1	0.602313	0.783491	0.461846	1.11489	MIR221	A_19_P00804859	NR_029635	ref|Homo sapiens microRNA 221 (MIR221), microRNA [NR_029635]	ACAATGTAGATTTCTGTGTTCGTTAGGCAACAGCTACATTGTCTGCTGGGTTTCAGGCTA	6.64	6.92	6.53	6.81	6.57	6.98	6.84	6.78
-1.08	6.43	-0.11	6.48	0.1	6.38	0	0.256269	0.499144	0.406686	1.1406	LINC00942	A_19_P00320927	NR_028415	ref|Homo sapiens long intergenic non-protein coding RNA 942 (LINC00942), long non-coding RNA [NR_028415]	TCCCCACCCGTGTGTGTATGTAGGTGTCTCTGTAGACAGTGATTAAAAATACTCCTGACT	6.31	6.59	6.55	6.49	6.4	6.37	6.38	6.36
1.14	6.36	0.18	6.27	0	6.45	0	0.0610657	0.22672	0.277334	1.03223	TRIM63	A_23_P114983	NM_032588	ref|Homo sapiens tripartite motif containing 63, E3 ubiquitin protein ligase (TRIM63), mRNA [NM_032588]	ACGATGTGCTGTATTTCAGTGTCTATCCCAGACATACGGGGTGGTAACTGAGTTTGTGTT	6.27	6.2	6.35	6.25	6.57	6.47	6.43	6.33
1.15	9.74	0.2	9.64	0.2	9.83	0.1	0.359175	0.596775	0.202007	0.951858	KCNMA1	A_24_P156490	NM_002247	ref|Homo sapiens potassium channel, calcium activated large conductance subfamily M alpha, member 1 (KCNMA1), transcript variant 2, mRNA [NM_002247]	GACAGTTTAAAAGCATTGTAAAACTCACATAGCTTACTTCTCTCTCTAAAGTGCAACAAG	9.2	10.11	9.34	9.9	9.8	9.72	10.06	9.75
-1.02	6.15	-0.03	6.16	0.1	6.13	0.1	0.817833	0.912113	0.564231	1.14077	LOC102724970	A_33_P3328903	XM_006711085	ref|PREDICTED: Homo sapiens putative uncharacterized protein FLJ35883-like (LOC102724970), mRNA [XM_006711085]	ACTTTGGTCTTGTCCGCAACGGACCTCTTGCTGCCAGGAAAGAAAGGCGTCGAGTCCTGT	6.28	6.32	6	6.03	6.21	6.2	6.14	5.98
1.02	6.16	0.02	6.15	0.1	6.17	0.1	0.82748	0.916945	0.580598	1.13176	A_33_P3320415	A_33_P3320415	A_33_P3320415	Unknown	TAAGTACCAGTGGCCTGAAGGGATACAGGTTCCCAGCAAGAGAAGATCCAAGGAAGGAAG	6.14	6.08	6.34	6.03	6.18	6.36	5.97	6.18
1.37	7.28	0.45	7.06	0.1	7.51	0.1	0.0112329	0.0836667	0.0430653	0.483868	lnc-KIAA1919-1	A_33_P3457052	lnc-KIAA1919-1:2	gb|Homo sapiens cDNA: FLJ21659 fis, clone COL08743. [AK025312]	AGGAAGTCTCACGAGATCTTTTGGTTATTATAAGAGGGAGTTTTCCTGCACAAGCCCTCA	6.79	7.28	6.93	7.23	7.48	7.61	7.26	7.69
1.01	6.04	0.02	6.03	0	6.04	0.1	0.860621	0.93407	0.639525	1.13893	ERCC-00078_438	ERCC-00078_438	ERCC-00078_438			5.98	6.08	5.98	6.07	6.21	6.09	5.92	5.95
1.06	6.76	0.08	6.72	0.1	6.79	0.1	0.509055	0.719633	0.472371	1.11675	A_19_P00811611	A_19_P00811611	A_19_P00811611	Unknown	TGTCGAGAATTTCCTGCCTCTCCCAACAGCTCAGAGTGAATGGTGCCCAGGTGGTCTCAG	6.61	6.88	6.73	6.65	6.83	7.04	6.63	6.68
1.04	6.24	0.06	6.21	0	6.27	0.1	0.610341	0.789046	0.49765	1.11921	FAM74A1	A_33_P3704738	NR_026803	ref|Homo sapiens family with sequence similarity 74, member A1 (FAM74A1), long non-coding RNA [NR_026803]	AGAAACTCAGAGACTGTCCCGGAGAAGACATGGAAACAGCTCAGACGCTGTCTGCAAGAA	6.29	6.17	6.11	6.27	6.23	6.16	6.55	6.13
1.1	7.08	0.14	7.01	0.1	7.15	0.1	0.311051	0.552637	0.340169	1.07343	MED1	A_33_P3210423	NM_004774	ref|Homo sapiens mediator complex subunit 1 (MED1), mRNA [NM_004774]	ACAAAGGGCTGTCGGATGCACTGATCTGCACAGATGACTTCATTGCCAAAGTTGTTCAAA	6.86	7.31	7.06	6.8	7.32	7.2	6.99	7.08
2.2	8.74	1.14	8.17	0.2	9.3	0.1	0.00020277	0.00721853	0.00017197	0.0178125	CENPQ	A_23_P70328	NM_018132	ref|Homo sapiens centromere protein Q (CENPQ), mRNA [NM_018132]	CAATGGCTTACAGTTTCTGTCTGGTCATCTGGAACTTGAAAAATCCTCAAATGCCTTCAC	7.89	8.76	8.02	8	9.22	9.33	9.14	9.52
1.12	6.5	0.17	6.42	0.1	6.59	0.1	0.199121	0.43591	0.292238	1.04101	OR10C1	A_24_P60680	NM_013941	ref|Homo sapiens olfactory receptor, family 10, subfamily C, member 1 (gene/pseudogene) (OR10C1), mRNA [NM_013941]	CCCAATACCATCCCGCAGTTCTTCTGTGAGATCCAGCCTGTCCTGCAGCTGGTATGTGGA	6.5	6.63	6.34	6.21	6.4	6.76	6.56	6.62
-1.02	6.27	-0.03	6.28	0.1	6.26	0.1	0.830177	0.918168	0.544458	1.13953	ZNF45	A_24_P68415	NM_003425	ref|Homo sapiens zinc finger protein 45 (ZNF45), mRNA [NM_003425]	CACTATAAAGATGAGGGATTCAGTAATCAGAGTTCCCATCTTCAAGTTCACAGAGTCCAC	6.2	6.44	6.38	6.11	6.34	6.4	6.05	6.24
2.25	11.82	1.17	11.24	0.2	12.41	0.1	0.00051996	0.0130251	0.00014037	0.0154816	PPP2R2A	A_23_P123539	NM_002717	ref|Homo sapiens protein phosphatase 2, regulatory subunit B, alpha (PPP2R2A), transcript variant 1, mRNA [NM_002717]	ATTCATCACTGTGGTGTTCTCCATGTCTGCTAGCCATTTAGGTAAGGGTAGGGCACTTTT	10.78	11.87	11.38	10.92	12.21	12.41	12.42	12.6
1.02	6.94	0.03	6.93	0.1	6.95	0.1	0.864285	0.935896	0.504786	1.1197	ARHGAP6	A_23_P217428	NM_013427	ref|Homo sapiens Rho GTPase activating protein 6 (ARHGAP6), transcript variant 1, mRNA [NM_013427]	TGTTCTACCGTACTTTAGTAGTTTGAAGTTTTCAAGTGCATAACTATTTTTGACCAGCAG	6.91	7.32	6.75	6.74	6.83	7.14	6.99	6.86
1.06	6.31	0.08	6.27	0	6.35	0.1	0.432046	0.658882	0.483855	1.11723	LOC101928307	A_33_P3399480	XR_250014	ref|PREDICTED: Homo sapiens uncharacterized LOC101928307 (LOC101928307), transcript variant X2, ncRNA [XR_250014]	GAGAAAAAACCAGATTATATAGAAAGGAAAAAGGGAAAAGGGATGTTTCCCCACCTTTTA	6.18	6.33	6.27	6.3	6.34	6.57	6.25	6.24
1.12	9.91	0.17	9.82	0.2	9.99	0	0.401185	0.632249	0.256421	1.01136	LATS2	A_24_P70002	NM_014572	ref|Homo sapiens large tumor suppressor kinase 2 (LATS2), mRNA [NM_014572]	TAGAGCTGGTATGTGGAATGCCATACCTCTGACCCTACTACTTACCTTTTTACTGACAGA	9.59	10.32	10	9.38	9.96	9.93	9.96	10.11
1.71	15.38	0.77	14.99	0.2	15.76	0.2	0.0115771	0.0850167	0.00447107	0.132441	CAV1	A_23_P134454	NM_001753	ref|Homo sapiens caveolin 1, caveolae protein, 22kDa (CAV1), transcript variant 1, mRNA [NM_001753]	ATTCCTCCTGCTCATATTGTGATTCTCACTTTGGGGACTTTTCTTAAACCTTCAGTTATG	14.48	15.62	14.83	15.03	15.34	15.78	15.81	16.12
1.16	8.22	0.21	8.11	0.1	8.32	0.1	0.234368	0.475746	0.179472	0.915028	A_19_P00331252	A_19_P00331252	A_19_P00331252	Unknown	TACAGAGCTGACCAAAGTCTCATCCAGGTGTGAAAAGCCACCCCCCTCCAGAGGTGCTCA	7.92	7.91	8.18	8.42	8.51	8.62	8.12	8.04
1.59	11.17	0.67	10.83	0.4	11.5	0	0.0705804	0.246695	0.0129883	0.245115	CCDC124	A_33_P3417141	NM_138442	ref|Homo sapiens coiled-coil domain containing 124 (CCDC124), transcript variant 1, mRNA [NM_138442]	ACAAGAGAACCCCAACATGCGGCTGTCGCAGCTGAAACAGCTGCTCAAGAAGGAGTGGCT	10.74	11.43	11.4	9.77	11.47	11.61	11.52	11.4
1.54	9.14	0.62	8.83	0.2	9.45	0.1	0.00730073	0.0646653	0.0143655	0.259966	WDR53	A_23_P110076	NM_182627	ref|Homo sapiens WD repeat domain 53 (WDR53), mRNA [NM_182627]	AGAATCCTATTTGCTGCTTACTGGAGGGAATGATGGGAAGATCACGTTGTGGGATGCAAA	8.59	9.14	9.18	8.39	9.33	9.54	9.41	9.53
-1.15	6.31	-0.2	6.41	0.1	6.21	0	0.161152	0.38981	0.226915	0.984308	ERCC-00041_75	ERCC-00041_75	ERCC-00041_75			6.75	6.42	6.33	6.15	6.33	6.22	6.16	6.15
1.09	9.09	0.12	9.03	0.4	9.15	0.1	0.703359	0.846563	0.189892	0.931719	FAM134A	A_23_P142688	NM_024293	ref|Homo sapiens family with sequence similarity 134, member A (FAM134A), mRNA [NM_024293]	GCAGTACCTGTGCCTAGGATTGGTTTTAAATTTGTAAATAATTTTCCATTTGGGTTAGTG	8.57	9.63	9.66	8.27	9.31	9.25	9.11	8.93
1.06	6.51	0.08	6.46	0	6.55	0.1	0.423721	0.651716	0.484138	1.11739	A_19_P00813091	A_19_P00813091	A_19_P00813091	Unknown	CCTCCCCTGCAGGTGTCTTCAGTAAATATTTTGCTCTACAAAATAAAATAATCCAAAAAC	6.51	6.52	6.49	6.32	6.7	6.6	6.53	6.36
-1.1	7.42	-0.14	7.49	0.2	7.35	0.1	0.524632	0.730713	0.172096	0.884441	TTLL7	A_33_P3348164	NM_024686	ref|Homo sapiens tubulin tyrosine ligase-like family member 7 (TTLL7), mRNA [NM_024686]	AAATGATATCTGTGTCACGGCCAACTTCTGCATCTCGGTCACATTCCTTAAACCGTGCTT	7.84	7.71	7.6	6.81	7.6	7.25	7.38	7.15
1.06	6.25	0.08	6.21	0.1	6.29	0.1	0.483639	0.70061	0.456121	1.11362	FOXB2	A_33_P3301291	NM_001013735	ref|Homo sapiens forkhead box B2 (FOXB2), mRNA [NM_001013735]	AAGCACCCCTTTGCCATTGAGAACATTATTGGCCGGGACTACAAGGGCGTGCTGCAGGCT	6.3	6.26	6.2	6.07	6.38	6.39	6.38	6.01
-1.52	10.55	-0.6	10.85	0.2	10.25	0.2	0.0443025	0.188462	0.0137062	0.240703	E1A_r60_a22	(+)E1A_r60_a22	E1A_r60_a22			10.81	10.35	10.79	11.45	10.84	10.12	10.11	9.94
1.75	7.62	0.8	7.22	0.1	8.02	0.1	8.171e-05	0.00409707	0.00233962	0.0898415	FAM183A	A_33_P3244643	NM_001101376	ref|Homo sapiens family with sequence similarity 183, member A (FAM183A), mRNA [NM_001101376]	CCATCTGTGGATCTAATGCCTTAAGTGTGCACAGCCCAGAGAAATAAAATACTACTTTAA	7.08	7.44	7.3	7.04	8.22	7.92	7.98	7.96
1.02	8.34	0.03	8.32	0.2	8.35	0.1	0.864869	0.936162	0.491732	1.11812	DIRC1	A_23_P131139	NM_052952	ref|Homo sapiens disrupted in renal carcinoma 1 (DIRC1), mRNA [NM_052952]	CTAATTACAATGCCCTGCTGCTGCTCATCTCCCTTTATTCGTTTGTACTCATACTCAAAA	8.4	8.56	8.45	7.87	8.58	8.37	8.49	7.97
1.07	6.48	0.1	6.43	0	6.53	0.1	0.341109	0.580963	0.442485	1.11002	A_19_P00803908	A_19_P00803908	A_19_P00803908	Unknown	ATTTTGAGCCCCTGGAGTGTGTTCTGCTGTCAGGTATGGATGTATGATAAACACAAAGGC	6.44	6.52	6.38	6.38	6.62	6.69	6.44	6.36
-1.11	6.53	-0.15	6.6	0	6.45	0.1	0.148051	0.372377	0.321554	1.10488	ANKRD2	A_33_P3278362	NM_001291218	ref|Homo sapiens ankyrin repeat domain 2 (stretch responsive muscle) (ANKRD2), transcript variant 1, mRNA [NM_001291218]	AGCTAACTGAGGGCCCAGCCTTTTTTCTGCATGATCCAGGAGCACATACCACAAACTACC	6.63	6.69	6.58	6.51	6.43	6.61	6.46	6.31
-1.92	7.15	-0.94	7.62	0.2	6.68	0.1	0.00030291	0.00922388	0.00084191	0.0408475	PDZD2	A_23_P7402	NM_178140	ref|Homo sapiens PDZ domain containing 2 (PDZD2), mRNA [NM_178140]	GTAGTTGCAAGAATATACCATGAAGATTAAAGTAGGCTGGGTTTCATTTCCATCTTCCCA	7.78	7.55	7.21	7.93	6.84	6.68	6.79	6.41
-1.1	6.39	-0.14	6.46	0	6.33	0.1	0.164568	0.394093	0.364718	1.13645	TBC1D3B	A_33_P3388376	NM_001001417	ref|Homo sapiens TBC1 domain family, member 3B (TBC1D3B), mRNA [NM_001001417]	ACAAGGGGCCTAAGTCTTTTGGAAGCTACAACAACAACGTCGATCATTTGGGGATTGTAC	6.51	6.47	6.38	6.49	6.18	6.47	6.31	6.34
-1.1	8.85	-0.14	8.92	0.1	8.79	0.1	0.323189	0.564447	0.299857	1.08347	AB385295	A_33_P3311160	AB385295	gb|Synthetic construct DNA, clone: pF1KA0197, Homo sapiens NUP160 gene for nucleoporin 160kDa, complete cds, without stop codon, in Flexi system. [AB385295]	TAATCAACAAGCTCTTGTCTCATGGAGTGCCTCTGCCTAATTGGCTTATAAACAGTCACA	9.12	9.02	8.75	8.8	9.07	8.65	8.81	8.63
1.01	6.18	0.02	6.17	0.1	6.19	0	0.88635	0.947044	0.612519	1.13667	ERCC-00143_89	ERCC-00143_89	ERCC-00143_89			6.29	6.08	6.35	5.96	6.27	6.26	6.16	6.06
-1.2	8.69	-0.26	8.82	0.1	8.56	0.1	0.0624374	0.229636	0.140433	0.811889	NUP50-AS1	A_19_P00316333	NR_038956	ref|Homo sapiens NUP50 antisense RNA 1 (head to head) (NUP50-AS1), transcript variant 1, long non-coding RNA [NR_038956]	TGAGCCTCATCTAAGTAATTTCTACTCTGCCTTTGACCACTAAACTCATGTTGGACAAGA	9.08	8.86	8.75	8.59	8.74	8.45	8.59	8.46
1.04	9.57	0.05	9.54	0.1	9.6	0.2	0.751536	0.874775	0.405938	1.10039	EPHA2	A_23_P149281	NM_004431	ref|Homo sapiens EPH receptor A2 (EPHA2), mRNA [NM_004431]	GCCGGCTACACTGCCATCGAGAAGGTGGTGCAGATGACCAACGACGACATCAAGAGGATT	9.5	9.38	9.47	9.82	9.74	9.43	9.95	9.26
1.62	9.03	0.7	8.68	0.2	9.38	0.1	0.0065799	0.0607767	0.00519579	0.1444	ENSA	A_33_P3377209	NM_207168	ref|Homo sapiens endosulfine alpha (ENSA), transcript variant 8, mRNA [NM_207168]	CTGGATCCTTTTCTGGAGGTTTTGTTGTTGAACAGAAGTAGAGGCGAATTTGAAATTTGA	9.09	8.85	8.63	8.15	9.68	9.19	9.39	9.26
-1.05	6.26	-0.07	6.29	0	6.22	0.1	0.523225	0.729739	0.469476	1.14607	AMZ1	A_33_P3268783	NM_133463	ref|Homo sapiens archaelysin family metallopeptidase 1 (AMZ1), transcript variant 1, mRNA [NM_133463]	ATTTCCTTCATCTTCTGCAAAAGGTTAACCGCTGGAGTGATGCGAGATTAAACAGAGGTG	6.36	6.31	6.31	6.2	6.23	6.24	6.44	5.97
-1.03	6.32	-0.04	6.34	0	6.3	0.1	0.64521	0.811718	0.551492	1.14679	HPGDS	A_23_P10506	NM_014485	ref|Homo sapiens hematopoietic prostaglandin D synthase (HPGDS), mRNA [NM_014485]	GGGAGATTTGCAGTACCACACTTTTGGTCTTTAAGCCTGACCTGTTAGACAACCATCCAA	6.41	6.41	6.33	6.22	6.41	6.35	6.29	6.14
1.02	6.24	0.03	6.23	0.1	6.26	0.2	0.87622	0.941957	0.458344	1.11412	lnc-TAF1C-1	A_33_P3322395	lnc-TAF1C-1:1	gb|Homo sapiens cDNA FLJ38012 fis, clone CTONG2012554. [AK095331]	AGTTTTCATCTTCCAGACACAGGACATTACACGAGCTGCTCTTCTAGCAGTCCCTACCCC	6.44	6.17	6.06	6.25	6.48	6.6	5.9	6.06
2.08	10.09	1.05	9.56	0.2	10.62	0.1	0.00157191	0.0259007	0.00022723	0.0213901	A_19_P00801354	A_19_P00801354	A_19_P00801354	Unknown	AATTGCTGTGGCATTTTTCTATTAAAAAGATCTCCTGTTTCAATCTATAGTTTGCCTGTG	10.03	9.79	9.51	8.93	11	10.43	10.35	10.69
1.08	6.83	0.11	6.78	0.1	6.89	0.1	0.458525	0.680349	0.371286	1.08754	ZMYND12	A_23_P160567	NM_032257	ref|Homo sapiens zinc finger, MYND-type containing 12 (ZMYND12), transcript variant 1, mRNA [NM_032257]	ATATATTCCAGCCTTGCACAACTGCTTTGAGGTACTGTAGACTGCTGAAGTTTCCACCCT	7	6.78	6.66	6.67	7.22	6.99	6.7	6.66
-1.26	8.43	-0.33	8.6	0.2	8.26	0.1	0.117883	0.328065	0.0928482	0.66917	PVT1	A_19_P00316753	NR_003367	ref|Homo sapiens Pvt1 oncogene (non-protein coding) (PVT1), long non-coding RNA [NR_003367]	ACTGGCCTGCCCCTTCTATGGGAATCACTACTGACCTTGCAGCTTATTATAGACTTATAT	8.71	8.21	8.5	8.98	8.68	8.26	8.12	8
1.03	6.47	0.04	6.45	0	6.49	0.2	0.828728	0.917451	0.436743	1.1086	REN	A_23_P34637	NM_000537	ref|Homo sapiens renin (REN), mRNA [NM_000537]	TACAGTAGTAAAAAGCTGTGCACACTGGCCATCCACGCCATGGATATCCCGCCACCCACT	6.5	6.39	6.43	6.49	6.99	6.61	6.06	6.31
1.05	6.32	0.07	6.28	0	6.35	0.1	0.534939	0.73795	0.501088	1.12002	KCNJ15	A_33_P3376140	NM_170736	ref|Homo sapiens potassium channel, inwardly rectifying subfamily J, member 15 (KCNJ15), transcript variant 1, mRNA [NM_170736]	AGGAACTGCATAGGATTATCCCCTGACATTCCAAGAGCAAAATAAAGCTCTTGAGAGTAA	6.39	6.23	6.18	6.32	6.5	6.46	6.27	6.16
1.11	6.27	0.15	6.2	0.1	6.34	0	0.153216	0.379454	0.329887	1.06774	TRPM3	A_23_P136310	NM_001007471	ref|Homo sapiens transient receptor potential cation channel, subfamily M, member 3 (TRPM3), transcript variant 9, mRNA [NM_001007471]	TTATGCCAACTTTGGGGTGCCTGTAAAAACAGCAGAATACACAAGTATTACAGACTGTAT	6.37	6.14	6.09	6.17	6.39	6.42	6.35	6.22
1.05	6.36	0.07	6.33	0	6.4	0.1	0.539133	0.740729	0.529716	1.12522	LOC253805	A_33_P3794109	BC028622	gb|Homo sapiens hypothetical protein LOC253805, mRNA (cDNA clone IMAGE:4824622). [BC028622]	CTTTTTAGGCCTCTTCTCAGCACACTGTTCCAACCAAAATTGATCTAATAAACGTATTTA	6.42	6.42	6.24	6.25	6.61	6.3	6.38	6.3
1.26	7.99	0.33	7.82	0.1	8.16	0.1	0.0288207	0.146644	0.0881096	0.687923	C21orf58	A_33_P3308833	NM_001286476	ref|Homo sapiens chromosome 21 open reading frame 58 (C21orf58), transcript variant 4, mRNA [NM_001286476]	TCAGCAACTGCAACTTAAACGCGCCCTCAGGAAGCCCTGGAATCTCGCTCAGAATTTTTT	7.77	7.8	7.67	8.06	8.44	7.98	8.17	8.04
1.06	6.26	0.08	6.22	0.1	6.3	0.1	0.458643	0.680476	0.476226	1.11614	CRB2	A_24_P326398	NM_173689	ref|Homo sapiens crumbs family member 2 (CRB2), transcript variant 1, mRNA [NM_173689]	GTGGGGAAAGAATCTGGAAGTCTTCAACTGCCGTCTGATGGGAAGGACCGTCTGGGTGTC	6.36	6.11	6.27	6.14	6.44	6.35	6.1	6.3
1.86	13.64	0.9	13.19	0.1	14.08	0.3	0.00601922	0.0576089	0.00107342	0.0569503	UBE2C	A_24_P297539	NM_181801	ref|Homo sapiens ubiquitin-conjugating enzyme E2C (UBE2C), transcript variant 4, mRNA [NM_181801]	TTGTCTTTTAAATTAAGCCTCGGTTGAGCCCTTGTATATTAAATAAATGCATTTTTGTCC	13.4	13.24	13.1	13.01	14.81	13.93	13.45	14.15
1.87	10.95	0.9	10.5	0.1	11.4	0.1	5.582e-05	0.00329036	0.00066835	0.0426012	ZWINT	A_33_P3212994	NM_032997	ref|Homo sapiens ZW10 interacting kinetochore protein (ZWINT), transcript variant 2, mRNA [NM_032997]	CATGGTGAATTTAATTCAAGGAGGAGGAGAATGTTTTAGGCAGGTGGTTATATGTGGGAA	10.72	10.28	10.48	10.5	11.66	11.35	11.23	11.34
-1.01	6.24	-0.01	6.25	0	6.24	0	0.934405	0.970064	0.653318	1.13995	TIFAB	A_33_P3380383	NM_001099221	ref|Homo sapiens TRAF-interacting protein with forkhead-associated domain, family member B (TIFAB), mRNA [NM_001099221]	AACAATTACATTTGTGGTAGCTTGGGGTTACCTTCAGCTTTCAAATACCCACAGGCACGC	6.36	6.23	6.22	6.17	6.18	6.21	6.18	6.37
1	10.8	0	10.8	0	10.8	0.2	0.986167	0.993788	0.483584	1.11902	MYO19	A_23_P100868	NM_001033580	ref|Homo sapiens myosin XIX (MYO19), transcript variant 3, mRNA [NM_001033580]	AAGGTACCGCATGATCAGAAGAGAGAACTAGTGCTACCGCCTTGCTTGTCTAGTACATTA	10.89	10.83	10.69	10.8	11.27	10.71	10.31	10.91
1.01	6.48	0.01	6.47	0.1	6.48	0.1	0.942158	0.973763	0.614749	1.13689	ERCC-00012_90	ERCC-00012_90	ERCC-00012_90			6.6	6.59	6.34	6.36	6.6	6.64	6.27	6.41
-1	6.45	-0.01	6.45	0	6.45	0.1	0.960558	0.982573	0.631601	1.13939	OR1K1	A_33_P3338382	NM_080859	ref|Homo sapiens olfactory receptor, family 1, subfamily K, member 1 (OR1K1), mRNA [NM_080859]	TCTTCTATGGGACAGTCATTGCAGTCTACTTCCAGGCCACATCCCGACGCGAGGCAGAGT	6.49	6.44	6.39	6.49	6.63	6.52	6.27	6.36
-2.51	10.71	-1.33	11.38	0.2	10.05	0.1	5.032e-05	0.00308586	3.557e-05	0.00432432	SLC27A1	A_24_P382489	ENST00000594962	ens|solute carrier family 27 (fatty acid transporter), member 1 [Source:HGNC Symbol;Acc:HGNC:10995] [ENST00000594962]	CTTTCCTGGGCACTGTGGTTTTATTTCCTAATTGATTTAAGAAATAAACCTGAAGACCGT	11.59	11.01	11.14	11.77	10.33	9.82	10.03	10.03
1	6.47	0.01	6.47	0	6.48	0.2	0.965268	0.984503	0.544163	1.13021	RPS6KA2	A_33_P3399935	NM_021135	ref|Homo sapiens ribosomal protein S6 kinase, 90kDa, polypeptide 2 (RPS6KA2), transcript variant 1, mRNA [NM_021135]	TGCAAGTGCTCAAACACCCGTGGGTGGTCAACAGAGAGTACCTGTCCCCAAACCAGCTCA	6.55	6.5	6.47	6.37	6.88	6.45	6.12	6.47
-1.64	14.88	-0.71	15.24	0.3	14.52	0.1	0.0181145	0.110939	0.00701108	0.161201	SPARC	A_33_P3382924	NM_003118	ref|Homo sapiens secreted protein, acidic, cysteine-rich (osteonectin) (SPARC), mRNA [NM_003118]	CCACATACCTAGATCTCCAGATGTCATTTCCCCTCTCTTATTTTAAGTTATGTTAAGATT	15.3	14.85	14.81	15.99	14.78	14.32	14.54	14.46
1.37	8.06	0.46	7.84	0	8.29	0.1	0.0103967	0.0797493	0.0368769	0.443876	SEC14L1	A_19_P00320158	NM_001204408	ref|Homo sapiens SEC14-like 1 (S. cerevisiae) (SEC14L1), transcript variant 6, mRNA [NM_001204408]	TGAATGAATATCTGGTTTTGTCTCTGCTGGGCCTGTGTGCCTGGAAAGGAATTGTTTTGG	7.96	7.8	7.84	7.75	8.68	8.25	7.99	8.25
1.37	10.37	0.46	10.14	0.1	10.59	0.1	0.0106921	0.0811925	0.0370231	0.445296	MED9	A_23_P66402	NM_018019	ref|Homo sapiens mediator complex subunit 9 (MED9), mRNA [NM_018019]	ATTTAAGCGGGTGGTCACCTGTGAGACCAGGTCTACCTTGGGACTGTTATTTAACTGAAT	10.32	10.09	10.17	9.97	10.86	10.58	10.24	10.69
-1.37	8.31	-0.45	8.54	0.1	8.09	0.2	0.026716	0.140252	0.0359078	0.411226	KBTBD13	A_33_P3306192	NM_001101362	ref|Homo sapiens kelch repeat and BTB (POZ) domain containing 13 (KBTBD13), mRNA [NM_001101362]	TTCTCCTAAGGCTGCCTCCTGGCGCTCCTGGGCCTGTGACTTCGACAACGGCAGAACTGT	8.67	8.21	8.71	8.56	8.53	7.85	7.97	8
1.23	7.32	0.3	7.17	0	7.47	0.2	0.171813	0.403042	0.10964	0.760179	A_33_P3346508	A_33_P3346508	A_33_P3346508	Unknown	CTTTCTACAGAGCCTGGAGGGTGCGGTTGGTGCCCAGGCCCCATGCCCAGTAAGTCCCCA	7.29	7.09	7.13	7.18	8.06	7.58	7.01	7.25
1.73	6.48	0.79	6.08	0	6.88	0.6	0.165054	0.394717	0.00637799	0.161829	ERCC-00031_101	ERCC-00031_101	ERCC-00031_101			6.05	6.16	6.09	6.03	6.52	6.28	5.95	8.76
-1.24	9.48	-0.31	9.63	0.1	9.32	0.1	0.0802106	0.264718	0.102526	0.701886	CSGALNACT2	A_23_P149892	NM_018590	ref|Homo sapiens chondroitin sulfate N-acetylgalactosaminyltransferase 2 (CSGALNACT2), mRNA [NM_018590]	CATGGTGGTTCAGAATAGATGAGCATAGCATGGTTTTGTTTGTTTTTGCTTTCAATTTTC	9.97	9.46	9.45	9.66	9.43	9.09	9.14	9.62
1.13	11.52	0.18	11.43	0.1	11.61	0.2	0.293444	0.535957	0.261101	1.01576	VPS72	A_23_P115215	NM_005997	ref|Homo sapiens vacuolar protein sorting 72 homolog (S. cerevisiae) (VPS72), transcript variant 2, mRNA [NM_005997]	CCCCGAGCCTTGCGCCAGAAAATTGTCATTAAATGAAGAGATGTCTAGTCCTCAGAAACT	11.62	11.43	11.46	11.23	12.02	11.6	11.26	11.57
1.05	8.44	0.07	8.4	0.2	8.47	0.2	0.771179	0.885719	0.240514	0.995766	MRPS25	A_33_P3266444	NM_022497	ref|Homo sapiens mitochondrial ribosomal protein S25 (MRPS25), mRNA [NM_022497]	GGCAGCAGCATTTGAGTCCATGAATGCTATGGTCATTAAAATAATTGATTATACTTTCCT	8.53	7.94	8.1	9.03	8.88	8.38	8.1	8.53
1.05	6.68	0.07	6.65	0	6.72	0.1	0.632475	0.802818	0.43232	1.10692	ADAM28	A_33_P3380652	ENST00000437154	ens|ADAM metallopeptidase domain 28 [Source:HGNC Symbol;Acc:HGNC:206] [ENST00000437154]	ATCTGGTAATTGTCCTGATGATAGATTCCAAGTCAATGGCTTCCCTTGCCATCACGGGAA	6.67	6.57	6.58	6.78	6.93	6.75	6.33	6.85
1.07	9.57	0.09	9.53	0.1	9.62	0.1	0.444325	0.669126	0.420773	1.10388	BARD1	A_23_P67771	NM_000465	ref|Homo sapiens BRCA1 associated RING domain 1 (BARD1), transcript variant 1, mRNA [NM_000465]	TTGATGGATGCTACTTCTATTTGTGGGGAACCTTCAAACACCATCCAAAGGACAACCTTA	9.6	9.4	9.44	9.67	9.67	9.6	9.39	9.82
1.05	6.23	0.07	6.2	0	6.27	0.1	0.530752	0.735044	0.497034	1.11958	CD99P1	A_33_P3238606	ENST00000431582	ens|CD99 molecule pseudogene 1 [Source:HGNC Symbol;Acc:HGNC:7083] [ENST00000431582]	CATTGAATAAGAGCTTTTAGATGTAGACTTGATATGAGGAAAAGAATCTGTGTGTTTCCC	6.22	6.11	6.31	6.17	6.3	6.42	6.05	6.31
1.18	6.13	0.24	6.01	0	6.24	0.1	0.0686283	0.243037	0.178274	0.913135	3xSLv1	3xSLv1	3xSLv1			6.03	5.96	5.91	6.12	6.36	6.29	5.95	6.38
1	6.17	0.01	6.17	0.1	6.18	0.1	0.955619	0.980116	0.631285	1.13731	A_33_P3723827	A_33_P3723827	A_33_P3723827	Unknown	GGCAGTTAGATCATTGTAATGACCCTAGAAAACTCAAAGGAGAAAACTTTTGCAAACAAT	6.12	6.33	6.02	6.21	6.13	6.28	6.02	6.28
-1.02	6.46	-0.03	6.47	0	6.44	0.1	0.750196	0.873827	0.566445	1.14127	MS4A5	A_23_P104972	NM_023945	ref|Homo sapiens membrane-spanning 4-domains, subfamily A, member 5 (MS4A5), mRNA [NM_023945]	TTGATGACTTTCAGCATTATTGAATTATTCATTTCTCTGCCTTTCTCAATTTTGGGGTGC	6.53	6.4	6.48	6.49	6.42	6.46	6.23	6.64
-1.04	6.38	-0.05	6.41	0	6.36	0.1	0.577846	0.767537	0.531165	1.14681	ERCC-00079_170	ERCC-00079_170	ERCC-00079_170			6.5	6.43	6.33	6.38	6.3	6.47	6.19	6.46
-1.12	7.66	-0.16	7.74	0	7.58	0.1	0.17705	0.410074	0.275655	1.0553	RBM15	A_23_P34877	NM_022768	ref|Homo sapiens RNA binding motif protein 15 (RBM15), transcript variant 1, mRNA [NM_022768]	TGCATCAGACACTGCCACTTCTACTCAGAGGCCACTTAGGAACCTTGTGTCCTATTTAAA	7.81	7.64	7.74	7.79	7.86	7.53	7.41	7.51
1.02	6.21	0.03	6.2	0.1	6.23	0.1	0.769441	0.884611	0.57916	1.13193	ERCC-00099_60	ERCC-00099_60	ERCC-00099_60			6.29	6.21	6.01	6.27	6.29	6.31	6.03	6.27
-1.1	6.35	-0.13	6.42	0.1	6.28	0.1	0.364301	0.601527	0.331778	1.11471	SPATA21	A_33_P3273457	ENST00000375577	ens|spermatogenesis associated 21 [Source:HGNC Symbol;Acc:HGNC:28026] [ENST00000375577]	AGACTCAGAGATGCATTTGAGAAGGGGCCTTCAGAGCTCAGAATCCAGGAGCAGGGGCCT	6.33	6.43	6.33	6.58	6.55	6.35	5.92	6.31
1.41	10.33	0.49	10.09	0.1	10.58	0.1	0.00419757	0.0466466	0.023783	0.347428	PACS1	A_23_P500282	NM_018026	ref|Homo sapiens phosphofurin acidic cluster sorting protein 1 (PACS1), mRNA [NM_018026]	CCTCTCACTCCTTCCCAGAAGTTTTTGCACAGAACTTCATTTTGAAAGTGTTTTTCTCAT	10.3	9.94	10.07	10.03	10.65	10.31	10.82	10.54
1.08	6.29	0.11	6.23	0	6.34	0	0.219712	0.46005	0.432333	1.10691	U55055	A_19_P00318846	U55055	gb|Human oral cancer candidate gene mRNA, clone G15, 3' end. [U55055]	CTCTGAAAGCATTTATCTTTTCAGAGAGTTCAGCACTTCATCTCACGGGTTAATTAAACC	6.27	6.31	6.17	6.18	6.32	6.24	6.4	6.41
-1.19	8.12	-0.25	8.25	0.2	8	0.3	0.382511	0.617967	0.127987	0.779432	RPS6KA5	A_23_P37375	NM_004755	ref|Homo sapiens ribosomal protein S6 kinase, 90kDa, polypeptide 5 (RPS6KA5), transcript variant 1, mRNA [NM_004755]	CTGTGATGATACCTTTTGCTTTGCCTTGTGGACAATGTGGGTTTTTGAAATTTGCACCCT	8.43	7.89	7.99	8.69	8.07	8.18	8.5	7.23
-1.77	9.98	-0.82	10.39	0.1	9.56	0.4	0.0497154	0.201329	0.00258114	0.0856428	GGACT	A_32_P110872	NM_033110	ref|Homo sapiens gamma-glutamylamine cyclotransferase (GGACT), transcript variant 1, mRNA [NM_033110]	GCTGTATATCAGAGTGCGTATAGCACCATTCTTCCTAATTTTCAGATCAAGCTTCACAGC	10.72	10.4	10.36	10.07	9.79	9.35	10.56	8.56
1.16	6.24	0.21	6.13	0.1	6.35	0.2	0.246187	0.488867	0.210126	0.961622	THC2641895	A_33_P3402419	THC2641895	tc|1W45_A Chain A, The 2.5 Angstroem Structure Of The K16a Mutant Of Annexin A8, Which Has An Intact N-Terminus. {Homo sapiens} (exp=-1; wgp=0; cg=0), partial (9%) [THC2641895]	ATGCTCACTGTGGGTAAGAGCTCAGACTTGCACGTTTTTCAGGCCACAGGGCTCACCGTG	6.22	6.2	5.98	6.14	6.32	6.12	6.87	6.08
1.48	7.44	0.57	7.16	0.1	7.73	0.2	0.0236022	0.130274	0.0144422	0.260009	C15orf52	A_23_P163467	NM_207380	ref|Homo sapiens chromosome 15 open reading frame 52 (C15orf52), mRNA [NM_207380]	TTGGAGTTGGACTCTGTCTTAACAGTAGCGTGGCACACAGAAGGCACTCAGTAAATACTT	7.44	7.01	7.14	7.05	8	7.34	8.21	7.37
1.33	7.08	0.41	6.87	0.1	7.28	0.2	0.0423946	0.183658	0.0500804	0.522681	NPC1L1	A_23_P20075	NM_013389	ref|Homo sapiens NPC1-like 1 (NPC1L1), transcript variant 1, mRNA [NM_013389]	GGCCCAGGAAGGATGCTCTCATAAGCACCTTGGTCATGGATTAGCCCCTCCTGGAAAATG	7	6.76	6.9	6.82	7.29	6.89	7.79	7.17
-1.19	11.74	-0.25	11.87	0.1	11.62	0.1	0.136238	0.355685	0.166697	0.872211	PDP1	A_33_P3369761	NM_001161779	ref|Homo sapiens pyruvate dehyrogenase phosphatase catalytic subunit 1 (PDP1), transcript variant 2, mRNA [NM_001161779]	AATGTACAGAATGGTTGGAGAAATGCCTATGGTGAATTAAAGCTTCATATCTGCTTTCTG	12.27	11.69	11.77	11.74	11.55	11.61	11.88	11.43
-1.41	7.42	-0.5	7.66	0.1	7.17	0.3	0.0880628	0.278822	0.0312356	0.380629	SNORA75	A_33_P3789894	AW382724	gb|PM2-HT0338-051199-001-c04 HT0338 Homo sapiens cDNA, mRNA sequence [AW382724]	TGGTATCCTCAGACAGGCCTTTGACAAACAGAGTTTTGGATTGGTCTGGGAAGGAAAAAA	7.89	7.39	7.49	7.88	7.53	7.19	7.57	6.38
-1	6.51	0	6.51	0	6.51	0	0.99347	0.996873	0.677077	1.13971	KCNG4	A_23_P365248	NM_172347	ref|Homo sapiens potassium channel, voltage gated modifier subfamily G, member 4 (KCNG4), mRNA [NM_172347]	TGAATGTGAACTCCTGGACCCCCATGTGGCCAGTGAACATGAGCTCATGAACGATGTCAA	6.63	6.5	6.44	6.47	6.57	6.55	6.53	6.39
1.18	7.62	0.23	7.5	0.1	7.73	0.2	0.222595	0.463026	0.157585	0.87337	A_33_P3399181	A_33_P3399181	A_33_P3399181	Unknown	GCGCTGCATGAGCCTCCCGGGCGGCCCGGTGGAGAGAGTCGCCGCCAGCCCCGGCCGCGC	7.44	7.27	7.45	7.84	8.18	7.6	7.71	7.45
1.42	12.17	0.51	11.92	0.3	12.43	0.1	0.124128	0.337642	0.0105461	0.217826	CDCP1	A_23_P113613	NM_022842	ref|Homo sapiens CUB domain containing protein 1 (CDCP1), transcript variant 1, mRNA [NM_022842]	CTTAATTTGTGGATGATACAGAAAGCCAGGCTTTGGGATACAAGTTCTTTCCTCTTCATT	11.98	11.25	11.61	12.85	12.7	12.27	12.41	12.33
-1.52	11.31	-0.6	11.61	0.3	11.01	0.2	0.0804421	0.265178	0.0156496	0.26059	SQLE	A_23_P146284	NM_003129	ref|Homo sapiens squalene epoxidase (SQLE), mRNA [NM_003129]	ATGCTGAGGAGAACTACAGTTTTTCTTTTGAATTTAGTATTTGAGATGAGTTGTTGGGAC	11.95	10.91	11.24	12.33	11.5	10.87	10.89	10.77
1.04	6.3	0.06	6.27	0.1	6.34	0.1	0.610582	0.789261	0.474916	1.11619	TSPAN19	A_23_P2322	NM_001100917	ref|Homo sapiens tetraspanin 19 (TSPAN19), mRNA [NM_001100917]	GATGAGCCACTGAATGCAACTTACCTTGAGGGTTGTGAAAATAAAATCAGTGCATGGTAT	6.29	6.2	6.11	6.49	6.51	6.39	6.12	6.33
1.06	6.26	0.09	6.22	0.1	6.3	0.1	0.5445	0.744183	0.403573	1.10024	A_19_P00801153	A_19_P00801153	A_19_P00801153	Unknown	GGCTGTCTACAAATTCAAGCTAAAAGACTGTGTACAAATTCATTTGTGTGTCACAAAACA	6.24	6.2	6.09	6.33	6.62	6.31	5.95	6.33
1.3	8.2	0.38	8.01	0.3	8.39	0.2	0.279746	0.523133	0.0405364	0.468407	LEO1	A_33_P3270109	NM_001286430	ref|Homo sapiens Leo1, Paf1/RNA polymerase II complex component, homolog (S. cerevisiae) (LEO1), transcript variant 2, mRNA [NM_001286430]	CTGATTTAGGAAACGACTTATATTTTGTTAAACTGCCCAACTTTCTCAGTGTAGAGCCCA	8.62	7.08	8.26	8.09	8.97	8.21	7.93	8.46
1.06	6.69	0.09	6.65	0.1	6.74	0.1	0.493405	0.707615	0.445484	1.11064	lnc-GALNTL4-2	A_19_P00803334	lnc-GALNTL4-2:1	linc|LNCipedia lincRNA (lnc-GALNTL4-2), lincRNA [lnc-GALNTL4-2:1]	TGAATTGTAAACACATCATTAGACTTAAAGGCTGCCCTGAGATGGTGGCTGGAGGAGAAC	6.82	6.58	6.64	6.55	7.03	6.78	6.59	6.55
1.5	14.35	0.59	14.06	0.6	14.65	0.5	0.382666	0.618107	0.00440088	0.131725	HSP90AA1	A_23_P162874	NM_005348	ref|Homo sapiens heat shock protein 90kDa alpha (cytosolic), class A member 1 (HSP90AA1), transcript variant 2, mRNA [NM_005348]	GAAGACTTTAGTGTCAGTCACCAAAGAAGGCCTGGAACTTCCAGAGGATGAAGAAGAGAA	14.81	12.28	14.49	14.65	16.02	14.79	13.9	13.88
1.79	8.02	0.84	7.6	0.3	8.44	0.1	0.0121241	0.0875602	0.00147167	0.0692158	WRAP53	A_23_P55064	NM_018081	ref|Homo sapiens WD repeat containing, antisense to TP53 (WRAP53), transcript variant 1, mRNA [NM_018081]	TGCGAGGTCCGAGCCACATTTGCAAAAAAGCAGGGCCAGAGCGGCATCATCTCCTGCATA	8.07	6.8	7.91	7.63	8.77	8.49	8.45	8.06
1.05	6.1	0.07	6.06	0	6.13	0.1	0.526585	0.731955	0.486322	1.11735	DarkCorner	DarkCorner	DarkCorner			6.17	6.11	5.98	5.98	6.04	6.4	6.05	6.04
1.03	5.98	0.04	5.96	0.1	6	0.1	0.726946	0.860788	0.546841	1.12815	DarkCorner	DarkCorner	DarkCorner			6.14	6.11	5.85	5.73	6.07	6.09	5.83	6
-1.06	5.94	-0.09	5.99	0	5.9	0.1	0.360264	0.59784	0.462385	1.14417	DarkCorner	DarkCorner	DarkCorner			5.99	5.9	5.95	6.11	6.01	5.97	5.76	5.86
-1.15	6.08	-0.2	6.18	0	5.98	0.1	0.0676665	0.241028	0.238784	1.00371	CCR2	A_23_P212354	NM_001123041	ref|Homo sapiens chemokine (C-C motif) receptor 2 (CCR2), transcript variant A, mRNA [NM_001123041]	ATGAAGTCATGCGTTTAATCACATTCGAGTGTTTCAGTGCTTCGCAGATGTCCTTGATGC	6.09	6.25	6.24	6.14	5.83	6.14	5.97	5.99
-1.19	6.69	-0.25	6.82	0.1	6.57	0.1	0.0335634	0.160163	0.160514	0.858618	CTRL	A_24_P90900	NM_001907	ref|Homo sapiens chymotrypsin-like (CTRL), mRNA [NM_001907]	CCAGTACACAACACGCATCTCGCCAGTTTGCCTGGCATCCTCAAACGAGGCTCTGACTGA	6.93	6.79	6.86	6.68	6.5	6.42	6.62	6.72
-1.06	6.09	-0.09	6.14	0	6.05	0.1	0.343997	0.583609	0.450407	1.14406	A_19_P00321731	A_19_P00321731	A_19_P00321731	Unknown	CCAAGGAGACTGAAAATCAGAAGGAATACATTTCCAGTGGAATTATAAAGGTCCTAAATT	6.09	6.2	6.2	6.07	5.9	6.06	6.05	6.19
-1.33	6.46	-0.41	6.66	0	6.25	0	0.0004429	0.0117765	0.0468109	0.473416	ENST00000441860	A_33_P3297452	ENST00000441860	ens|ribosomal protein L23a pseudogene 76 [Source:HGNC Symbol;Acc:HGNC:36555] [ENST00000441860]	AGGAGAAACAAGCTTGACCATCATGCCATCCATCGTCAGGCTCCCAACTGCCGAGTCCAC	6.66	6.65	6.65	6.67	6.21	6.21	6.25	6.33
-1.08	6.18	-0.11	6.24	0	6.13	0.1	0.386245	0.621101	0.343972	1.12489	LINC00544	A_33_P3299160	NR_033889	ref|Homo sapiens long intergenic non-protein coding RNA 544 (LINC00544), long non-coding RNA [NR_033889]	TGATGCGTCCTGTGGGGTTATGCAAACAGTAATATCTCATTAAATATTCTGGTCTCTTGG	6.31	6.25	6.22	6.17	5.98	5.92	6.15	6.46
1.2	9.57	0.26	9.44	0.2	9.7	0.2	0.366851	0.603781	0.105822	0.749043	QSER1	A_33_P3235766	NM_001076786	ref|Homo sapiens glutamine and serine rich 1 (QSER1), mRNA [NM_001076786]	CCAGCGTTTTCATTTGGTCCATAACACAATGTATGGAAATGTGAAAGACAATTTTGTACA	8.96	9.59	9.17	10.06	10.35	9.52	9.52	9.43
-1.19	6.5	-0.25	6.63	0	6.38	0	0.0174493	0.108532	0.158869	0.855125	A_19_P00331743	A_19_P00331743	A_19_P00331743	Unknown	TTTTTCCTCCTTCTGGGCCCATCACCTGGCTCGGAGCATGGAGCAGGTTGCTAACTTCTG	6.59	6.73	6.64	6.55	6.48	6.35	6.4	6.29
-1.19	6.31	-0.25	6.44	0.1	6.19	0.1	0.0332428	0.159311	0.163142	0.865619	CELA3A	A_33_P3343727	ENST00000374663	ens|chymotrypsin-like elastase family, member 3A [Source:HGNC Symbol;Acc:HGNC:15944] [ENST00000374663]	TTAAGGACCATCACCACCAAACCTGTCTCCCTACAGAGGGGATGGCAGTGTTCAGGGAGG	6.58	6.36	6.36	6.47	6.23	5.99	6.31	6.22
-1.28	12.95	-0.35	13.12	0.2	12.77	0.2	0.149176	0.373778	0.0946929	0.675584	RER1	A_23_P85392	NM_007033	ref|Homo sapiens retention in endoplasmic reticulum sorting receptor 1 (RER1), mRNA [NM_007033]	TTCTGGCCGATTCTGGTGATGTACTTCATCATGCTCTTCTGTATCACGATGAAGAGGCAA	12.84	13.18	12.9	13.56	12.17	12.87	12.96	13.07
-1.27	13.32	-0.35	13.5	0.2	13.15	0.3	0.244699	0.487278	0.0600794	0.54198	PSMA7	A_23_P91468	NM_002792	ref|Homo sapiens proteasome (prosome, macropain) subunit, alpha type, 7 (PSMA7), mRNA [NM_002792]	GAAGAGACATTGTTGTTCTTGGTGTGGAGAAGAAGTCAGTGGCCAAACTGCAGGATGAAA	12.98	13.99	13.6	13.42	12.44	13.68	13.3	13.17
-1.32	6.2	-0.4	6.4	0	6	0	0.00111394	0.0209282	0.0498415	0.489981	GFM1	A_33_P3262133	ENST00000312756	ens|G elongation factor, mitochondrial 1 [Source:HGNC Symbol;Acc:HGNC:13780] [ENST00000312756]	CCTTATGATCTCCTAGGCTGTAATAGTTTCTTAGACTTTCCTTGTTTCTCACGAGATTGA	6.36	6.34	6.43	6.47	5.99	5.89	6.13	5.97
-1.29	16.97	-0.37	17.16	0.2	16.79	0.2	0.116238	0.325553	0.0981679	0.686608	CTSL	A_23_P94533	NM_001912	ref|Homo sapiens cathepsin L (CTSL), transcript variant 1, mRNA [NM_001912]	AAGACATGGATCATGGTGTGCTGGTGGTTGGCTACGGATTTGAAAGCACAGAATCAGATA	16.99	16.93	17.02	17.7	16.3	16.97	17.06	16.81
1.02	8.24	0.03	8.23	0.2	8.26	0.1	0.843277	0.92526	0.482779	1.11716	HIST1H2BJ	A_24_P55148	NM_021058	ref|Homo sapiens histone cluster 1, H2bj (HIST1H2BJ), mRNA [NM_021058]	TGACACCGGCATTTCGTCCAAGGCCATGGGCATCATGAATTCGTTTGTGAACGACATTTT	7.74	8.58	8.17	8.42	8.19	8.43	8.24	8.19
1.06	8.36	0.08	8.32	0.1	8.4	0	0.52106	0.728251	0.437225	1.10879	CCDC120	A_23_P73540	NM_033626	ref|Homo sapiens coiled-coil domain containing 120 (CCDC120), transcript variant 3, mRNA [NM_033626]	TAAGCAAACCCACACAAGTTGTGTTTTCTATGATACCTGTCTGTGATTTTCGGAGCTGGG	8.3	8.61	8.05	8.33	8.36	8.43	8.32	8.51
-1.21	6.24	-0.28	6.38	0	6.1	0.1	0.0185836	0.11262	0.12737	0.777707	DKFZp434L192	A_32_P150142	NR_026929	ref|Homo sapiens uncharacterized protein DKFZp434L192 (DKFZp434L192), long non-coding RNA [NR_026929]	AGTCTCCCCAAAAGTGACCACATCACCAGGCTCAGTTCCAGGAAGGCTGAGAAGTGCCCA	6.37	6.36	6.45	6.32	6.31	6.05	5.96	6.08
-1.1	6.09	-0.13	6.16	0.1	6.02	0.1	0.245144	0.487794	0.340458	1.12196	ERCC-00077_121	ERCC-00077_121	ERCC-00077_121			6.12	6.25	6.27	6	5.88	6.17	5.92	6.13
1.1	7.79	0.14	7.73	0.2	7.86	0.1	0.454711	0.676971	0.268695	1.02374	PTPN3	A_23_P403898	NM_002829	ref|Homo sapiens protein tyrosine phosphatase, non-receptor type 3 (PTPN3), transcript variant 1, mRNA [NM_002829]	TCCGAATGTTTGGCCTTCTGAGAAAAGAGCTTCTAGTAATTGAACCATGGGAAACCCAGC	7.64	8.19	7.57	7.5	7.56	8.03	8.06	7.8
-1.19	6.12	-0.25	6.24	0	5.99	0.1	0.0279064	0.143753	0.169128	0.878725	LOC101927156	A_33_P3275226	ENST00000414750	gb|zt60a09.r1 Soares_testis_NHT Homo sapiens cDNA clone IMAGE:726712 5', mRNA sequence [AA401793]	CAATAGTTCTAAAGCCTTAACAAATGATGTTGAAGCAAAATGAATAATGATTATTCCTAT	6.22	6.17	6.31	6.27	6.06	6.14	5.81	5.96
-1.02	6.06	-0.03	6.08	0	6.04	0	0.719775	0.856317	0.607717	1.14358	3xSLv1	3xSLv1	3xSLv1			6.15	5.94	6.12	6.09	5.94	6.08	6.06	6.09
-1.04	6.84	-0.06	6.87	0.1	6.81	0.1	0.673707	0.82928	0.467674	1.14001	A_19_P00328265	A_19_P00328265	A_19_P00328265	Unknown	TTTACTTTGGGCCTTCTCTTCTCCTCCTCACTAAGGCAATACATACGATTAGGTAAAAAA	6.93	6.98	6.66	6.9	6.73	7.07	6.9	6.53
1.47	9.94	0.55	9.66	0.2	10.21	0.1	0.0199116	0.117396	0.0174586	0.290404	CSDE1	A_32_P73821	NM_001007553	ref|Homo sapiens cold shock domain containing E1, RNA-binding (CSDE1), transcript variant 1, mRNA [NM_001007553]	CCCTCCCGAAATCTGGAATACTTAGTTCTTTTGAGCTATTACACCAGTTTTAACAGCTTC	9.91	9.96	9.18	9.59	10.61	10.12	10	10.12
1.46	14.38	0.54	14.11	0.1	14.65	0.1	0.00320513	0.0398041	0.021347	0.325824	2009-09-01	A_23_P106973	NM_006640	ref|Homo sapiens septin 9 (SEPT9), transcript variant 3, mRNA [NM_006640]	AGGCTCTGTTCCTCAATGGCCTTTTGCTACGTGCCTCCCGAGAAATTTGTCTTTTTGTAT	13.95	14.37	13.94	14.19	14.47	14.57	14.65	14.92
-1.15	6.22	-0.2	6.32	0.1	6.11	0	0.0734969	0.252237	0.214094	0.963745	LINC00630	A_19_P00322733	ENST00000416381	ens|long intergenic non-protein coding RNA 630 [Source:HGNC Symbol;Acc:HGNC:44263] [ENST00000416381]	TGAAGAAATTAGTTAATGCTGACATCCTATCACATAGGGTGGGTCCTGGACTCCGTCATG	6.15	6.49	6.42	6.22	6.04	6.22	6.1	6.09
1.09	7.92	0.12	7.87	0.1	7.98	0.1	0.432888	0.659718	0.333403	1.06912	EXOC1	A_23_P113972	NM_001024924	ref|Homo sapiens exocyst complex component 1 (EXOC1), transcript variant 3, mRNA [NM_001024924]	CGTGGCACAGGGCATAAGGGAGGAGGAAGTAAGTTACCAACTTGCATTTAACAAACAAGA	7.72	8.03	7.86	7.85	7.59	8.19	7.96	8.19
-1.89	8.57	-0.92	9.03	0.1	8.11	0.1	0.00026297	0.00843474	0.0009429	0.0444461	EMILIN2	A_23_P27315	NM_032048	ref|Homo sapiens elastin microfibril interfacer 2 (EMILIN2), mRNA [NM_032048]	ACTGTTCCCAAAGCTTGTTGGGCTCCTTAAATGGCATGTACAATTTAAGTGCAAAGACAG	8.94	9.28	8.78	9.13	7.89	8.33	8.37	7.86
-1	6.77	0	6.77	0.1	6.77	0.1	0.999295	0.999594	0.55855	1.13448	A_19_P00802864	A_19_P00802864	A_19_P00802864	Unknown	AAAGCAAATTCCTTGTACAACAGACCTATGGCTCCCCTAGCCAGGACTTTTATCTCATGC	6.61	6.92	6.74	6.81	6.83	7.09	6.57	6.6
-8.54	8.23	-3.09	9.78	0.3	6.69	0	1.51e-06	0.00033187	0	0	CHRDL2	A_23_P13548	ENST00000376332	ens|chordin-like 2 [Source:HGNC Symbol;Acc:HGNC:24168] [ENST00000376332]	GACCTAACAGTTGCAGATATGAGCTGTATAATTGTTGTTATTATATATTAATAAATAAGA	10.14	10.03	8.79	10.16	6.8	6.7	6.63	6.61
-1.18	6.81	-0.24	6.93	0	6.69	0.1	0.0460074	0.192529	0.175719	0.891133	A_19_P00808186	A_19_P00808186	A_19_P00808186	Unknown	ATGACTTTCACCACGCCTCACTGCCTCTCCACATTGCTGTATTTTATTTGGGGACTTTTA	6.93	6.98	6.89	6.91	6.73	6.92	6.51	6.59
-1.18	6.25	-0.23	6.37	0	6.13	0.1	0.0296996	0.149235	0.180756	0.900934	ATP6V0A4	A_23_P215111	NM_020632	ref|Homo sapiens ATPase, H+ transporting, lysosomal V0 subunit a4 (ATP6V0A4), transcript variant 1, mRNA [NM_020632]	GACTTAACCACGTCAGAGGAAGGACTTTGGCAAGTGATATTGTCTTCATGTGGGGTATTA	6.31	6.37	6.45	6.34	6.14	6.3	6.05	6.04
-1.49	6.6	-0.58	6.89	0.1	6.31	0.1	0.00088895	0.0181632	0.0128685	0.231744	POM121L8P	A_24_P315346	NR_024583	ref|Homo sapiens POM121 transmembrane nucleoporin-like 8 pseudogene (POM121L8P), non-coding RNA [NR_024583]	GTCACTGTTGAAGACCTGGACCGGGAGAAGGAGGCAGCATTCCAGCGCATCAATAGTGCA	6.81	7.06	6.7	6.97	6.5	6.35	6.29	6.09
1.16	7.7	0.22	7.59	0.1	7.81	0.1	0.223656	0.464301	0.194482	0.939096	CF123899	A_19_P00319772	CF123899	gb|UI-HF-CH0.2-aus-e-05-0-UI.r1 NIH_MGC_216 Homo sapiens cDNA clone IMAGE:30574516 5', mRNA sequence [CF123899]	CAGTGTTTCTGCAAGCTGCTTTTCGTATGTTACATGGAGTCGATTCCTAACAGGTTGACT	7.61	7.9	7.43	7.43	8.11	8	7.5	7.61
-1.07	6.2	-0.1	6.25	0.1	6.15	0.1	0.37905	0.615091	0.395025	1.14427	LRRC38	A_23_P103877	NM_001010847	ref|Homo sapiens leucine rich repeat containing 38 (LRRC38), mRNA [NM_001010847]	ATATAATAGGCCTCAGCAACCTTGGGATGTTATACTGGGAACTAATAAACTCGTGTGCAA	6.27	6.32	6.32	6.11	6.34	6.24	6.08	5.95
-1.05	6.13	-0.07	6.16	0	6.09	0.1	0.514287	0.723441	0.472876	1.14621	ENST00000323223	A_33_P3226142	ENST00000323223	ens|transmembrane protein 78 [Source:HGNC Symbol;Acc:HGNC:32307] [ENST00000323223]	AAGAGAAAAATACAGAGTCAGAAACTGAGCCGAGTTCTATGGTGGTACAGAGTGAGGCCT	6.24	6.05	6.12	6.25	6.29	6.18	5.92	5.97
1.2	8.76	0.26	8.64	0.2	8.89	0.1	0.231132	0.472237	0.135753	0.82849	CSNK1G2	A_23_P56140	NM_001319	ref|Homo sapiens casein kinase 1, gamma 2 (CSNK1G2), mRNA [NM_001319]	CGATGAAACCAAATGCTGCTGTTTCTTCAAGAGGAGAAAGAGAAAATCGCTGCAGCGACA	8.53	9.21	8.49	8.32	9.13	8.88	8.55	9.01
-1.13	6.91	-0.18	7	0.1	6.82	0.1	0.24201	0.484235	0.238942	1.00391	MAPK8	A_24_P286898	NM_001278547	ref|Homo sapiens mitogen-activated protein kinase 8 (MAPK8), transcript variant JNK1-b2, mRNA [NM_001278547]	TTTGAGAAGCTGTTAATCTTTTAGCTGAATAATGAAGTTAGACTGAATTACGTGTCTCCC	6.78	7.41	6.85	6.97	6.74	6.93	6.92	6.69
1.08	10.68	0.11	10.62	0.2	10.74	0.2	0.66565	0.824385	0.243383	0.999629	SPRY2	A_23_P128698	NM_005842	ref|Homo sapiens sprouty homolog 2 (Drosophila) (SPRY2), mRNA [NM_005842]	AGAACTTGGTGACCCATGTATTGCATAAGCTAAAGCAACACAGACACTCCTAGGCAAAGT	10.3	11.3	10.57	10.33	10.23	10.7	10.95	11.07
-1.18	6.2	-0.24	6.33	0	6.08	0	0.0158381	0.102609	0.170111	0.880995	TP53TG5	A_23_P120428	NM_014477	ref|Homo sapiens TP53 target 5 (TP53TG5), mRNA [NM_014477]	CGCATCTCCTCTGGGGAAAACAGTGCCTGCAATAAAACAAAACAAAATAATGAAGAGTTC	6.26	6.29	6.42	6.34	6.13	6.14	6	6.06
-1.25	7.3	-0.32	7.46	0.2	7.14	0.2	0.147779	0.372009	0.0859169	0.643518	NRP2	A_24_P50801	NM_201264	ref|Homo sapiens neuropilin 2 (NRP2), transcript variant 6, mRNA [NM_201264]	AGCCCGGTGAGGAGTGGCTTCAGGTAGATCTGGGAACACCCAAGACAGTGAAAGGTGTCA	7.11	7.86	7.23	7.64	6.96	7.33	7.47	6.79
-1.12	6.22	-0.16	6.3	0.1	6.14	0.1	0.239869	0.481673	0.283269	1.06414	SKAP1	A_23_P100730	NM_003726	ref|Homo sapiens src kinase associated phosphoprotein 1 (SKAP1), transcript variant 1, mRNA [NM_003726]	AGAAGGAAACCTTGGGAGGAGGACATTACTGGTTGTTCTGGCTGGTTTGAAAAGCACAAA	6.17	6.44	6.22	6.36	6.21	6.36	5.81	6.16
-1.23	8.14	-0.3	8.29	0.2	7.99	0.1	0.116933	0.326677	0.106779	0.716519	TASP1	A_23_P120557	NM_017714	ref|Homo sapiens taspase, threonine aspartase, 1 (TASP1), mRNA [NM_017714]	TTGCTTCTCCGTGGATGAAATAGAAACTCCTCATTGTGTGACCAGGAATGGTTAAATCAT	8.37	8.68	8.09	8	7.66	7.99	8.21	8.08
1.45	9.03	0.54	8.76	0.3	9.3	0.1	0.0672738	0.240145	0.0208065	0.320526	CETN3	A_23_P7732	NM_004365	ref|Homo sapiens centrin, EF-hand protein, 3 (CETN3), transcript variant 2, mRNA [NM_004365]	ACATGAGTGATGAAGAACTTCGAGCTATGATAGAAGAATTTGACAAAGATGGTGATGGAG	8.59	9.58	8.61	8.26	8.96	9.42	9.4	9.41
-1.08	6.31	-0.11	6.37	0.1	6.26	0.1	0.400357	0.63168	0.400388	1.14617	ZNF847P	A_33_P3533377	DA571583	gb|DA571583 HEMBA1 Homo sapiens cDNA clone HEMBA1006880 5', mRNA sequence [DA571583]	GTTAGCTCTTGAGCAATAAGAGCTGACTCATTACAGGCTTTCCCACATTTATTAGATTTA	6.26	6.45	6.22	6.53	6.01	6.25	6.44	6.34
-1.18	6.72	-0.24	6.84	0.1	6.6	0	0.0299882	0.150034	0.172398	0.884766	SLC41A2	A_23_P204801	NM_032148	ref|Homo sapiens solute carrier family 41 (magnesium transporter), member 2 (SLC41A2), mRNA [NM_032148]	TCAAGTTACCAAGGAAGAAAATACACGACAACCACTTATGGCTCTTTTTCAAAACTCTTA	6.94	6.97	6.73	6.73	6.49	6.64	6.61	6.65
-1.08	6.24	-0.11	6.29	0.1	6.18	0.1	0.416718	0.645707	0.347504	1.12789	AF132204	A_33_P3333787	AF132204	gb|Homo sapiens PRO2259 mRNA, complete cds. [AF132204]	TTTACCTAGAACCTTCCACAATTTCCAGAAACTCCCTGCGCTCTCAGCAGTTAGATAGGA	6.1	6.52	6.36	6.17	6.38	6.06	6.25	6.04
-1.09	6.57	-0.12	6.63	0	6.51	0.1	0.219456	0.459773	0.377317	1.13849	LINC00963	A_19_P00802450	ENST00000419300	ens|long intergenic non-protein coding RNA 963 [Source:HGNC Symbol;Acc:HGNC:48716] [ENST00000419300]	TTGAGCTAAGTCTAAGCAAAAGGGGTGGTCAGGGCAGCAGCTGCTCCAAAACAGGGGCTG	6.67	6.68	6.58	6.61	6.52	6.52	6.67	6.33
1.03	8.06	0.05	8.04	0.2	8.09	0.1	0.762603	0.880807	0.401733	1.09921	lnc-RPL7L1-1	A_19_P00803329	lnc-RPL7L1-1:1	gb|Homo sapiens cDNA FLJ40915 fis, clone UTERU2005450. [AK098234]	TTCCCTACCTCGTATGTACTCCCACTCAGGAAAAGATCCTGAGACCTCTCTGTACCAGAT	8	7.82	7.84	8.5	8.13	7.88	8.15	8.19
-1.03	6.18	-0.04	6.2	0	6.16	0	0.657669	0.819408	0.575139	1.14672	DMP1	A_23_P133153	NM_004407	ref|Homo sapiens dentin matrix acidic phosphoprotein 1 (DMP1), transcript variant 1, mRNA [NM_004407]	TGGGTCAGGAAGAGTGGGAGAAAGAAATTCCTCTTTACGTAGATACTTTTTAGCTTTATT	6.24	6.3	6.17	6.07	6.21	6.09	6.18	6.14
1.02	6.21	0.02	6.2	0.1	6.22	0	0.818019	0.912216	0.625574	1.1373	ERCC-00069_99	ERCC-00069_99	ERCC-00069_99			6.12	6.32	6.29	6.07	6.16	6.31	6.17	6.24
1.26	8.73	0.33	8.57	0.1	8.9	0.1	0.0236271	0.130338	0.0971656	0.718879	CLHC1	A_33_P3274105	ENST00000403506	ens|clathrin heavy chain linker domain containing 1 [Source:HGNC Symbol;Acc:HGNC:26453] [ENST00000403506]	TCAAGTACATTATCAGCTGGCCCCTGGCTCCTGGCTGTGACCTCCCTTCGCTTGAACTGA	8.34	8.7	8.54	8.68	8.95	8.89	9.1	8.66
1.56	7.25	0.64	6.93	0.1	7.57	0.1	0.00223083	0.0318619	0.00873428	0.194915	HERC5	A_23_P110196	NM_016323	ref|Homo sapiens HECT and RLD domain containing E3 ubiquitin protein ligase 5 (HERC5), mRNA [NM_016323]	TGTCCTGAAAGTTGGAATGAAAGAGACCCTATAAGAGCACTGACATGTTTCAGTGTCCTC	6.87	7.23	6.7	6.94	7.44	7.56	7.92	7.37
1.06	6.45	0.08	6.41	0	6.49	0.1	0.437493	0.663174	0.474074	1.11625	A_19_P00325781	A_19_P00325781	A_19_P00325781	Unknown	GAAGTATTTATTAAGACTGCTTTGTTCCCAGACCCCACAGCCAGCGAGGGGAGGGCTCCC	6.34	6.48	6.44	6.37	6.42	6.44	6.72	6.37
1.79	14.26	0.84	13.84	0.3	14.68	0.1	0.0168974	0.106574	0.00255272	0.0951243	EBNA1BP2	A_23_P103631	NM_006824	ref|Homo sapiens EBNA1 binding protein 2 (EBNA1BP2), transcript variant 2, mRNA [NM_006824]	AAGACTCGCAATTTCACGACACACTTTGATCCCTTCTGTTGGTGTCATGTTGTAAACATT	13.15	14.57	13.43	14.21	14.57	14.78	14.88	14.51
-1.55	11.17	-0.63	11.48	0.4	10.85	0.2	0.126838	0.341665	0.0104165	0.204231	LIPA	A_23_P97860	NM_000235	ref|Homo sapiens lipase A, lysosomal acid, cholesterol esterase (LIPA), transcript variant 2, mRNA [NM_000235]	TATAATTACTTTAGCTGCACTAACAGTACAATGCTTGTTAATGGTTAATATAGGCAGGGC	10.82	12.29	10.78	12.04	10.72	11.08	11.3	10.3
1.18	12.87	0.24	12.75	0.1	12.99	0.1	0.121736	0.334284	0.166495	0.891296	CDK11A	A_33_P3227264	NM_024011	ref|Homo sapiens cyclin-dependent kinase 11A (CDK11A), transcript variant 1, mRNA [NM_024011]	GACTCGGAACTCCTCGTCTTACTTTGTGCTCCATGTTTTGTTTTTGTATTTTGGTTTGTA	12.73	13.01	12.42	12.83	13.01	12.98	13.21	12.77
1.21	7.18	0.28	7.04	0.1	7.31	0.1	0.0648139	0.234595	0.141805	0.842641	SCYL2	A_33_P3292829	NM_017988	ref|Homo sapiens SCY1-like 2 (S. cerevisiae) (SCYL2), mRNA [NM_017988]	CAACCTTTGCAAATCTTATAGACTACCCATCCATGAAAAACGCTTTGATACCAAGAATTA	6.85	7.18	6.99	7.13	7.57	7.3	7.38	7.01
-1	6.29	0	6.29	0	6.29	0.1	0.969054	0.986066	0.590959	1.13742	ERCC-00109_120	ERCC-00109_120	ERCC-00109_120			6.31	6.34	6.27	6.25	6.32	6.27	6.57	5.99
-1.13	6.27	-0.17	6.35	0	6.18	0.1	0.128067	0.343544	0.273123	1.05258	A_19_P00323165	A_19_P00323165	A_19_P00323165	Unknown	GCTTCCTGATTTATCTGGTCTTGATTAACTTTACTAGCAGGTGGGGCATGAATCTTGACA	6.27	6.36	6.45	6.32	6.25	6.14	6.36	5.98
1.06	6.2	0.08	6.16	0	6.24	0.1	0.486896	0.702999	0.429858	1.10646	ERCC-00157_60	ERCC-00157_60	ERCC-00157_60			6.12	6.2	6.17	6.14	6.26	6.32	6.46	5.93
-1.09	6.08	-0.12	6.15	0.1	6.02	0.1	0.269024	0.511753	0.358658	1.13644	LINC01257	A_33_P3301884	NR_026670	ref|Homo sapiens long intergenic non-protein coding RNA 1257 (LINC01257), long non-coding RNA [NR_026670]	TGCTCCAATCAAAGCCATGTCACCTGCGTTGTCCAGTGAAACGTCAGTGGACAGGCGCTG	6.05	6.25	6.22	6.07	5.94	6.14	6.17	5.83
-1.08	6.16	-0.11	6.21	0	6.1	0	0.19971	0.436609	0.41146	1.13664	ERCC-00042_60	ERCC-00042_60	ERCC-00042_60			6.31	6.18	6.21	6.14	6.13	6.12	6.14	6.01
1.05	6.77	0.08	6.73	0.1	6.8	0.1	0.664623	0.823534	0.392399	1.09514	CA5BP1	A_33_P3316064	ENST00000380336	ens|carbonic anhydrase VB pseudogene 1 [Source:HGNC Symbol;Acc:HGNC:29544] [ENST00000380336]	AATACACAGTTAATTTTAGAAACAAAGGCTGGGCATGATTCCATCCTAAGCAGCAATTCT	6.63	7.12	6.72	6.44	6.94	6.91	6.93	6.44
-1.05	6.31	-0.07	6.34	0	6.27	0.1	0.503418	0.715429	0.501612	1.14635	ANXA13	A_23_P60009	NM_001003954	ref|Homo sapiens annexin A13 (ANXA13), transcript variant 2, mRNA [NM_001003954]	ACCGCCTTTGTCAAGAGCACATTCCAAATCAAACTTGCAAATGAGACTCCCGCACGAAAA	6.29	6.4	6.41	6.27	6.09	6.28	6.44	6.29
1.16	9.91	0.22	9.8	0.2	10.02	0.1	0.244395	0.48698	0.183092	0.921107	RBMX2	A_23_P255153	NM_016024	ref|Homo sapiens RNA binding motif protein, X-linked 2 (RBMX2), mRNA [NM_016024]	AGCTCAGATGCACATTCTAGCTGGTATAATGGGCGTTCTGAAGGGCGTAGTTATAGAAGT	9.64	10.31	9.66	9.61	9.77	9.97	10.14	10.2
1.33	8.96	0.41	8.75	0.2	9.16	0.1	0.0321787	0.156513	0.0681661	0.612125	TUBA4A	A_23_P84448	NM_006000	ref|Homo sapiens tubulin, alpha 4a (TUBA4A), transcript variant 1, mRNA [NM_006000]	AATTGTCTCCTCCATCACAGCTTCTCTGCGCTTTGACGGGGCCCTCAATGTGGACCTCAC	8.42	9.09	8.98	8.52	9.2	9.11	9.33	9.01
1.02	6.06	0.02	6.05	0	6.07	0	0.781857	0.891545	0.621388	1.13728	ERCC-00060_190	ERCC-00060_190	ERCC-00060_190			5.94	6.08	6.04	6.14	6.07	6.18	5.97	6.07
-1.13	6.13	-0.17	6.22	0	6.04	0	0.0491359	0.200128	0.282168	1.06343	LOC100192426	A_33_P3258462	NR_024419	ref|Homo sapiens uncharacterized LOC100192426 (LOC100192426), long non-coding RNA [NR_024419]	CACTGTTGGTTTCAGATTCTCTACTCTACAACATCAGAAAAGAATCTATTTTTGGTGAGA	6.18	6.3	6.18	6.2	6.07	6.02	6.03	6.04
-1.1	6.49	-0.14	6.56	0.1	6.42	0.1	0.222965	0.463473	0.334991	1.11745	ZNFX1	A_33_P3243248	ENST00000469991	ens|zinc finger, NFX1-type containing 1 [Source:HGNC Symbol;Acc:HGNC:29271] [ENST00000469991]	AATTTATGGTGTCAAGGCTCCTTCTGTCCTTTTCGGGCTTCCATTTCTCCAGCAGCATTT	6.41	6.73	6.63	6.47	6.3	6.53	6.5	6.36
-1.06	6.4	-0.09	6.45	0	6.36	0.1	0.36131	0.59871	0.455152	1.14389	VSX1	A_33_P3342300	NM_001256272	ref|Homo sapiens visual system homeobox 1 (VSX1), transcript variant 4, mRNA [NM_001256272]	ACCAGGGCATTGTTCTGACTTTTCTGGACTTCCTCAACCCAAAATGCCTTGAAGAAAAAA	6.42	6.54	6.44	6.39	6.29	6.47	6.46	6.22
1.26	8.79	0.34	8.62	0.2	8.96	0.1	0.0910534	0.283969	0.0997086	0.726093	LRRC37BP1	A_33_P3253427	NR_015341	ref|Homo sapiens leucine rich repeat containing 37B pseudogene 1 (LRRC37BP1), non-coding RNA [NR_015341]	TGGATTTCTCCGTTGTGTTCATCTTTTTCCAGTGCCATCAACCACCTCAAAGACACTGGT	8.29	9.1	8.61	8.48	9.02	9.05	8.65	9.11
-1.08	6.17	-0.12	6.23	0	6.11	0	0.196349	0.432922	0.400607	1.13662	NDN	A_23_P106405	NM_002487	ref|Homo sapiens necdin, melanoma antigen (MAGE) family member (NDN), mRNA [NM_002487]	AATACATTGAGAAAGTTTCCATCTTATTCTTTTATATGGGACTGATGATGTGTGTTGGGG	6.24	6.2	6.35	6.12	6.13	6.14	6.08	6.1
-1.04	6.17	-0.05	6.2	0.1	6.14	0.1	0.640447	0.808129	0.51125	1.14482	APOBEC3C	A_23_P120931	NM_014508	ref|Homo sapiens apolipoprotein B mRNA editing enzyme, catalytic polypeptide-like 3C (APOBEC3C), mRNA [NM_014508]	TTGGGAAAACTTTGTGTACAATGATAATGAGCCATTCAAGCCTTGGAAGGGATTAAAAAC	6.03	6.36	6.22	6.17	6.14	6.29	5.97	6.17
1.22	6.76	0.28	6.62	0.1	6.9	0.1	0.066194	0.237664	0.149425	0.859223	TBC1D31	A_33_P3346348	NM_001145088	ref|Homo sapiens TBC1 domain family, member 31 (TBC1D31), transcript variant 2, mRNA [NM_001145088]	GACGGTACATTGCATCTATTATGGAAAATGGAAGTCTAAACATATATTCAGTTCAGGCTT	6.54	6.92	6.68	6.34	7.09	6.92	6.83	6.77
1.48	8.89	0.56	8.61	0.3	9.17	0.1	0.0470014	0.195048	0.0232369	0.343031	PRRC2A	A_24_P641130	NM_080686	ref|Homo sapiens proline-rich coiled-coil 2A (PRRC2A), transcript variant 1, mRNA [NM_080686]	GGATTTCTCCACAATGCAAGCTACAGAGCTGGGGAAGTTGCCGGCTGGAGGAGTTCTCTA	8.36	9.22	8.82	8.04	9.04	8.99	9.53	9.14
1.05	6.58	0.06	6.54	0.1	6.61	0.1	0.506754	0.717914	0.534998	1.12547	AK130532	A_33_P3324894	AK130532	gb|Homo sapiens cDNA FLJ27022 fis, clone SLV06258. [AK130532]	ATCTGTCCTCTCCATGAGTCTTTCCATTCACCTTCTTGTCCCAACTATGACTAAAGGGGA	6.5	6.69	6.54	6.44	6.71	6.57	6.67	6.48
-1.05	6.36	-0.07	6.4	0	6.33	0.1	0.552227	0.74957	0.44895	1.14605	SPICE1	A_33_P3388006	NM_144718	ref|Homo sapiens spindle and centriole associated protein 1 (SPICE1), mRNA [NM_144718]	GTATTTCACCTGAAAAGATGTCTAGAGATTGAAAGAAAACATGCTGGGCATATGATTTGA	6.37	6.53	6.36	6.33	6.16	6.38	6.18	6.59
-1.02	6.07	-0.03	6.09	0	6.06	0.1	0.79245	0.8977	0.593886	1.1415	KCNK18	A_23_P115932	NM_181840	ref|Homo sapiens potassium channel, two pore domain subfamily K, member 18 (KCNK18), mRNA [NM_181840]	GTTGGTGCAAAACAGGCTGATTGACATATACAAAAATGTTATGCTATTCTTTGCAAAAGG	6.12	6.05	6.09	6.09	6.21	6.08	5.85	6.1
-1.21	7.2	-0.27	7.34	0.2	7.06	0	0.227607	0.468357	0.0881995	0.652467	MSC	A_23_P256948	NM_005098	ref|Homo sapiens musculin (MSC), mRNA [NM_005098]	CCACCGCTTAAATCGGACTGGAACTCACTTGATGGGATTATTCGTTAAATGCGAGTGTTT	7.32	7.86	7.47	6.7	7.12	7.09	7.07	6.97
1.07	6.16	0.1	6.12	0	6.21	0	0.294632	0.537133	0.456212	1.11362	MAGEA4	A_24_P185945	NM_002362	ref|Homo sapiens melanoma antigen family A, 4 (MAGEA4), transcript variant 2, mRNA [NM_002362]	AGGTGGATGAGTTGGCTCATTTTCTGCTCCGCAAGTATCGAGCCAAGGAGCTGGTCACAA	6.12	6.2	6.15	6	6.13	6.3	6.28	6.14
1.16	6.55	0.22	6.45	0.1	6.66	0.1	0.0728799	0.251018	0.219949	0.975182	MEG3	A_19_P00322254	ENST00000523671	ens|maternally expressed 3 (non-protein coding) [Source:HGNC Symbol;Acc:HGNC:14575] [ENST00000523671]	AGAGGCTCCACAGATTGGGCCCCACTGGATCATTGAACCCCTGTTCCCTGAGTTCTAGAG	6.38	6.6	6.43	6.37	6.63	6.9	6.5	6.62
1.04	6.27	0.06	6.24	0	6.3	0.1	0.634987	0.804557	0.49497	1.11885	ENST00000577087	A_33_P3240249	ENST00000577087	gb|Homo sapiens cDNA FLJ43724 fis, clone TESOP2007688. [AK125712]	AATTGGTGTCTTAAAACCATTATCATCTGTGTCATGAGTCTGTGCGGCGAGTTGGGTGGT	6.15	6.28	6.35	6.17	6.16	6.65	6.21	6.19
1.15	6.92	0.2	6.82	0.1	7.02	0.1	0.118176	0.328518	0.252122	1.00753	FAM168B	A_33_P3397147	NM_001009993	ref|Homo sapiens family with sequence similarity 168, member B (FAM168B), mRNA [NM_001009993]	GCAGCAGCTCCTGCCTATTCTCCTAACATGTATCCTGGAGCGAATCCTACCTTCCAAACA	6.72	7	6.93	6.62	7.02	7.17	7.03	6.85
1.96	9.64	0.97	9.15	0.4	10.12	0.1	0.0210943	0.121462	0.00090288	0.0513641	UGP2	A_23_P253046	NM_006759	ref|Homo sapiens UDP-glucose pyrophosphorylase 2 (UGP2), transcript variant 1, mRNA [NM_006759]	AATAGAGTTTTCTGCAGTATGCTTTTAGTCTAAGAAAAGCACAGATGGTGCAATACTTTC	8.86	10.34	8.67	8.75	9.76	10.38	10.13	10.21
1.32	14.85	0.4	14.65	0.2	15.04	0	0.0538372	0.210675	0.0570147	0.558494	NPC2	A_23_P48717	NM_006432	ref|Homo sapiens Niemann-Pick disease, type C2 (NPC2), mRNA [NM_006432]	TTCTCAGTGGTTGTCTCATGTCTCTTTTTCTGTCTTAGGTGGTTTCATTAAATGCAGCAC	14.3	14.74	14.38	15.16	14.96	15	15.09	15.12
1.09	6.83	0.13	6.76	0.1	6.89	0	0.195938	0.432581	0.387267	1.09375	PYGO1	A_32_P530933	NM_015617	ref|Homo sapiens pygopus family PHD finger 1 (PYGO1), mRNA [NM_015617]	CTAACCCCGATTTGGCATCTAATTTTGTTCCTGGAAATAATTCAAATTTTACTTCTCCGT	6.65	6.9	6.78	6.71	6.99	6.91	6.9	6.76
-1.02	6.34	-0.03	6.36	0.1	6.33	0.1	0.77868	0.890016	0.54819	1.14119	ENST00000473333	A_33_P3421183	ENST00000473333	ens|general transcription factor IIi [Source:HGNC Symbol;Acc:HGNC:4659] [ENST00000473333]	GGAGGATTACACTACAAGTTTAATTCTGCAGGTTTCTTTGAAAAGAACCAAACTGTATGA	6.24	6.42	6.49	6.28	6.23	6.57	6.26	6.24
1.04	6.28	0.06	6.25	0.2	6.32	0.1	0.712466	0.851805	0.444624	1.1103	GOLT1A	A_24_P280846	NM_198447	ref|Homo sapiens golgi transport 1A (GOLT1A), mRNA [NM_198447]	CTCGGCATGTTCCTGGAAACCTACGGATTCTTCAGCCTCTTTAAGGGCTTTTTCCCTGTC	6.64	6.23	6.33	5.82	6.34	6.45	6.33	6.14
1.03	8.18	0.04	8.16	0.3	8.2	0.1	0.873205	0.940515	0.301797	1.0482	GEMIN8	A_24_P156576	NM_017856	ref|Homo sapiens gem (nuclear organelle) associated protein 8 (GEMIN8), transcript variant 3, mRNA [NM_017856]	CATCCACAAAAGAAGACCAAGCTTTGTCCAAAGAGGAAGAGATGGAGACTGAGTCAGATG	7.72	8.83	8.49	7.58	8.25	8.35	8.07	8.12
1.21	6.8	0.27	6.67	0.1	6.94	0.1	0.0283396	0.145107	0.154328	0.867221	L2HGDH	A_33_P3345549	NM_024884	ref|Homo sapiens L-2-hydroxyglutarate dehydrogenase (L2HGDH), mRNA [NM_024884]	GTTGTTGTTGTTGATGTTGTTAATTGCTTGTATTTTCTGCTTATGGGAAGGATCTCACAT	6.76	6.76	6.6	6.55	7.15	6.89	6.93	6.8
-1.23	9.48	-0.3	9.63	0.4	9.33	0.1	0.355619	0.593674	0.0423134	0.448381	AGAP1	A_23_P108404	NM_001037131	ref|Homo sapiens ArfGAP with GTPase domain, ankyrin repeat and PH domain 1 (AGAP1), transcript variant 1, mRNA [NM_001037131]	CCCTATGATGGTGTGTGTCAAATCAGTTGTAGCTAATCTGTCCAGGGAGAATACTGGCTT	9.6	10.24	10.05	8.64	9.58	9.12	9.39	9.22
1.04	6.2	0.06	6.17	0	6.23	0.1	0.534914	0.737935	0.534556	1.12563	KCND3	A_23_P692	NM_004980	ref|Homo sapiens potassium channel, voltage gated Shal related subfamily D, member 3 (KCND3), transcript variant 1, mRNA [NM_004980]	AGCAGATGTTTGAGCAGAACTGCATGGAGAGTTCAATGCAGAACTACCCATCCACAAGAA	6.12	6.23	6.12	6.22	6.32	6.18	6.36	6.08
1.04	6.52	0.06	6.49	0	6.55	0.1	0.639839	0.807715	0.460131	1.11442	FXYD2	A_19_P00328880	ENST00000514385	ens|FXYD domain containing ion transport regulator 2 [Source:HGNC Symbol;Acc:HGNC:4026] [ENST00000514385]	TCCTCCCCCAACTGATAAGTAAGTACTAAGAAGGTCAATCTTGAATTAGCTATATAATAC	6.5	6.51	6.45	6.5	6.66	6.78	6.59	6.19
1.24	6.43	0.3	6.28	0.1	6.58	0.1	0.0176985	0.109401	0.118515	0.786139	RCAN3	A_23_P391275	NM_013441	ref|Homo sapiens RCAN family member 3 (RCAN3), transcript variant 1, mRNA [NM_013441]	TAAATTATGATTTACTCTGTGCTGTTTCCAAATTGGGACCAGGAGAGAAATATGAACTTC	6.26	6.38	6.34	6.14	6.64	6.64	6.7	6.36
-1.12	7.14	-0.17	7.23	0.1	7.06	0.1	0.218158	0.458155	0.239486	1.00439	TRIM9	A_33_P3383836	NM_015163	ref|Homo sapiens tripartite motif containing 9 (TRIM9), transcript variant 1, mRNA [NM_015163]	TTAGGAAAAGACGACAAAGCTTGGGCAATGTATGTGGACAATAACCGGAGCTGGTTCATG	7.15	7.3	7.34	7.12	7.39	6.96	7.02	6.87
-1.02	6.17	-0.03	6.19	0.1	6.16	0.1	0.757736	0.878095	0.565939	1.14146	OR5I1	A_23_P150467	NM_006637	ref|Homo sapiens olfactory receptor, family 5, subfamily I, member 1 (OR5I1), mRNA [NM_006637]	ATCATCATCTCCTACTTTTTCATTCTTCTCTCAGTCTTAAAGATCCGCTCTTTCAGTGGG	6.09	6.11	6.29	6.28	6.07	6.33	6	6.23
-1	8.96	0	8.97	0.1	8.96	0	0.96875	0.985996	0.573884	1.13717	APOM	A_23_P42265	NM_019101	ref|Homo sapiens apolipoprotein M (APOM), transcript variant 1, mRNA [NM_019101]	TTCATCTAAGTCCCCAGATGGGTACAATGGGAGCTGAGTTGTTGGAGGGAGAAGCTGGAG	9.21	9.1	8.7	8.86	9	8.84	8.95	9.05
1.04	6.13	0.06	6.1	0	6.16	0.1	0.576314	0.766342	0.488651	1.11817	lnc-NCKAP1L-1	A_33_P3364631	lnc-NCKAP1L-1:1	linc|LNCipedia lincRNA (lnc-NCKAP1L-1), lincRNA [lnc-NCKAP1L-1:1]	GCCATAATGACTGATTTCACCCATGAGCCAATTGCAGAGGCAACAGAAGACCAGTGCACC	6.15	6.14	6.04	6.07	6.02	6.35	6.31	5.97
1.1	9	0.13	8.93	0.1	9.07	0	0.269388	0.512044	0.362824	1.08393	IFT46	A_23_P116207	NM_020153	ref|Homo sapiens intraflagellar transport 46 (IFT46), transcript variant 1, mRNA [NM_020153]	AGAGTACATTGACATGATCTGTGCCATTCTAGACATCCCTGTCTACAAGAGTCGGATCCA	9.17	9.01	8.84	8.71	9.03	9.12	8.98	9.14
-1.65	6.66	-0.72	7.02	0.2	6.3	0.1	0.00212952	0.0309513	0.00374	0.108389	RNF144B	A_24_P406060	NM_182757	ref|Homo sapiens ring finger protein 144B (RNF144B), mRNA [NM_182757]	CTTATCCAGGTTTGCAAATGTACATGTTCATTTGAATGTAAATCACCATTTCTTGGAACC	6.92	7.36	7.21	6.57	6.36	6.43	6.3	6.09
1.04	10.66	0.05	10.64	0.2	10.69	0	0.790242	0.896238	0.471416	1.11596	ELOF1	A_23_P130689	NM_032377	ref|Homo sapiens elongation factor 1 homolog (S. cerevisiae) (ELOF1), mRNA [NM_032377]	GTATCTGTCAGAACCCGTGGATGTGTACAGTGATTGGATAGACGCCTGCGAGGCGGCCAA	11.02	10.65	10.8	10.07	10.57	10.76	10.68	10.73
1.04	6.49	0.06	6.47	0	6.52	0.1	0.596331	0.779691	0.512067	1.12046	RAX2	A_23_P56146	NM_032753	ref|Homo sapiens retina and anterior neural fold homeobox 2 (RAX2), mRNA [NM_032753]	CACCCAATGTCACCGCACACCAGGCAGTGGGGACACGGCAGTAAGCACAAGAAAGATTTT	6.53	6.4	6.52	6.42	6.64	6.6	6.6	6.26
1.23	8.53	0.3	8.38	0.1	8.68	0.1	0.0576733	0.219288	0.112628	0.769037	MAP3K2	A_33_P3415440	NM_006609	ref|Homo sapiens mitogen-activated protein kinase kinase kinase 2 (MAP3K2), mRNA [NM_006609]	CTTAAATGCACAATTGATTCTTCTATACTGTAATGCTTCTTTGCTGACGCTGGAAAATGG	8.55	8.3	8.21	8.46	9.04	8.55	8.65	8.49
1.2	6.04	0.26	5.91	0	6.17	0.1	0.0646279	0.234204	0.156769	0.871913	3xSLv1	3xSLv1	3xSLv1			5.94	5.8	5.93	5.98	6.44	6.3	5.97	5.97
-1.07	6.29	-0.09	6.34	0.1	6.24	0.1	0.512782	0.722211	0.398999	1.14502	A_19_P00319023	A_19_P00319023	A_19_P00319023	Unknown	CCGGCTCCTACTGTCTCCCTAGGAGACCGTGGGTCCCACCAGCTTTTATTTTCTATTCAG	6.53	6.22	6.21	6.39	6.4	6.5	6.02	6.06
1.08	6.33	0.11	6.28	0.1	6.38	0.1	0.36395	0.601168	0.415878	1.10252	OR52J3	A_33_P3289401	NM_001001916	ref|Homo sapiens olfactory receptor, family 52, subfamily J, member 3 (OR52J3), mRNA [NM_001001916]	TATGGGGTGAGGACCAAACAGATTCGAGAACGAGTGCTCTATGTTTTTACTAAAAAATAA	6.22	6.37	6.38	6.14	6.41	6.54	6.44	6.14
-1.12	6.74	-0.16	6.82	0.1	6.66	0.1	0.219875	0.460114	0.279969	1.06174	CECR7	A_33_P3262625	NR_015352	ref|Homo sapiens cat eye syndrome chromosome region, candidate 7 (non-protein coding) (CECR7), long non-coding RNA [NR_015352]	CACTGAGTTTTTCCTCCATTGTTGTAAAACATGTGTTTTGCTCTTGTGTGTAAAATGACT	6.97	6.78	6.67	6.87	6.93	6.61	6.67	6.43
1.12	6.29	0.17	6.2	0	6.37	0.2	0.308184	0.549913	0.264977	1.01907	GLP2R	A_33_P3398406	NM_004246	ref|Homo sapiens glucagon-like peptide 2 receptor (GLP2R), mRNA [NM_004246]	AACAAATGGGAATAAGAAAATCTGGTGGATCATCCGAGGACCCATGATGCTCTGTGTAAC	6.18	6.18	6.27	6.17	6.54	6.75	6.05	6.13
-1.07	6.42	-0.1	6.47	0.1	6.38	0.1	0.394609	0.627352	0.409554	1.14438	RB1	A_23_P204850	NM_000321	ref|Homo sapiens retinoblastoma 1 (RB1), mRNA [NM_000321]	GTGCCAGAATTTTAGGAACTTCAGAGATCGTGTATTGAGATTTCTTAAATAATGCTTCAG	6.65	6.54	6.38	6.32	6.43	6.54	6.28	6.24
-1.06	6.28	-0.09	6.33	0	6.24	0.1	0.446528	0.670751	0.400734	1.14497	SNCA	A_23_P29939	NM_007308	ref|Homo sapiens synuclein, alpha (non A4 component of amyloid precursor) (SNCA), transcript variant 4, mRNA [NM_007308]	TGACAGATGTTCCATCCTGTACAAGTGCTCAGTTCCAATGTGCCCAGTCATGACATTTCT	6.31	6.31	6.39	6.31	6.54	6.2	6.09	6.12
1.04	6.2	0.05	6.18	0.1	6.23	0.2	0.734259	0.864549	0.445702	1.11031	SUN3	A_23_P329962	NM_001030019	ref|Homo sapiens Sad1 and UNC84 domain containing 3 (SUN3), transcript variant 1, mRNA [NM_001030019]	AGGCAAGCACATCTAGAAGAGTTGGTACAGAAGGCCATGCCACATGTCCAGAATATTCAA	6.29	6.25	6.01	6.15	6.42	6.55	5.93	6.01
1.13	6.56	0.18	6.47	0.1	6.65	0.1	0.163877	0.393141	0.282512	1.03595	PTPRR	A_23_P47924	NM_002849	ref|Homo sapiens protein tyrosine phosphatase, receptor type, R (PTPRR), transcript variant 1, mRNA [NM_002849]	TCTTGTGAATGGACTGTCAGCTGTTAAACTGTTCCTGTTTTGAAGTGCTATTACCTTTCT	6.57	6.57	6.42	6.32	6.9	6.72	6.5	6.48
-1.92	9.23	-0.94	9.7	0.2	8.76	0.1	0.00056075	0.0135828	0.00066168	0.0351943	THOC5	A_23_P109470	NM_001002878	ref|Homo sapiens THO complex 5 (THOC5), transcript variant 1, mRNA [NM_001002878]	TGAGCGACTATGTACTTGAGCTAGGTCACCCCTATTTGTGGGTGCAGAAGCTGGGTGGCC	10.07	9.64	9.85	9.24	8.99	8.67	8.86	8.51
-1.1	10.43	-0.14	10.5	0.1	10.36	0.1	0.341441	0.581277	0.297307	1.08083	TNPO3	A_33_P3370132	NM_012470	ref|Homo sapiens transportin 3 (TNPO3), transcript variant 1, mRNA [NM_012470]	TAAAAGGTTTGCCAAAGGAAACAACCGTGGGAGCCGTCACAGTGACACACAAACAACTTA	10.79	10.4	10.47	10.37	10.31	10.07	10.43	10.63
1.27	6.27	0.35	6.1	0.1	6.45	0.1	0.0379351	0.171722	0.0707423	0.62239	LOC730159	A_33_P3286121	NM_001195190	ref|Homo sapiens uncharacterized LOC730159 (LOC730159), mRNA [NM_001195190]	CCTTCCTCTAAGAAAATTAAGCACTGCAAATTAAAGAAGAAGAGTAAAGAAGAAGGAGCC	6.2	5.98	5.95	6.27	6.66	6.48	6.57	6.08
1.04	6.29	0.06	6.26	0	6.32	0	0.486692	0.702867	0.56871	1.13028	ENST00000390423	A_33_P3247890	ENST00000390423	ens|T cell receptor alpha variable 1-2 [Source:HGNC Symbol;Acc:HGNC:12102] [ENST00000390423]	TAAAGGGTACAGTTACCTCCTTTTGAAGGAGCTCCAGATGAAAGACTCTGCCTCTTACCT	6.26	6.29	6.21	6.31	6.38	6.35	6.28	6.27
-1.14	15.25	-0.19	15.35	0.1	15.16	0.2	0.416488	0.645537	0.161251	0.861172	COX7C	A_23_P110811	NM_001867	ref|Homo sapiens cytochrome c oxidase subunit VIIc (COX7C), mRNA [NM_001867]	AGCCTCTGGAAGTGGATCAAACTAGAACTCATATGCCATACTAGATATGTTTGTCAATAA	15.69	15.37	15.17	15.18	15.76	14.97	14.67	15.24
1.02	7.81	0.03	7.8	0.1	7.83	0.1	0.836491	0.921733	0.551976	1.12916	A_33_P3341731	A_33_P3341731	A_33_P3341731	Unknown	TCGCGACGGCCTCCGAGACGCCAGCTGCCCCTTCTCGGCTGTGTGGCTTCGACTTCCTGA	7.79	7.67	7.78	7.96	8.2	7.73	7.62	7.76
-1	6.3	-0.01	6.3	0	6.3	0.1	0.954491	0.979629	0.647746	1.14007	ERCC-00083_214	ERCC-00083_214	ERCC-00083_214			6.29	6.41	6.24	6.27	6.33	6.44	6.23	6.2
1	6.41	0	6.4	0.1	6.41	0.1	0.98393	0.992923	0.604994	1.13689	ENST00000607718	A_19_P00332432	ENST00000607718	gb|602285130F1 NIH_MGC_86 Homo sapiens cDNA clone IMAGE:4372734 5', mRNA sequence [BG112755]	GCTACCTGTTAAAATTCACCCTGTACTCTTGAAAGCAAACGTGCATCTAAATAAACTAAA	6.49	6.47	6.2	6.46	6.6	6.41	6.14	6.48
1.14	6.2	0.18	6.1	0.1	6.29	0.1	0.232345	0.47341	0.247009	1.00307	TXLNGY	A_23_P96658	NR_045128	ref|Homo sapiens taxilin gamma pseudogene, Y-linked (TXLNGY), transcript variant 1, non-coding RNA [NR_045128]	ATGCCCTAAAGTTAATACCAGCAGTCATATTTTATCAGATGTAAATCTGGATGTAAGCTC	6.34	6.17	6.01	5.89	6.26	6.61	6.03	6.25
1.04	7.23	0.06	7.2	0.1	7.25	0.2	0.743088	0.869278	0.436474	1.10836	GSTCD	A_23_P110288	NM_024751	ref|Homo sapiens glutathione S-transferase, C-terminal domain containing (GSTCD), transcript variant 2, mRNA [NM_024751]	AAGCAGCAACAGTTGAACAACCTTGTCTATGTGGTAACAAATCAGGCCAAACCTGGTGAC	7.26	7.04	7.1	7.4	7.68	7.14	6.91	7.28
1.05	8.22	0.08	8.18	0.1	8.25	0.1	0.515296	0.724321	0.484727	1.1176	ACSS1	A_23_P120594	NM_032501	ref|Homo sapiens acyl-CoA synthetase short-chain family member 1 (ACSS1), transcript variant 1, mRNA [NM_032501]	TGTTGGCTGCAGGGTACACAAATACTGAGTGGTGGTCTTTTGTTACAGGCTTAGCAACAA	8.33	8.19	8.08	8.11	8.48	8.05	8.27	8.21
1	6.13	0	6.13	0	6.13	0.1	0.982657	0.992359	0.608989	1.13674	IGSF11	A_23_P398189	NM_152538	ref|Homo sapiens immunoglobulin superfamily, member 11 (IGSF11), transcript variant 1, mRNA [NM_152538]	TCTTCTCAGATTTGTTTCCTAGATTACTTATGATACTCATCCCATGTCTCAATAAGAGTG	6.01	6.17	6.12	6.2	6.33	6.16	5.82	6.2
-1.06	9.87	-0.09	9.91	0.2	9.82	0.1	0.599979	0.781919	0.388713	1.13905	EGFL8	A_23_P424582	NM_030652	ref|Homo sapiens EGF-like-domain, multiple 8 (EGFL8), transcript variant 1, mRNA [NM_030652]	GGCAGGTTGCCTGGGCAAGAACTGCTTCAATTCCTTAACAAATGCAACCACCAACACCCA	10.05	9.52	9.75	10.32	9.93	9.67	9.8	9.89
-1.03	6.5	-0.04	6.52	0	6.48	0.1	0.740177	0.867758	0.482443	1.14059	ABCC8	A_23_P24774	NM_000352	ref|Homo sapiens ATP-binding cassette, sub-family C (CFTR/MRP), member 8 (ABCC8), transcript variant 2, mRNA [NM_000352]	CATCCTGAGTGCAGACCTGGTGATCGTCCTGAAGCGGGGTGCCATCCTTGAGTTCGATAA	6.53	6.51	6.53	6.51	6.81	6.51	6.19	6.39
1.04	6.22	0.06	6.19	0	6.25	0.1	0.540577	0.741684	0.518184	1.12199	ABLIM2	A_33_P3381666	NM_001130088	ref|Homo sapiens actin binding LIM protein family, member 2 (ABLIM2), transcript variant 7, mRNA [NM_001130088]	TGACAGGAAAGAGTGAAGACACAGAAGCTTGGAAATGATGATGTGTTAAAGAATCACTTT	6.23	6.25	6.12	6.17	6.34	6.26	6.03	6.39
1.21	11.36	0.28	11.22	0.1	11.5	0.2	0.120008	0.33152	0.146608	0.853231	A_19_P00328337	A_19_P00328337	A_19_P00328337	Unknown	GTGACCCTGCCCTCTCCAGCTCCTCTGCCCATCACCTGCAGGCCCAGCTACACACCTACA	11.13	11.36	11.28	11.13	11.93	11.5	11.46	11.12
-1.02	7.14	-0.03	7.15	0.1	7.12	0.1	0.838657	0.922941	0.473069	1.1375	LMAN1	A_24_P159702	NM_005570	ref|Homo sapiens lectin, mannose-binding, 1 (LMAN1), mRNA [NM_005570]	CATCAGGTTTATTTTGTAACCAAAGTCTTTTTTAGAGGTCAGACTTCCTAATCAAAGGCC	7.15	7.03	7.04	7.4	7.56	7.05	6.95	6.92
1.27	6.28	0.35	6.11	0	6.46	0.1	0.0373097	0.170176	0.0875491	0.686099	RUNX1T1	A_23_P216307	NM_004349	ref|Homo sapiens runt-related transcription factor 1; translocated to, 1 (cyclin D-related) (RUNX1T1), transcript variant 1, mRNA [NM_004349]	TGGTAGTAAAACACAGAGGGCCAGTAACGGGTCGTAATGACTTATTGTGGATAACAAAGA	6.05	6.06	6.17	6.15	6.59	6.5	6.03	6.7
1.14	7.06	0.19	6.97	0.1	7.16	0.6	0.691323	0.83937	0.157051	0.872633	lnc-ZNF33A-2	A_33_P3329750	lnc-ZNF33A-2:1	linc|LNCipedia lincRNA (lnc-ZNF33A-2), lincRNA [lnc-ZNF33A-2:1]	CCTGTTAGACACAAGCCAAGAGAAGGAAAGGTGTGCTTGAATTCATTCACGATCATGCAT	6.98	6.86	6.85	7.18	6.91	6.65	6.29	8.78
1.18	9.26	0.24	9.14	0.1	9.38	0.2	0.241831	0.484016	0.158953	0.875328	CRIPT	A_33_P3251989	NM_014171	ref|Homo sapiens cysteine-rich PDZ-binding protein (CRIPT), mRNA [NM_014171]	GACCAAGAACACAAGGAGCATCCATATGGCCAAATAAATACACTGAATTTTAGAAAAACA	9.45	9.11	8.95	9.06	9.84	9.24	8.96	9.48
1.16	6.38	0.22	6.27	0.1	6.49	0.2	0.214161	0.453468	0.199181	0.947189	ERCC-00154_60	ERCC-00154_60	ERCC-00154_60			6.44	6.23	6.3	6.11	6.91	6.6	6.16	6.29
1.15	6.15	0.2	6.05	0	6.25	0.1	0.163912	0.393195	0.229516	0.985207	ERCC-00059_120	ERCC-00059_120	ERCC-00059_120			6.18	6.05	5.98	6	6.54	6.37	5.95	6.16
1.04	6.29	0.05	6.26	0	6.31	0.1	0.635757	0.805096	0.532354	1.12509	ZAP70	A_24_P169234	NM_001079	ref|Homo sapiens zeta-chain (TCR) associated protein kinase 70kDa (ZAP70), transcript variant 1, mRNA [NM_001079]	GTGTCCACCCGAACTGTACGCACTCATGAGTGACTGCTGGATCTACAAGTGGGAGGATCG	6.27	6.22	6.29	6.27	6.46	6.46	6.08	6.24
1.02	6.82	0.02	6.81	0.1	6.83	0.1	0.862573	0.935035	0.580979	1.13187	A_33_P3351276	A_33_P3351276	A_33_P3351276	Unknown	CCCCTGTGGCCTGCATAGAGCGGCGCTGCCTGCGGAGGCGATGGGGGAGAAGAAGGATGG	6.96	6.82	6.75	6.72	7.06	6.95	6.6	6.72
1.07	10.57	0.09	10.52	0.1	10.61	0.1	0.520159	0.727693	0.404249	1.10031	UTP11L	A_23_P11774	NM_016037	ref|Homo sapiens UTP11-like, U3 small nucleolar ribonucleoprotein (yeast) (UTP11L), mRNA [NM_016037]	GAGTCGTCGAAAACGTTGACGTGTTATAGATAAGCCTTGTCATTCTGTATCAAAAATCTG	10.72	10.41	10.36	10.59	10.61	10.39	10.51	10.95
-1.03	6.55	-0.04	6.57	0	6.53	0.1	0.669536	0.826759	0.564524	1.14628	RPSA	A_19_P00323431	BC010054	gb|Homo sapiens ribosomal protein SA, mRNA (cDNA clone IMAGE:3845335). [BC010054]	GGCGCTGCTGTTCCGATGGTGTCTTTGATGTTGGGCTGATGAGGTCTGGTTCCTCTAGCT	6.65	6.53	6.6	6.51	6.62	6.43	6.43	6.64
-1.02	6.29	-0.03	6.3	0	6.28	0.1	0.828568	0.917376	0.545528	1.13917	ADAMTSL4	A_23_P115011	NM_019032	ref|Homo sapiens ADAMTS-like 4 (ADAMTSL4), transcript variant 1, mRNA [NM_019032]	CAAACGTGTATCACTTTTCAAAAAGAGGTTACACAGACTGAGAAGGACAAGACCTGTTTC	6.37	6.32	6.24	6.27	6.34	6.54	6	6.22
1.06	6.19	0.08	6.15	0	6.23	0.1	0.437538	0.663212	0.496283	1.11933	TRIM55	A_23_P123402	NM_184086	ref|Homo sapiens tripartite motif containing 55 (TRIM55), transcript variant 3, mRNA [NM_184086]	AGAGGTAGAAAATGTTCAAACAGAGTTTCCAGGAGAAGATGAAAACCCAGAAAAAGCTTC	6.24	6.2	6.11	6.07	6.3	6.38	6.09	6.16
-1.05	6.4	-0.07	6.43	0	6.36	0.1	0.547042	0.745684	0.437903	1.14612	AGER	A_33_P3396008	NM_001206954	ref|Homo sapiens advanced glycosylation end product-specific receptor (AGER), transcript variant 8, mRNA [NM_001206954]	AGTAGGTGCTCAAAACATCACAGCCCGGATTGGCGAGCCACTGGTGCTGAAGTGTAAGGG	6.51	6.43	6.41	6.38	6.66	6.38	6.17	6.22
-1.45	9.78	-0.54	10.04	0.1	9.51	0.2	0.0164875	0.105082	0.0216989	0.311562	HIST1H2AE	A_23_P59045	NM_021052	ref|Homo sapiens histone cluster 1, H2ae (HIST1H2AE), mRNA [NM_021052]	CCTAAGAAGACGGAGAGCCACCATAAGGCCAAGGGCAAGTGAAATGATTACTAGTCAAAT	10.22	9.85	9.96	10.14	9.8	9.42	9.02	9.8
-1.11	6.27	-0.15	6.34	0.1	6.2	0	0.27247	0.515258	0.355624	1.13356	ERCC-00077_121	ERCC-00077_121	ERCC-00077_121			6.23	6.25	6.17	6.73	6.22	6.18	6.21	6.17
-1.05	11.59	-0.07	11.63	0.1	11.55	0.1	0.631758	0.802274	0.437547	1.13987	ENST00000569087	A_19_P00331302	ENST00000569087	Unknown	GACTCCCTGGCATCTTCCAGTTTCCCGCTACTTGTTTTATGTATTATTTTATGTCTGTGT	11.82	11.35	11.46	11.86	11.72	11.33	11.55	11.62
-1.65	11.13	-0.73	11.5	0.3	10.77	0.5	0.149036	0.37359	0.00887163	0.185491	EMP2	A_23_P106682	NM_001424	ref|Homo sapiens epithelial membrane protein 2 (EMP2), mRNA [NM_001424]	TTCCGGAGCTGGGTTGCTTCTGCTGCAGTACAGAATCCACATTCAGATAACCATTTTGTA	11.48	11.09	11.18	12.25	11.46	10.9	11.38	9.34
1.05	6.65	0.08	6.61	0.1	6.69	0.1	0.544253	0.744093	0.452621	1.11245	PHYHIPL	A_33_P3240492	NM_032439	ref|Homo sapiens phytanoyl-CoA 2-hydroxylase interacting protein-like (PHYHIPL), transcript variant 1, mRNA [NM_032439]	ATCATGCTCTTTTCCATACATCAACATAAACAGTCTTTGGATACTAAATAAACTTTCCCT	6.75	6.72	6.47	6.51	6.48	6.63	6.93	6.72
1.22	6.2	0.28	6.06	0.1	6.35	0.1	0.0577126	0.219329	0.123162	0.797723	IL2	A_23_P30122	NM_000586	ref|Homo sapiens interleukin 2 (IL2), mRNA [NM_000586]	CTAAATTTAGCTCAAAGCAAAAACTTTCACTTAAGACCCAGGGACTTAATCAGCAATATC	6.18	6.05	5.9	6.12	6.27	6.38	6.65	6.08
1.15	6.17	0.2	6.07	0.1	6.27	0.1	0.0869483	0.277096	0.225651	0.982479	SYNPR	A_23_P80718	NM_144642	ref|Homo sapiens synaptoporin (SYNPR), transcript variant 2, mRNA [NM_144642]	TTTAGCACAAAACAGCCTTGTGTCTTAGATGATATCTGTAACCAGTTTCTGAATCCCGTT	6.2	5.94	5.98	6.15	6.21	6.25	6.46	6.16
-1.82	7.66	-0.87	8.09	0.3	7.22	0.1	0.00758268	0.0661761	0.00197393	0.0719803	LEPROT	A_33_P3214785	AK094801	gb|Homo sapiens cDNA FLJ37482 fis, clone BRAWH2013941. [AK094801]	GGAGTGAAAAGAGAGATGGGGTTGGATTTTTGGTCAACTCCAACTTTAAGAGATTCAGAG	8.18	7.49	7.94	8.75	7.49	6.98	7.45	6.96
1.01	6.34	0.01	6.33	0	6.34	0.1	0.900242	0.9537	0.594866	1.13405	ERCC-00164_60	ERCC-00164_60	ERCC-00164_60			6.41	6.25	6.29	6.37	6.28	6.3	6.62	6.17
-2.03	14.11	-1.02	14.62	0.1	13.59	0.5	0.0260877	0.138338	0.00074457	0.0379984	EIF4H	A_32_P168886	NM_022170	ref|Homo sapiens eukaryotic translation initiation factor 4H (EIF4H), transcript variant 1, mRNA [NM_022170]	CATTATGTGGTGTAATCAAACCCGAGGCTTTCAGATGACCTACTTACATCTTCAATGTGG	14.89	14.42	14.5	14.66	14.07	12.49	14.55	13.26
1.01	6.29	0.02	6.28	0	6.3	0.1	0.908776	0.958179	0.559173	1.13019	LOC100131654	A_33_P3253465	AK124891	gb|Homo sapiens cDNA FLJ42901 fis, clone BRHIP3011241. [AK124891]	CCCTTCTTCTCAAAAGCACCATGGGTCAGGATTAGAGGGTCTGTTTGTTCTCTGATCTAA	6.31	6.34	6.2	6.29	6.25	6.3	6.64	6.02
1.02	9.94	0.02	9.93	0.1	9.95	0.3	0.932648	0.969311	0.285609	1.03716	MESDC1	A_23_P99891	NM_022566	ref|Homo sapiens mesoderm development candidate 1 (MESDC1), mRNA [NM_022566]	ACTTGGTGTGGAAAGAGTATGAATTTGCCATGTGATTTGCAAATGGGGGGAAGCTACTGT	10.17	9.65	9.81	10.07	10.49	9.19	10.21	9.91
1.18	6.71	0.24	6.59	0.1	6.83	0.1	0.0487759	0.19922	0.18118	0.918384	A_19_P00325042	A_19_P00325042	A_19_P00325042	Unknown	GATAGTCCTCTCTCTTCTTGCTCCCATTTGTATACAGTATGCATGCCTGATGCTATCTGG	6.72	6.57	6.62	6.43	6.93	6.66	6.98	6.74
1.26	6.22	0.33	6.05	0.1	6.38	0.1	0.0203318	0.118788	0.0982955	0.722065	DPCR1	A_23_P122508	NM_080870	ref|Homo sapiens diffuse panbronchiolitis critical region 1 (DPCR1), mRNA [NM_080870]	AGGGACTGAGGGCAGAGTCTCTGGGTTTCAGGACAGCATTATGTTATTTCCATTCACTAT	6.15	6.28	5.9	5.87	6.48	6.44	6.38	6.22
1.13	9.42	0.17	9.33	0.1	9.5	0.2	0.347874	0.586876	0.236282	0.992802	A_19_P00328352	A_19_P00328352	A_19_P00328352	Unknown	GCCACACCCCTTGTCCCCTCTCCACATGCCTCAAAGTTGTGGCTGAAGGTGGATGATCTT	9.4	9	9.38	9.53	9.97	9.33	9.47	9.25
1.1	6.24	0.14	6.18	0	6.31	0.1	0.269706	0.512368	0.362658	1.08415	SERPINA4	A_23_P25720	NM_006215	ref|Homo sapiens serpin peptidase inhibitor, clade A (alpha-1 antiproteinase, antitrypsin), member 4 (SERPINA4), transcript variant 3, mRNA [NM_006215]	CTACGGATGGATTACAAAGGAGACGCAACCGTGTTTTTCATTCTCCCTAACCAAGGCAAA	6.24	6.08	6.26	6.12	6.58	6.34	6.18	6.13
-1.06	6.52	-0.09	6.56	0.1	6.47	0.1	0.47148	0.691137	0.431668	1.1461	PPP4R1L	A_19_P00808367	NR_003505	ref|Homo sapiens protein phosphatase 4, regulatory subunit 1-like (pseudogene) (PPP4R1L), non-coding RNA [NR_003505]	ACAATGAAGAAGACTTCCTCACGGTAATGGAGATTGTAGTCAGATTGTCAGAAGATGCAG	6.76	6.36	6.51	6.63	6.57	6.63	6.26	6.44
1.03	6.13	0.04	6.11	0	6.15	0.1	0.715164	0.85354	0.569169	1.13026	ERCC-00075_180	ERCC-00075_180	ERCC-00075_180			6.23	6.01	6.05	6.14	6.36	6.16	5.97	6.09
1.12	6.23	0.16	6.15	0	6.31	0.2	0.430854	0.657986	0.270725	1.02588	TNP1	A_23_P165504	NM_003284	ref|Homo sapiens transition protein 1 (during histone to protamine replacement) (TNP1), mRNA [NM_003284]	TCACAAGGGAGTCAAGAGAGGTGGCAGCAAAAGAAAATACCGTAAGGGCAACCTGAAAAG	6.24	6.03	6.21	6.11	6.91	6.3	5.92	6.09
1.01	6.51	0.01	6.5	0	6.51	0.1	0.923459	0.964993	0.544689	1.12733	A_19_P00329408	A_19_P00329408	A_19_P00329408	Unknown	AAGATTGAGAATATGACACACCCATGCTTCCAGGACCTACTGAGAAGGGATTTAGAGCCT	6.57	6.36	6.52	6.55	6.82	6.68	6.25	6.3
1.15	6.85	0.2	6.74	0.2	6.95	0	0.227484	0.468248	0.200028	0.948854	ZNF233	A_33_P3388822	NM_181756	ref|Homo sapiens zinc finger protein 233 (ZNF233), transcript variant 1, mRNA [NM_181756]	TTCATCTGGAACTCATATCTTCATGTTCATCAGAGGATCCACACGGGAGAGAAACCCTAT	7.07	6.32	6.93	6.66	7.03	6.91	6.99	6.86
2.16	12.88	1.11	12.32	0.7	13.43	0.2	0.0838902	0.271549	0.00028868	0.0250413	CCNB1	A_23_P122197	NM_031966	ref|Homo sapiens cyclin B1 (CCNB1), mRNA [NM_031966]	GGACACCAACTCTACAACATTACCTGTCATATACTGAAGAATCTCTTCTTCCAGTTATGC	13.29	10.37	12.79	12.83	13.52	13.54	12.8	13.86
-1.04	6.02	-0.06	6.04	0.1	5.99	0.1	0.678131	0.831459	0.457495	1.14053	DarkCorner	DarkCorner	DarkCorner			6.15	6.17	5.91	5.94	6.1	6.24	5.69	5.91
-1.1	6	-0.13	6.06	0	5.93	0.1	0.170368	0.401302	0.371764	1.13657	DarkCorner	DarkCorner	DarkCorner			6.14	6.01	6.04	6.07	5.83	6.09	5.92	5.89
-1.1	5.82	-0.14	5.89	0	5.76	0	0.138253	0.358593	0.345502	1.1265	DarkCorner	DarkCorner	DarkCorner			5.8	5.94	5.97	5.87	5.67	5.7	5.82	5.83
-1.02	6.39	-0.03	6.41	0	6.37	0.1	0.778219	0.889752	0.567468	1.14025	CITED1	A_23_P73526	NM_004143	ref|Homo sapiens Cbp/p300-interacting transactivator, with Glu/Asp-rich carboxy-terminal domain, 1 (CITED1), transcript variant 1, mRNA [NM_004143]	CAAGGCTCTGAAATGCCAACAACGTCGAGGCCTGCACTTGATGTCAAGGGTGGCACCTCA	6.38	6.45	6.41	6.37	6.18	6.26	6.57	6.48
-1.35	10.05	-0.44	10.26	0.1	9.83	0.1	0.00291031	0.0374423	0.0433265	0.453244	AP2A2	A_24_P932418	NM_012305	ref|Homo sapiens adaptor-related protein complex 2, alpha 2 subunit (AP2A2), transcript variant 2, mRNA [NM_012305]	CGGCGCTGCAGAGGGGCCCTCAGTGTGGCACTCCTCGTCAAAGAAAAATAAAGGCTAGAA	10.11	10.18	10.28	10.49	9.69	9.8	9.91	9.91
-1.4	7.1	-0.49	7.34	0.1	6.85	0.1	0.00138178	0.0237432	0.0261828	0.344524	RAP2B	A_33_P3303121	NM_002886	ref|Homo sapiens RAP2B, member of RAS oncogene family (RAP2B), mRNA [NM_002886]	GAAAGGCCCTTACTCAAATCTCCATTTTCATTTTTAATGCTTCCTGGACTTCAGTTATTT	7.47	7.38	7.26	7.26	6.68	6.9	7.06	6.78
-1.2	6.34	-0.26	6.47	0	6.21	0.1	0.0244137	0.132976	0.161932	0.863196	CYP4A11	A_24_P191013	NM_000778	ref|Homo sapiens cytochrome P450, family 4, subfamily A, polypeptide 11 (CYP4A11), mRNA [NM_000778]	CTCCTCTCCATTTATGGCCTTCACCACAACCCAAAAGTGTGGCCCAACCCAGAGGTGTTT	6.52	6.39	6.38	6.57	6.1	6.12	6.25	6.36
1.34	12.52	0.42	12.31	0.1	12.73	0.1	0.0338395	0.160884	0.0542124	0.542693	DEF8	A_23_P88893	NM_017702	ref|Homo sapiens differentially expressed in FDCP 8 homolog (mouse) (DEF8), transcript variant 2, mRNA [NM_017702]	AGAGAGACCAAAGTTCCTGCCTCCGCTGGGCTCACATTCAGATGTGAGCTATCCAGTGTG	12.42	12.5	12.43	11.89	12.44	12.66	13.01	12.82
-1.01	15.39	-0.02	15.39	0.2	15.38	0.1	0.925954	0.966031	0.435951	1.13402	ENST00000471205	A_33_P3255782	ENST00000471205	tc|RS10_HUMAN (P46783) 40S ribosomal protein S10, partial (80%) [THC2600290]	TCATGAAGGCCATGCAGTCTTCCAAGTCCCGGGGCTATGTGAAGGAACAGTTTGCTTGGA	14.94	15.65	15.59	15.39	15.58	15.45	15.27	15.22
-1.09	6.46	-0.12	6.52	0	6.4	0.1	0.301364	0.543758	0.349449	1.12908	A_19_P00808747	A_19_P00808747	A_19_P00808747	Unknown	TATGCCTGACTTTTCCACTCTGTCAACAGCCTCTTTTCTGGAGTATCTCCCAGTGATCAT	6.61	6.47	6.48	6.51	6.69	6.3	6.3	6.3
-1.43	7.51	-0.51	7.77	0.1	7.25	0.1	0.00122107	0.0221615	0.0204216	0.300694	ZSCAN21	A_23_P111865	NM_145914	ref|Homo sapiens zinc finger and SCAN domain containing 21 (ZSCAN21), mRNA [NM_145914]	TCAGACCTTCTTAAACATCAGAGAATGCACACAGAAGAGGCGCCATATCAGTGCAAAGAT	7.74	7.95	7.64	7.73	7.21	7.06	7.43	7.32
-1.29	9.04	-0.37	9.22	0.2	8.86	0.2	0.116892	0.326621	0.0752628	0.603713	SPAG4	A_23_P132027	NM_003116	ref|Homo sapiens sperm associated antigen 4 (SPAG4), mRNA [NM_003116]	CGATTTCGCGGTCTTTGGCCTCCAGGTTTATGATGAAACTGAAGTTTCCTTGGGGAAATT	8.86	9.23	9.19	9.61	8.42	8.7	9.29	9.02
-1.09	8.26	-0.12	8.32	0.1	8.2	0.1	0.431629	0.658533	0.351102	1.13088	COMMD2	A_23_P40782	NM_016094	ref|Homo sapiens COMM domain containing 2 (COMMD2), mRNA [NM_016094]	GAGCTCAAAGCTCATGATTTCTGAACTGGATTTCCAAGACTCTGTTTTTGTTCTGGGATT	8.17	8.52	8.36	8.22	7.82	8.27	8.29	8.42
-1.13	6.24	-0.17	6.32	0.1	6.15	0	0.0874929	0.277974	0.271221	1.05046	IL1RN	A_33_P3246833	NM_173843	ref|Homo sapiens interleukin 1 receptor antagonist (IL1RN), transcript variant 4, mRNA [NM_173843]	TGCAAAGTTCCCTACTTCCTGTGACTTCAGCTCTGTTTTACAATAAAATCTTGAAAATGC	6.22	6.41	6.42	6.25	6.18	6.24	6.05	6.13
-1.16	6.19	-0.21	6.3	0.1	6.08	0.1	0.0693087	0.244334	0.208882	0.95302	A_19_P00322411	A_19_P00322411	A_19_P00322411	Unknown	CACAGTGTTATGAGTGCTGAGGGACAGAGCGGGGAGATGAGGATTCCAAGAATGAATAGA	6.22	6.17	6.48	6.32	6.26	6.06	6.05	5.97
-1.18	7.11	-0.24	7.23	0.1	6.99	0	0.0716646	0.248859	0.167469	0.874433	TRDMT1	A_23_P115636	NM_004412	ref|Homo sapiens tRNA aspartic acid methyltransferase 1 (TRDMT1), mRNA [NM_004412]	AAGGGACAGGGTCTGTGTTACAGACTGCAGAGGATGTGCAGGTTGAGAATATCTACAAAT	7.12	7.47	7.31	7.02	6.86	7	7.11	7
-1	6.76	0	6.76	0.1	6.76	0.1	0.981527	0.99178	0.585612	1.1363	RIMKLB	A_23_P361841	NM_020734	ref|Homo sapiens ribosomal modification protein rimK-like family member B (RIMKLB), transcript variant 1, mRNA [NM_020734]	TCTCCAATGAACATTGAAATCTTCCTGTATATGTTACCAATAAGAAAACTACCCTGGAAC	6.5	6.84	6.81	6.9	6.58	6.81	6.99	6.64
-1.13	6.3	-0.18	6.39	0	6.22	0	0.054796	0.212662	0.279556	1.06114	ABI3BP	A_33_P3411980	AL833204	gb|Homo sapiens mRNA; cDNA DKFZp667H216 (from clone DKFZp667H216). [AL833204]	TCAAGTCCTGAAGTACCTCAGAACAAATCGGGTAAATGTATGAATCCTTGGCTTAAGTAG	6.44	6.4	6.39	6.34	6.26	6.28	6.22	6.11
-1.15	6.17	-0.2	6.27	0	6.07	0.1	0.109013	0.314239	0.230265	0.989436	A1CF	A_23_P104224	NM_138933	ref|Homo sapiens APOBEC1 complementation factor (A1CF), transcript variant 3, mRNA [NM_138933]	GACAGCTATTCTTGTACAAAATAACTATTCCTGCTCTAGCCAGCCAGAATCCTGCAATCC	6.31	6.31	6.29	6.15	6.01	6.32	5.86	6.08
1.14	11.9	0.19	11.81	0.3	11.99	0.1	0.528281	0.733474	0.126729	0.807046	SEMA4C	A_23_P114057	NM_017789	ref|Homo sapiens sema domain, immunoglobulin domain (Ig), transmembrane domain (TM) and short cytoplasmic domain, (semaphorin) 4C (SEMA4C), mRNA [NM_017789]	CCTAGGAGGAGGGCTCCTAACAGTGTAACTTATTGTGTCCCCGCGTATTTATTTGTTGTA	11.17	11.86	11.5	12.69	11.78	12.09	12.15	11.94
2.02	9.48	1.02	8.97	0.4	9.99	0.1	0.0183439	0.111759	0.00034076	0.0284615	CD82	A_23_P1782	NM_002231	ref|Homo sapiens CD82 molecule (CD82), transcript variant 1, mRNA [NM_002231]	CATCAGGGTTCTCTTAGCAACTCAGAGAAAAATGCTCCCCACAGCGTCCCTGGCGCAGGT	8.31	8.86	8.58	10.13	9.98	10.31	10.03	9.62
-1.26	6.46	-0.33	6.63	0.1	6.3	0	0.0102411	0.0790083	0.0813021	0.62608	LOC102724738	A_33_P3261914	XR_426195	ref|PREDICTED: Homo sapiens tricarboxylate transport protein, mitochondrial-like (LOC102724738), misc_RNA [XR_426195]	TTATTGTGAGCCCTGGGCCTGTGATTCATTTTCTACGTCATGCGACACTGCGCCCCGCCT	6.54	6.87	6.54	6.57	6.4	6.21	6.33	6.24
-1.09	6.26	-0.13	6.33	0	6.2	0.1	0.160679	0.389233	0.364622	1.13608	ENST00000382488	A_19_P00320173	ENST00000382488	Unknown	AATGAGGATGGAGAGAAACTGAGGCTGGCCTGAGATGTCCTGAGGAATGAGCTGGCACCA	6.34	6.38	6.27	6.34	6.18	6.18	6.09	6.34
-1.02	6.11	-0.02	6.13	0.1	6.1	0.1	0.861047	0.934291	0.503277	1.13924	C2orf57	A_23_P324419	NM_152614	ref|Homo sapiens chromosome 2 open reading frame 57 (C2orf57), mRNA [NM_152614]	CAGGCAGGTTCAAGACGCAAGGACAAGTCAGAGTCTAGTGGTTTTCCCAAGTCACCTCCT	6.01	6.3	6.15	6.05	6.04	6.46	5.9	6.01
-1.18	6.31	-0.24	6.43	0.1	6.18	0.1	0.0411914	0.18042	0.169678	0.879839	ESPN	A_23_P12405	NM_031475	ref|Homo sapiens espin (ESPN), mRNA [NM_031475]	GCCTCATTTCTTATCCCCGCCAAGGGTTTCCTCTCAGTCATTTGTTTACCAGAAACATGA	6.36	6.63	6.3	6.41	6.14	6.33	6.16	6.1
-1.85	9.83	-0.88	10.27	0.3	9.38	0.2	0.0145451	0.0973444	0.00218512	0.0770493	COL13A1	A_23_P1331	NM_080801	ref|Homo sapiens collagen, type XIII, alpha 1 (COL13A1), transcript variant 5, mRNA [NM_080801]	GAGGTCCATGATATTTGCTAAGCTAGGTGTGTCTAAGAGTATTTTAAACCCTTATGGATT	10.2	9.87	9.85	11.16	8.92	9.47	9.42	9.72
-1.59	9.66	-0.67	10	0.3	9.32	0.1	0.0396856	0.176743	0.011891	0.222673	ITGA7	A_23_P128084	NM_002206	ref|Homo sapiens integrin, alpha 7 (ITGA7), transcript variant 2, mRNA [NM_002206]	AGGAGGTTGTGTCACTGACTCAGGCTGCTCCTTCTCTAGTTTCCCCTCTCATCTGACCTT	9.71	9.79	9.53	10.95	9.1	9.38	9.38	9.44
1.18	6.43	0.24	6.31	0.1	6.55	0	0.0294733	0.148548	0.18868	0.930051	ZNF662	A_33_P3364904	NM_207404	ref|Homo sapiens zinc finger protein 662 (ZNF662), transcript variant 1, mRNA [NM_207404]	TATCTGTCCTCTGTGTGGCACATAGGAAAATGTGAGACCTAGAATTATAGCAACTTTTTT	6.14	6.38	6.32	6.42	6.48	6.64	6.59	6.51
1.42	13.2	0.51	12.94	0.1	13.45	0.1	0.00785784	0.0677605	0.0265026	0.370978	ETFB	A_23_P107653	NM_001014763	ref|Homo sapiens electron-transfer-flavoprotein, beta polypeptide (ETFB), transcript variant 2, mRNA [NM_001014763]	AAGCCAAGAAGAAGAAGATCGAGGTGATCAAGCCTGGGGACCTGGGTGTGGACCTGACCT	12.83	13.28	12.98	12.69	13.33	13.73	13.49	13.27
1.02	8.55	0.03	8.53	0.1	8.56	0.2	0.85319	0.930274	0.434252	1.10768	ABI2	A_24_P933418	NM_005759	ref|Homo sapiens abl-interactor 2 (ABI2), transcript variant 3, mRNA [NM_005759]	TGGTGTTAAGGTGGTAATTTCCCCCATATAAGATTTAGAATCACTGAGTTTGAGCTAGAT	8.56	8.76	8.22	8.58	8.8	8.76	8.59	8.1
-1.06	6.15	-0.08	6.19	0	6.1	0.1	0.448372	0.672318	0.432792	1.14477	CMKLR1	A_23_P105465	NM_004072	ref|Homo sapiens chemokine-like receptor 1 (CMKLR1), transcript variant 2, mRNA [NM_004072]	GGACACCCAAGGATATGTCTTCTGAAGATCAAGGCAAGAACCTCTTTAGCATCCACCAAT	6.18	6.2	6.17	6.2	6.36	6.09	5.9	6.07
-1.14	6.12	-0.19	6.22	0.1	6.03	0.1	0.0791901	0.262754	0.238538	1.00362	lnc-RHOXF2-1	A_33_P3287233	lnc-RHOXF2-1:3	ref|PREDICTED: Homo sapiens uncharacterized LOC101928969 (LOC101928969), mRNA [XM_006710260]	GTCACTATACCTGAAAAAACTTATTTGGCAGGGCAGCCATTCTACAATCTGCTTCAAGAG	6.29	6.26	6.27	6.05	6.16	6.07	5.95	5.93
1.1	7.46	0.14	7.39	0.1	7.53	0.1	0.321988	0.563467	0.313315	1.05589	FAM212B	A_24_P336577	NM_019099	ref|Homo sapiens family with sequence similarity 212, member B (FAM212B), transcript variant 1, mRNA [NM_019099]	AATCCCTCTGACATCTCCACTGCCCCCAAAGACCTCCGTTGAACATTCTGTATGGAAAAG	7.32	7.35	7.23	7.66	7.72	7.66	7.43	7.3
-1.11	6.18	-0.16	6.26	0	6.11	0.1	0.189732	0.425487	0.294487	1.07886	ERCC-00158_78	ERCC-00158_78	ERCC-00158_78			6.15	6.3	6.27	6.32	6.31	6.23	5.95	5.94
-1.19	6.13	-0.25	6.26	0	6.01	0	0.0107148	0.0812689	0.161445	0.861404	LOC100130657	A_33_P3367889	AK126078	gb|Homo sapiens cDNA FLJ44090 fis, clone TESTI4041903. [AK126078]	ATGGAAGAAAGTGTTTAGCAATGCTTTCTTGAGACAGGATCTCGTTCTGTCACCCAGGGT	6.22	6.27	6.31	6.25	6.02	6.09	5.97	5.94
-1.17	6.49	-0.23	6.6	0.1	6.37	0.1	0.0904468	0.282904	0.175479	0.890702	ENST00000458378	A_33_P3412556	ENST00000458378	ens|peptidylprolyl isomerase A (cyclophilin A) pseudogene 28 [Source:HGNC Symbol;Acc:HGNC:39902] [ENST00000458378]	ATCTGTACTGCCAAAACTGAGTGGTGGGCCAGCAGCCAGGTGGTCTTTGCAAGGTGCAAG	6.5	6.88	6.53	6.5	6.48	6.4	6.46	6.14
-1.06	6.19	-0.08	6.23	0	6.15	0.1	0.518614	0.726656	0.417639	1.14621	DUX3	A_23_P158257	NM_012148	ref|Homo sapiens double homeobox 3 (DUX3), mRNA [NM_012148]	AAGGCGAATGATACTCCTTTCGACCCCGAGTCAAAGCGATGCCCTGCGAGCCTGCTTTGA	6.15	6.27	6.3	6.18	6.42	6.22	6.02	5.92
-1.08	6.2	-0.11	6.25	0	6.14	0.1	0.277628	0.520696	0.400768	1.14168	ERCC-00084_121	ERCC-00084_121	ERCC-00084_121			6.31	6.17	6.24	6.28	6.18	6.33	6.02	6.03
1.3	8.42	0.38	8.23	0.2	8.61	0.1	0.066145	0.23761	0.0676448	0.609966	ARFRP1	A_33_P3242743	NM_001267549	ref|Homo sapiens ADP-ribosylation factor related protein 1 (ARFRP1), transcript variant 8, mRNA [NM_001267549]	CCTCCCAGTAGCTGTGCAACTACAACCAGTTTTATGAAAAAGCTTTATAAAAATAAGCTT	8.02	8.63	7.92	8.35	8.25	8.68	8.73	8.78
-1.1	6.22	-0.14	6.29	0	6.15	0.1	0.159583	0.387923	0.343336	1.12438	PLCG2	A_23_P106675	NM_002661	ref|Homo sapiens phospholipase C, gamma 2 (phosphatidylinositol-specific) (PLCG2), mRNA [NM_002661]	GAGTCAGCAACAGCAAGTTTTACTCATAGAAGCTGGGGTATGTGTGTAAGGGTATTGTGT	6.24	6.31	6.21	6.42	6.18	6.3	6.05	6.08
-1.29	6.41	-0.37	6.59	0.1	6.22	0.1	0.00457646	0.0489172	0.0703935	0.586079	CA5B	A_33_P3316052	ENST00000380319	ens|carbonic anhydrase VB, mitochondrial [Source:HGNC Symbol;Acc:HGNC:1378] [ENST00000380319]	TCCATGATAGTATTGACCTCTTTGTGAGCAATGGCATGGAACTCATTGATCTTAACTTTT	6.52	6.63	6.5	6.72	6.13	6.41	6.14	6.22
1.02	6.17	0.03	6.16	0.1	6.19	0	0.782769	0.892148	0.596801	1.13444	THC2684598	A_19_P00327448	THC2684598	tc|AF250348 heterodisulfide reductase subunit A {Carboxydothermus hydrogenoformans} (exp=-1; wgp=0; cg=0), partial (4%) [THC2684598]	GAGAGACAAGGAAAAAATGAGGAACACTTTTCTCACGCATAAATATTCACTGGTTTTTGA	5.92	6.16	6.29	6.27	6.16	6.2	6.18	6.2
1.14	6.91	0.19	6.81	0.1	7	0.1	0.194882	0.431445	0.228657	0.984742	L3MBTL3	A_23_P311885	NM_032438	ref|Homo sapiens l(3)mbt-like 3 (Drosophila) (L3MBTL3), transcript variant 1, mRNA [NM_032438]	CGTTTTGGAAGGATTCCTTTTTCTGTAGAATACTTTGCCTCGATATATAAGCATACAGAT	6.9	7	6.71	6.65	6.67	7.17	7.14	7.04
1.02	6.24	0.03	6.23	0	6.26	0.2	0.884874	0.946302	0.440865	1.11939	ERCC-00018_67	ERCC-00018_67	ERCC-00018_67			6.18	6.31	6.17	6.25	5.98	6.05	6.07	6.94
1.68	7.66	0.75	7.29	0.2	8.04	0.1	0.0017388	0.0275132	0.00451585	0.13283	LOC101927322	A_33_P3288614	NM_001289967	ref|Homo sapiens uncharacterized LOC101927322 (LOC101927322), mRNA [NM_001289967]	GAGGATCTGTTACCTGCATGTGCCAATTATGGAAATAAAATCTTCTAGTCTTTACTGGAA	7.06	7.74	7.11	7.24	7.75	8	8.2	8.2
-1.3	7.78	-0.37	7.97	0.1	7.59	0.1	0.00928183	0.0746536	0.0641187	0.561371	ENST00000566567	A_19_P00321253	ENST00000566567	gb|Homo sapiens, clone IMAGE:3867049, mRNA. [BC009060]	ACTCCTCTGACCTGAACTGCTTCCGAGTTTGCTTCTCAGAACCAAGAGGGGCTGGCTCTG	8.1	8.01	7.83	7.91	7.45	7.55	7.86	7.51
-1.08	6.28	-0.11	6.33	0	6.22	0.1	0.275117	0.518116	0.390056	1.14082	LOC101928600	A_19_P00812904	NR_109904	ref|Homo sapiens uncharacterized LOC101928600 (LOC101928600), long non-coding RNA [NR_109904]	GTCAATGTGCAGGAGAACTTGCAAGAGGAAGTGGCTAACAGAGACAGGAGTCAGCTGGGT	6.38	6.4	6.31	6.25	6.31	6.35	6.21	6.02
-1.05	6.16	-0.07	6.2	0	6.12	0.1	0.43553	0.66161	0.502286	1.14495	POM121L2	A_33_P3308476	NM_033482	ref|Homo sapiens POM121 transmembrane nucleoporin-like 2 (POM121L2), mRNA [NM_033482]	ATTTTCCATTGGCGCAAAATCAAAAACCCCAAAGAATCGGGAGAAAGGGCATTCCCGAAG	6.27	6.14	6.15	6.22	6.13	6.24	6.16	5.95
1.32	7.69	0.4	7.49	0.1	7.89	0	0.00306727	0.0387389	0.0534048	0.538978	MARVELD2	A_23_P401675	ENST00000454295	ens|MARVEL domain containing 2 [Source:HGNC Symbol;Acc:HGNC:26401] [ENST00000454295]	GGACCCCCCAAATGGAACAACTTCACTTTCTCTTTTATGTATTGAGCCCTGTGTTAACAT	7.44	7.58	7.29	7.66	7.88	7.85	7.96	7.88
1.04	6.16	0.06	6.14	0	6.19	0.1	0.582751	0.770797	0.517422	1.12162	ITLN1	A_23_P95790	NM_017625	ref|Homo sapiens intelectin 1 (galactofuranose binding) (ITLN1), mRNA [NM_017625]	TCCTCCCAACCATGAGATCCCAAGGATGGAGAACAACTTACCCAGTAGCTAGAATGTTAA	6.15	6.16	6.09	6.14	6.32	6.3	6.23	5.93
1.36	10.69	0.45	10.46	0.2	10.91	0.2	0.0771038	0.258941	0.0412057	0.471984	CCNH	A_23_P30338	NM_001239	ref|Homo sapiens cyclin H (CCNH), transcript variant 1, mRNA [NM_001239]	ACGTCTCAAAGAAATCCAAACATGAGGAGGAAGAATGGACTGATGACGACCTGGTAGAAT	10.22	10.91	10.48	10.25	10.32	11	11.3	11.03
1.15	8.59	0.21	8.48	0.1	8.69	0.1	0.185207	0.419855	0.213091	0.965647	HCG18	A_33_P3280993	NR_102326	ref|Homo sapiens HLA complex group 18 (non-protein coding) (HCG18), transcript variant 3, long non-coding RNA [NR_102326]	TATGCATCTGACAAGGGGCTAATATCTAGCATCTATAAGGAATTTAAACACAGTTACAGG	8.66	8.67	8.17	8.43	8.58	8.48	8.91	8.79
1.08	6.3	0.11	6.24	0	6.35	0.1	0.287582	0.530299	0.417117	1.10269	BTBD19	A_24_P550924	NM_001136537	ref|Homo sapiens BTB (POZ) domain containing 19 (BTBD19), mRNA [NM_001136537]	TGGAAGAGCAGAACCGGCAGGAACCACTCATCCCGGTGGAGCAGATTGTGGAGGCGTGGA	6.28	6.27	6.31	6.11	6.39	6.23	6.53	6.26
1.04	6.14	0.05	6.11	0.1	6.16	0	0.69927	0.844073	0.51588	1.1214	KCNK18	A_23_P115932	NM_181840	ref|Homo sapiens potassium channel, two pore domain subfamily K, member 18 (KCNK18), mRNA [NM_181840]	GTTGGTGCAAAACAGGCTGATTGACATATACAAAAATGTTATGCTATTCTTTGCAAAAGG	5.94	6.34	6.29	5.89	6.17	6.02	6.22	6.24
1.31	6.86	0.39	6.66	0	7.06	0.1	0.0218223	0.123944	0.0607185	0.578927	A_19_P00326174	A_19_P00326174	A_19_P00326174	Unknown	TCTCTAAATTTTTAAAACCCCCCATCCCTGAGGGAGGCAGCGTAGAAACAGAGAAGAGAA	6.57	6.74	6.66	6.69	7.14	6.95	7.42	6.73
1.06	6.93	0.09	6.88	0	6.97	0.1	0.48708	0.703136	0.402751	1.09985	A_19_P00807483	A_19_P00807483	A_19_P00807483	Unknown	ACCCCCACCTGAATCCCCTCTATGAAGCTTAATGAGCTTAAAGGAGCATCGGAGCTGGGG	6.96	6.82	6.87	6.87	7.08	6.98	7.19	6.63
-1	6.25	0	6.26	0	6.25	0.1	0.973261	0.987993	0.610681	1.13634	LOC100126448	A_33_P3537861	EF565113	gb|Homo sapiens isolate HA_003373 chromosome X unknown mRNA. [EF565113]	GGGGCCAAAAACTTAGGCATAAATAGTGTTTTCCATTACTTCAAAATACCATCAATCACA	6.27	6.22	6.23	6.3	6.21	6.38	6.46	5.95
1.11	6.75	0.16	6.67	0.1	6.82	0.1	0.293455	0.535957	0.294549	1.04258	A_19_P00332176	A_19_P00332176	A_19_P00332176	Unknown	AGTGATCTCTTAGAGTGATTAACATTTCATGGAGCCTCCCAGCCACCTTTCTGTGTAGGT	6.47	6.85	6.65	6.7	6.8	6.82	7.14	6.53
-1.05	6.26	-0.07	6.3	0	6.23	0.1	0.462133	0.6834	0.490264	1.14487	HSFX1	A_23_P96497	NM_016153	ref|Homo sapiens heat shock transcription factor family, X linked 1 (HSFX1), mRNA [NM_016153]	CTTCCGAAAACGGCGTCAATGCACTTTCAGGACCTTCACCCGCATTTTCTCCGCAAAAAG	6.31	6.4	6.27	6.22	6.26	6.34	6.27	6.04
1.4	8.35	0.49	8.11	0.1	8.59	0.1	0.00885946	0.0726902	0.0306314	0.401549	SART1	A_33_P3299435	NM_005146	ref|Homo sapiens squamous cell carcinoma antigen recognized by T cells (SART1), mRNA [NM_005146]	GTACACCCACATACTTCTCAGATGGCTCCCACATTTTAAGATTTTAAAAATGAAACCAAA	7.8	8.24	7.93	8.46	8.64	8.58	8.7	8.46
-1.03	6.21	-0.04	6.24	0.1	6.19	0.1	0.711934	0.851433	0.505067	1.14128	GSDMA	A_23_P152605	NM_178171	ref|Homo sapiens gasdermin A (GSDMA), mRNA [NM_178171]	AGCTCCGCAACCCACTAAGCCCATCTGCTGATGCTTAAATTTTCTTTACTTTTCTTTTCT	6.27	6.41	6.2	6.07	6.3	6.18	6.35	5.94
-1.07	6.29	-0.1	6.34	0.1	6.24	0.1	0.434774	0.661268	0.391746	1.14514	ERCC-00035_90	ERCC-00035_90	ERCC-00035_90			6.39	6.47	6.33	6.17	6.23	6.37	6.42	5.95
-1.11	6.28	-0.15	6.35	0.1	6.2	0.1	0.196968	0.433625	0.311461	1.09407	TMEM231	A_33_P3373384	NM_001077416	ref|Homo sapiens transmembrane protein 231 (TMEM231), transcript variant 1, mRNA [NM_001077416]	GCAGAGACTTTTCCTCTGTTGAACTGAGGAACACACTGTGCATTTCTTCCTTCTGTTGTG	6.2	6.54	6.3	6.36	6.26	6.35	6.12	6.09
1.04	6.11	0.06	6.08	0.1	6.14	0.1	0.630507	0.801465	0.52118	1.12307	ENST00000518355	A_33_P3398712	ENST00000518355	gb|DB201663 TRACH2 Homo sapiens cDNA clone TRACH2011388 5', mRNA sequence [DB201663]	AAGTCTCTGCAGGAAGTAGAGTTATTTTCTCAGCACCACATCTGAGCGCATCTTCTAAGG	6.15	5.96	6.27	5.96	6.28	5.99	6.23	6.06
-2.38	6.95	-1.25	7.58	0.2	6.33	0	0.00018286	0.00680615	7.114e-05	0.00723748	CALCA	A_23_P301846	NM_001033952	ref|Homo sapiens calcitonin-related polypeptide alpha (CALCA), transcript variant 2, mRNA [NM_001033952]	GGTGGCTTTCCTTGTGGCAGAGGATGTCTCAAACTTCAGATGGGAGGAAAGAGAGCAGGA	7.42	7.43	7.19	8.26	6.28	6.35	6.42	6.27
1.02	6.15	0.03	6.14	0.1	6.17	0.1	0.755963	0.877089	0.587476	1.13255	XIST	A_19_P00319151	NR_001564	ref|Homo sapiens X inactive specific transcript (non-protein coding) (XIST), long non-coding RNA [NR_001564]	AAATGAAGTTGTGATGAATAAATCTGCTTTTATGCAGACACAAGGAATTAAGTGGCTTCG	6.1	6.31	6.16	5.98	6.23	6.05	6.31	6.08
1.06	12.27	0.09	12.22	0.3	12.31	0.1	0.741998	0.868761	0.228892	0.984949	E1A_r60_a107	(+)E1A_r60_a107	E1A_r60_a107			11.61	12.19	12.02	13.06	12.53	12.28	12.22	12.21
-1.02	6.23	-0.03	6.24	0	6.21	0	0.692119	0.839841	0.60329	1.14546	CHRM4	A_33_P3367850	NM_000741	ref|Homo sapiens cholinergic receptor, muscarinic 4 (CHRM4), mRNA [NM_000741]	TAAAAAGACCTTCCGGCACCTGCTGCTGTGCCAGTATCGGAACATCGGCACTGCCAGGTA	6.18	6.31	6.2	6.29	6.13	6.17	6.25	6.29
1.21	6.92	0.27	6.78	0.1	7.05	0.1	0.101151	0.301592	0.144633	0.84903	lnc-EIF2AK4-4	A_33_P3244991	lnc-EIF2AK4-4:1	gb|Homo sapiens cDNA FLJ33932 fis, clone CTONG2017798. [AK091251]	GGGGGGAAGGGGCTGAACTAAGAAAAAGCGGACCTATGATTACTGCTGTTTTCATTTTTT	6.64	6.76	6.84	6.89	6.69	7.14	6.98	7.4
1.01	6.23	0.02	6.22	0	6.24	0	0.804087	0.904512	0.651526	1.13847	LOC90834	A_24_P213715	NR_026993	ref|Homo sapiens uncharacterized protein BC001742 (LOC90834), long non-coding RNA [NR_026993]	TTCTACAGAAATGCTCTATTTACAAATTTACATAATTTCCTTTGGAAATAGATTTAAAAA	6.18	6.32	6.22	6.14	6.23	6.24	6.21	6.27
-1.02	6.6	-0.03	6.62	0.1	6.59	0.1	0.830328	0.918267	0.522693	1.13945	APC	A_23_P70213	NM_000038	ref|Homo sapiens adenomatous polyposis coli (APC), transcript variant 3, mRNA [NM_000038]	AACAATTGAAGAAGACTGTTGCCACTTAACCATTCCATGCGTTGGCACTTATCTATTCCT	6.5	6.89	6.58	6.51	6.48	6.48	6.86	6.54
1.07	6.17	0.09	6.13	0	6.22	0.1	0.375889	0.612121	0.457113	1.11362	ERCC-00033_60	ERCC-00033_60	ERCC-00033_60			6.18	6.14	6.08	6.11	6.23	6.43	6.07	6.14
-1.04	6.2	-0.06	6.23	0.1	6.17	0.1	0.573199	0.764292	0.480922	1.14649	DKK4	A_23_P94275	NM_014420	ref|Homo sapiens dickkopf WNT signaling pathway inhibitor 4 (DKK4), mRNA [NM_014420]	ACCCAGTCCAGGAAAACCAACCCAAAAGGAAGCCAAGTATTAAGAAATCACAAGGCAGGA	6.05	6.25	6.43	6.2	6.18	6.2	6.01	6.28
-1.03	8.78	-0.05	8.8	0.2	8.76	0.1	0.779949	0.890643	0.402166	1.13803	NADSYN1	A_23_P35848	NM_018161	ref|Homo sapiens NAD synthetase 1 (NADSYN1), mRNA [NM_018161]	TTCTGCAAACTCCTCGGCATGTGGAGACACATCTGCACCCCGAGACAGGTCGCTGACAAA	8.41	9.14	8.95	8.72	8.77	8.88	8.52	8.86
1.09	7.9	0.12	7.84	0.2	7.96	0.1	0.591294	0.776366	0.231304	0.986832	AGL	A_23_P200298	NM_000028	ref|Homo sapiens amylo-alpha-1, 6-glucosidase, 4-alpha-glucanotransferase (AGL), transcript variant 4, mRNA [NM_000028]	TAGATTTTTAACAGGTGTCATTTGACTAAACGTTTCGGTAGAATGCTTCATACTTGAGTG	7.5	8.55	7.61	7.68	7.8	7.95	7.96	8.12
-1.01	6.87	-0.01	6.87	0.1	6.86	0	0.916439	0.961839	0.576733	1.13951	ENST00000604239	A_19_P00800116	ENST00000604239	Unknown	GACCAGCTTCAATTACGCTGCATAATTTACATGTCTTTTCCCTCTTTCCCAGGTAACTCA	6.84	7.05	6.99	6.62	6.9	6.82	6.8	6.92
1.06	6.19	0.09	6.15	0.1	6.23	0.1	0.446437	0.670738	0.474119	1.11628	PIRT	A_33_P3246663	NM_001101387	ref|Homo sapiens phosphoinositide-interacting regulator of transient receptor potential channels (PIRT), mRNA [NM_001101387]	GGGAGAATTTGATCTAACCCGAAGCCTAAAGGAATCAATGTAATGTTGAATTGTATTCTA	6.24	6.26	6.18	5.91	6.16	6.18	6.4	6.2
1	6.26	0	6.26	0	6.26	0	0.987806	0.99448	0.678409	1.13999	lnc-ELF2-2	A_33_P3268726	lnc-ELF2-2:3	linc|LNCipedia lincRNA (lnc-ELF2-2), lincRNA [lnc-ELF2-2:3]	GTTTTCATCTAGGAGGTGGCTTGAGATGGATTCATGGCAAATCACAATAAATTATTTATC	6.31	6.26	6.33	6.12	6.29	6.3	6.18	6.26
1.08	6.27	0.11	6.22	0	6.33	0.1	0.229462	0.47032	0.418419	1.10239	TRIM55	A_23_P123402	NM_184086	ref|Homo sapiens tripartite motif containing 55 (TRIM55), transcript variant 3, mRNA [NM_184086]	AGAGGTAGAAAATGTTCAAACAGAGTTTCCAGGAGAAGATGAAAACCCAGAAAAAGCTTC	6.2	6.25	6.29	6.14	6.3	6.45	6.38	6.2
1.34	13	0.42	12.79	0.2	13.21	0.1	0.0358705	0.166236	0.0676415	0.610023	ZFP36L1	A_33_P3417865	NM_004926	ref|Homo sapiens ZFP36 ring finger protein-like 1 (ZFP36L1), transcript variant 1, mRNA [NM_004926]	GGAGAGACTTGATTTTGGTGCTAAAGTTCCCCAGTTCATATGTGACATCTTTTTAAAAAA	12.28	13.15	12.84	12.88	13.26	13.14	13.1	13.34
1.02	6.19	0.03	6.17	0	6.2	0	0.745323	0.870792	0.624966	1.13748	A_19_P00812176	A_19_P00812176	A_19_P00812176	Unknown	ATTATGCATTCAATTGCTTAGTTCTTATCCATGAAATCTTTATATGAGTTACTGTTTGTC	6.12	6.17	6.2	6.2	6.1	6.25	6.27	6.17
1.43	9.06	0.52	8.8	0.1	9.32	0.1	0.00181412	0.0281463	0.0261787	0.368739	RNF115	A_19_P00806976	ENST00000582693	ens|ring finger protein 115 [Source:HGNC Symbol;Acc:HGNC:18154] [ENST00000582693]	ATTGTACATAACCTTTAGGGTCTTTGTTTCCCTGAGTTCTCTGGTATGGGGCACTGTTGG	8.53	9.01	8.78	8.89	9.38	9.31	9.17	9.43
1.16	11.33	0.21	11.22	0.2	11.43	0	0.289296	0.532155	0.228182	0.98445	FLII	A_23_P4425	NM_002018	ref|Homo sapiens flightless I homolog (Drosophila) (FLII), transcript variant 1, mRNA [NM_002018]	GACATCATGTTGCTAGACAATGGCCAAGAGGTCTACATGTGGGTGGGGACCCAGACTAGC	11.11	11.61	11.47	10.7	11.32	11.55	11.42	11.44
1.06	6.45	0.09	6.41	0.1	6.49	0.1	0.482716	0.700151	0.454632	1.11313	MAPK12	A_33_P3250055	AK308768	gb|Homo sapiens cDNA, FLJ98809. [AK308768]	GCCTCCCGCCTGACTTGCAGAGGTCAAGTCAGTGGCCTCTGGGAAGGTGCTAAATACCAT	6.31	6.59	6.49	6.22	6.38	6.7	6.5	6.38
1.12	6.19	0.17	6.11	0.1	6.27	0.2	0.306766	0.548651	0.25393	1.00867	ETG08_142674	ETG08_142674	ETG08_142674			6.09	5.98	6.33	6.03	6.41	6.61	5.92	6.16
1.14	6.29	0.18	6.19	0.1	6.38	0.1	0.177743	0.410869	0.26613	1.02057	LOC100133616	A_24_P256404	AK093202	gb|Homo sapiens cDNA FLJ35883 fis, clone TESTI2008929. [AK093202]	TCAGGAGTGACAAATAGATAAACAGACTGAGTTAAGAGACTTGAAACTGATCCACAGCTA	5.99	6.29	6.33	6.17	6.28	6.65	6.17	6.42
-1.01	8.87	-0.02	8.88	0.1	8.86	0.1	0.881342	0.944425	0.562076	1.13768	ERP29	A_33_P3226425	NM_001034025	ref|Homo sapiens endoplasmic reticulum protein 29 (ERP29), transcript variant 2, mRNA [NM_001034025]	TGGCGGCAGCGGCCTGCACACCAAGGGCGCCCTTCCCCTGGATACGGTCACTTTCTACAA	8.67	8.89	8.94	9.04	8.81	9.02	9.02	8.6
1.08	6.19	0.11	6.13	0.1	6.24	0.1	0.391169	0.624616	0.402284	1.09962	IL4	A_23_P213706	NM_000589	ref|Homo sapiens interleukin 4 (IL4), transcript variant 1, mRNA [NM_000589]	GAAGCCAACCAGAGTACGTTGGAAAACTTCTTGGAAAGGCTAAAGACGATCATGAGAGAG	6.17	6.25	6.12	6	6.04	6.52	6.24	6.16
1.34	7.35	0.42	7.15	0	7.56	0.1	0.00284024	0.0369483	0.0470895	0.506838	ENST00000456932	A_33_P3420914	ENST00000456932	ens|chondroitin sulfate proteoglycan 4 pseudogene 8 [Source:HGNC Symbol;Acc:HGNC:48359] [ENST00000456932]	CCAGCAGAAATTCTACTGAGTGGCTCCGTCCCCCACACCACAGTTCTGACTGTCTCAGAG	7.14	7.19	7.22	7.03	7.61	7.7	7.62	7.33
1.42	11.2	0.5	10.95	0.2	11.45	0.1	0.0140139	0.0953156	0.0283111	0.383341	EDEM3	A_24_P208045	NM_025191	ref|Homo sapiens ER degradation enhancer, mannosidase alpha-like 3 (EDEM3), mRNA [NM_025191]	TTTAGAGGGGGGTAGAATTTAGTAAATATTCCAGCCGGTCGTTTTATGCACAAGGCTTCA	10.57	11.11	10.79	11.31	11.59	11.44	11.55	11.22
1.36	10.17	0.45	9.95	0.2	10.39	0.1	0.0759794	0.2569	0.0245009	0.353082	LRP6	A_33_P3306948	NM_002336	ref|Homo sapiens low density lipoprotein receptor-related protein 6 (LRP6), mRNA [NM_002336]	GCCCTTGTCCACTTATTCACTTCCCTCCTTTTGTAAAATAAGTGCTTTAATTATAAACTG	9.91	9.67	9.58	10.63	10.65	10.16	10.4	10.36
1.31	6.4	0.39	6.2	0	6.59	0.1	0.00184103	0.0284029	0.0575788	0.561835	C2orf71	A_33_P3232498	NM_001029883	ref|Homo sapiens chromosome 2 open reading frame 71 (C2orf71), mRNA [NM_001029883]	CCCAAGGGGGAAGGGAGGACAGTTTTTCTTTGTTCTGCTTTTTGTTTTAATAAAAATTAT	6.18	6.3	6.12	6.2	6.65	6.72	6.53	6.47
1.16	8.27	0.22	8.16	0.4	8.38	0.1	0.541315	0.74218	0.120127	0.790748	RAB5B	A_23_P410998	NM_002868	ref|Homo sapiens RAB5B, member RAS oncogene family (RAB5B), transcript variant 1, mRNA [NM_002868]	TTTTTACAAGTGGAAGAACTAGGATGGCTTTCCAAAGTCTTCTAGAAATGAAGTTCTTTC	7.78	8.94	8.74	7.2	8.32	8.48	8.51	8.23
1.32	7.23	0.4	7.03	0.2	7.43	0.2	0.1059	0.309145	0.0618807	0.58417	VPRBP	A_24_P26177	NM_014703	ref|Homo sapiens Vpr (HIV-1) binding protein (VPRBP), transcript variant 1, mRNA [NM_014703]	AAACCTATAGCAACCATTGATGTGAAACGGAACATCTTTGACCTGTGTACAGACACCAAA	6.83	7.34	7.35	6.59	7.85	7.5	7.38	6.98
1.12	6.93	0.16	6.85	0	7.02	0.1	0.182723	0.416699	0.296199	1.04407	WFDC2	A_23_P218675	NM_006103	ref|Homo sapiens WAP four-disulfide core domain 2 (WFDC2), mRNA [NM_006103]	CTGGCCAGATGAAATGCTGCCGCAATGGCTGTGGGAAGGTGTCCTGTGTCACTCCCAATT	6.77	6.95	6.77	6.92	7.16	7.16	6.98	6.76
-1.29	7.56	-0.36	7.74	0.3	7.38	0	0.133799	0.351896	0.0691001	0.581849	PTGFRN	A_33_P3307197	NM_020440	ref|Homo sapiens prostaglandin F2 receptor inhibitor (PTGFRN), mRNA [NM_020440]	CTGCAGAATTTTCCGTAGACAAAGAAAGGATCTTGTGTATTTTTGTCCATATCCAATGTT	7.11	7.94	7.62	8.31	7.36	7.33	7.45	7.39
2.07	14.29	1.05	13.76	0.5	14.81	0.1	0.0455309	0.191425	0.00057641	0.038617	ENST00000438548	A_24_P33552	ENST00000438548	ens|ribosomal protein L23a pseudogene 46 [Source:HGNC Symbol;Acc:HGNC:35894] [ENST00000438548]	AGAAGAAGGCATACGTTCAACTGCCTCCTGATTACAATGCTTTGGATGTTGCCAACAAAA	13.22	14.9	14.39	12.54	14.98	14.87	14.91	14.49
1.14	6.24	0.18	6.15	0.1	6.33	0.1	0.21368	0.452828	0.250169	1.00604	TM4SF5	A_23_P27107	NM_003963	ref|Homo sapiens transmembrane 4 L six family member 5 (TM4SF5), mRNA [NM_003963]	CTCCTGCCTGGAGATAGTACTGTGTGGGATCCAGCTGGTGAACGCGACCATTGGTGTCTT	6.36	6.14	6.09	6	6.26	6.66	6.08	6.33
1.04	6.31	0.06	6.28	0.1	6.34	0.1	0.615859	0.792212	0.494102	1.11906	LINC01539	A_19_P00319318	ENST00000589293	ens|long intergenic non-protein coding RNA 1539 [Source:HGNC Symbol;Acc:HGNC:51307] [ENST00000589293]	TGTACTTACATTAGCCCTTTCTGGCTAGAGCTTCATGTCTCACCCACTGTCTGTTCACTT	6.39	6.31	6.29	6.14	6.21	6.46	6.55	6.14
1.21	8.01	0.28	7.88	0.2	8.15	0.1	0.165539	0.39523	0.13622	0.829653	CDKAL1	A_23_P44781	NM_017774	ref|Homo sapiens CDK5 regulatory subunit associated protein 1-like 1 (CDKAL1), mRNA [NM_017774]	GAAACTGGAAAACTGGATTTGTCGAAAACTAATTGTGCCCATTTTCTCACATTTTTGATC	8.22	8.01	7.76	7.5	8.51	7.94	8.22	7.94
-1.03	6.17	-0.04	6.19	0	6.15	0	0.661895	0.822014	0.586318	1.14627	DEFB105B	A_23_P380871	NM_001040703	ref|Homo sapiens defensin, beta 105B (DEFB105B), mRNA [NM_001040703]	CATTTCCATCAGGTGAGTTTGCTGTCTGTGAGTCGTGCAAGCTTGGTCGGGGAAAATGCA	6.18	6.08	6.27	6.22	6.2	6.24	6.09	6.08
1.18	6.47	0.24	6.35	0	6.59	0.1	0.0358811	0.166236	0.188473	0.929248	LINC01510	A_19_P00318415	NR_120506	ref|Homo sapiens long intergenic non-protein coding RNA 1510 (LINC01510), long non-coding RNA [NR_120506]	ACTCATTGCAGAGAGGAATTGATGAAGTCAACAGCTGCTGGAAAAACTTCTTTTTCCTTA	6.31	6.4	6.38	6.3	6.62	6.77	6.39	6.57
-1.31	11.32	-0.39	11.51	0.1	11.12	0.1	0.00552184	0.0547644	0.0537252	0.511551	BCKDHA	A_33_P3302305	NM_000709	ref|Homo sapiens branched chain keto acid dehydrogenase E1, alpha polypeptide (BCKDHA), transcript variant 1, mRNA [NM_000709]	TCACCTGTTGTTACAGTGCCTTCTCCCAGGGGCTGGGTGAGGGCACATTCAGGACTAGAA	11.7	11.6	11.37	11.38	11.18	11.1	11.23	10.98
1.05	6.21	0.07	6.17	0.1	6.24	0	0.528656	0.733672	0.469462	1.11553	TPTE2P5	A_32_P101570	NR_038258	ref|Homo sapiens transmembrane phosphoinositide 3-phosphatase and tensin homolog 2 pseudogene 5 (TPTE2P5), transcript variant 1, non-coding RNA [NR_038258]	AAGGGTAAGCTAACTTCCCGTGTAATTTACCACAAATGATATGGTCACGGCGCTCACTGT	6.37	6.03	6.01	6.27	6.23	6.37	6.16	6.21
1.05	6.19	0.08	6.16	0	6.23	0.1	0.536242	0.73899	0.463361	1.11504	ERCC-00060_190	ERCC-00060_190	ERCC-00060_190			6.23	6.22	6.06	6.11	6.26	6.54	6.07	6.07
1.48	12.25	0.56	11.97	0.1	12.53	0.2	0.00878094	0.0723239	0.0146734	0.26252	TWIST1	A_33_P3414591	NM_000474	ref|Homo sapiens twist family bHLH transcription factor 1 (TWIST1), mRNA [NM_000474]	AAGCTGAGCAAGATTCAGACCCTCAAGCTGGCGGCCAGGTACATCGACTTCCTCTACCAG	12.07	11.98	12.06	11.77	12.88	12.53	12.66	12.06
-1.17	8.43	-0.22	8.54	0.1	8.32	0.1	0.197859	0.434708	0.170246	0.88155	NFKB2	A_23_P202156	NM_001288724	ref|Homo sapiens nuclear factor of kappa light polypeptide gene enhancer in B-cells 2 (p49/p100) (NFKB2), transcript variant 3, mRNA [NM_001288724]	GGCCACACGCCTCTTGACCTCACTTGCAGCACCAAGGTGAAGACCTTGCTGCTAAATGCT	8.79	8.52	8.64	8.21	8.48	8.37	8.47	7.95
1.07	8.15	0.1	8.1	0.2	8.2	0.2	0.701388	0.845371	0.285372	1.03696	C8orf88	A_24_P683011	NM_001190972	ref|Homo sapiens chromosome 8 open reading frame 88 (C8orf88), mRNA [NM_001190972]	AGTAGCATTTTAAGAACAGATGAATTTAAGTTTGGACATCTGCAAATGAGGTGGATCTAG	8.55	8.32	8.12	7.41	8.62	8.09	8.33	7.77
1.41	9.08	0.49	8.84	0.1	9.33	0.1	0.00654219	0.0606151	0.0213656	0.325871	PPM1B	A_23_P209269	NM_001033557	ref|Homo sapiens protein phosphatase, Mg2+/Mn2+ dependent, 1B (PPM1B), transcript variant 5, mRNA [NM_001033557]	TTATTTTTAGAAGTTGTGAGATATTGGATGTGTGGCTATTTTTCCTTTCTCTGTATTCTT	9.06	8.66	8.56	9.07	9.51	9.29	9.27	9.25
1.18	6.19	0.24	6.07	0	6.31	0.1	0.0537643	0.210544	0.187948	0.928331	ERCC-00067_104	ERCC-00067_104	ERCC-00067_104			6.09	6.01	6.12	6.07	6.3	6.57	6.12	6.26
1.03	6.35	0.04	6.33	0	6.37	0.1	0.787363	0.894952	0.522143	1.12338	SULT1C2	A_33_P3245238	NM_176825	ref|Homo sapiens sulfotransferase family, cytosolic, 1C, member 2 (SULT1C2), transcript variant 2, mRNA [NM_176825]	GCACTGGCAATTCCAAACAATGTCAGTGTTAAAATGCTTCTCCCTGAAAAAGAGAAAAAA	6.37	6.36	6.29	6.32	6.68	6.46	6.03	6.31
1.04	9.21	0.06	9.18	0.1	9.23	0.1	0.728113	0.861441	0.430669	1.1067	SPEN	A_23_P12053	NM_015001	ref|Homo sapiens spen family transcriptional repressor (SPEN), mRNA [NM_015001]	CAGAGGAAATCTTATTTTCATATTCAGACTTTGTATTGCCCACTCATTTGTATAAGTGCG	9.27	9.05	8.87	9.52	9.54	9.13	9.11	9.16
1.02	6.31	0.03	6.29	0.1	6.32	0.1	0.807736	0.906471	0.517684	1.12172	SCD5	A_23_P354965	NM_024906	ref|Homo sapiens stearoyl-CoA desaturase 5 (SCD5), transcript variant 2, mRNA [NM_024906]	CATACAGCACTCTATAGGAGATATTCCATTTATAAAAACTTTAGGTTCTAAAAACCTGTA	6.45	6.31	6.18	6.22	6.62	6.43	6	6.24
-1.27	9.06	-0.35	9.23	0.1	8.89	0.1	0.0298201	0.149613	0.0761104	0.606879	SYNGR3	A_33_P3381899	NM_004209	ref|Homo sapiens synaptogyrin 3 (SYNGR3), mRNA [NM_004209]	TGTTCCCATCCCATGTCCCTGTGGGTAGTGACTGTCTCGTTTCTGTCATGGTGGTGCGTC	9.36	9.16	9.28	9.14	9.17	8.75	9.03	8.6
1.12	6.39	0.16	6.31	0.1	6.48	0.1	0.214917	0.454364	0.284541	1.03723	SFXN1	A_24_P394420	NM_022754	ref|Homo sapiens sideroflexin 1 (SFXN1), mRNA [NM_022754]	ATTTCATAGATAATATATTTAATATGACAGATTATGTTTCAACTCTGTAGATGTTTAACG	6.41	6.4	6.2	6.25	6.57	6.45	6.7	6.19
1.06	11.06	0.09	11.02	0.1	11.11	0.1	0.532841	0.736623	0.393771	1.0961	TATDN2	A_23_P57819	NM_014760	ref|Homo sapiens TatD DNase domain containing 2 (TATDN2), mRNA [NM_014760]	TACTTTTCTCTCTAGGATTTAGATTATCATTTATGTGCTGTTGCACAGTGAAACCTCACC	11.27	10.98	10.81	11.02	11.3	11.01	11.28	10.84
-1.16	10.13	-0.21	10.23	0.1	10.02	0.1	0.242327	0.484638	0.193739	0.927824	WDR26	A_24_P36868	NM_025160	ref|Homo sapiens WD repeat domain 26 (WDR26), transcript variant 1, mRNA [NM_025160]	GGGAATAGATCCACAAAAGCATGTATGTACTTACAAACCAAGCTGTAGAGATCAAGAAAA	10.6	10.05	10	10.3	10.36	9.81	9.86	10.07
-1.1	8.34	-0.14	8.41	0.2	8.27	0	0.428397	0.656078	0.275156	1.0548	RAB4A	A_24_P122682	NM_004578	ref|Homo sapiens RAB4A, member RAS oncogene family (RAB4A), transcript variant 1, mRNA [NM_004578]	TAGAAGAGGCTTTTGTACAGTGTGCAAGAAAAATACTTAACAAAATCGAATCAGGTGAGC	8.9	8.41	8.36	7.97	8.35	8.26	8.21	8.24
-1.97	10	-0.97	10.48	0.3	9.51	0.2	0.00654627	0.0606247	0.00087049	0.0419434	ZNF248	A_33_P3219720	ENST00000485560	ens|zinc finger protein 248 [Source:HGNC Symbol;Acc:HGNC:13041] [ENST00000485560]	TTCAAGGCTGCAGTGAGCTGTGAATCATACCACTGTGGTACAGCCCAGGCAACAGAGCCA	10.56	9.83	10.32	11.22	9.85	9.55	9.09	9.54
1.11	9.52	0.14	9.44	0.2	9.59	0.2	0.533766	0.737253	0.201307	0.950908	LINC01006	A_19_P00809902	NR_103858	ref|Homo sapiens long intergenic non-protein coding RNA 1006 (LINC01006), long non-coding RNA [NR_103858]	GCATGCATATCTGGTCCCTCCAACCCCCTCCCTATTGAGGTGCAATAAAGGCCCATGTTT	9.3	9.25	9.18	10.04	10.03	9.65	9.38	9.29
1.05	8.3	0.07	8.27	0.1	8.34	0.2	0.68194	0.833846	0.386484	1.09346	C2orf69	A_23_P142918	NM_153689	ref|Homo sapiens chromosome 2 open reading frame 69 (C2orf69), mRNA [NM_153689]	TAGAGCTCTATTAAAAAGGAAACAGATTCCATAGATCTAAGTCAATGTTTCTCCAGAAGC	8.5	8.24	8.1	8.24	8.48	8.47	7.87	8.53
1.32	8.99	0.4	8.79	0.1	9.18	0.2	0.0558275	0.215257	0.0588948	0.570171	THC2667880	A_33_P3415843	THC2667880	tc|BT006801 carnitine acetyltransferase {Homo sapiens} (exp=-1; wgp=0; cg=0), partial (18%) [THC2667880]	GTCTACACCAATGTTTGGTGTGCTTTTCTATTTGCATCTCATACTTCAATACACAGATTT	8.96	8.93	8.84	8.43	9.47	9.3	8.72	9.25
-1.68	10.89	-0.75	11.26	0.3	10.52	0.2	0.0391944	0.175281	0.00506796	0.131126	E1A_r60_a135	(+)E1A_r60_a135	E1A_r60_a135			11.33	10.59	11.12	12.01	11.09	10.6	10.03	10.34
-1.14	6.5	-0.19	6.59	0.3	6.4	0	0.470202	0.690051	0.297988	1.0815	lnc-THUMPD1-1	A_24_P917759	lnc-THUMPD1-1:1	linc|LNCipedia lincRNA (lnc-THUMPD1-1), lincRNA [lnc-THUMPD1-1:1]	GAAGGCCAATGCCAGTGTCATGACACTGCTCTTCACAAACAACTGAGGACTTCTAGAAAT	6.27	6.29	6.34	7.47	6.51	6.33	6.31	6.45
1.09	10.35	0.12	10.29	0.2	10.42	0.1	0.528303	0.733474	0.238493	0.994132	CBX7	A_23_P250735	NM_175709	ref|Homo sapiens chromobox homolog 7 (CBX7), mRNA [NM_175709]	TCTCAGCACAAGAGCGCTTCCTTTGCACAGAATGAGCTTCGAGCTTTGTTCAGACTAAAT	10.3	9.98	10.04	10.85	10.6	10.22	10.38	10.46
-1.17	11.11	-0.23	11.23	0.2	11	0.2	0.342627	0.582442	0.179817	0.89924	STT3A	A_23_P104734	NM_152713	ref|Homo sapiens STT3A, subunit of the oligosaccharyltransferase complex (catalytic) (STT3A), transcript variant 2, mRNA [NM_152713]	ATTGGCTGGTCAGGATATACAAGGTAAAGGACCTGGATAATCGAGGCTTGTCAAGGACAT	11.15	10.94	10.97	11.86	11.45	10.71	10.98	10.86
-1.08	11.44	-0.11	11.49	0.1	11.38	0.2	0.560752	0.755916	0.29724	1.08083	YY1AP1	A_23_P103661	NM_139118	ref|Homo sapiens YY1 associated protein 1 (YY1AP1), transcript variant 2, mRNA [NM_139118]	GAAGATGCTACAGAGGAAATCAGTGGATTTCTTTGAGCTAGGAGAATAAGAGTCTGGAGA	11.82	11.45	11.41	11.28	11.81	11.11	11.45	11.15
1.16	6.25	0.21	6.14	0	6.35	0	0.0358438	0.166174	0.226671	0.982978	CR2	A_33_P3281985	NM_001006658	ref|Homo sapiens complement component (3d/Epstein Barr virus) receptor 2 (CR2), transcript variant 1, mRNA [NM_001006658]	GTACAATTCAGGCTTTGGATGTTTCTTTAGCAGTTTTGTGATAAGTTCTAGTTGCTTGTA	6.15	6.17	6.01	6.22	6.45	6.35	6.27	6.34
1.32	10.09	0.4	9.89	0.1	10.29	0.1	0.0303878	0.151341	0.0580254	0.564444	ITGB3BP	A_23_P23765	NM_014288	ref|Homo sapiens integrin beta 3 binding protein (beta3-endonexin) (ITGB3BP), transcript variant 2, mRNA [NM_014288]	AGTATACAGGCTTTGGAGGGCAGTAGAGAGCTTGAAAATCTCATTGGAATCTCCTGTGCA	10.15	9.91	9.77	9.72	10.6	10.12	9.99	10.45
1.11	10.82	0.16	10.75	0.1	10.9	0.1	0.303559	0.545995	0.30878	1.05277	2002-08-01	A_23_P112159	NM_012154	ref|Homo sapiens argonaute RISC catalytic component 2 (AGO2), transcript variant 1, mRNA [NM_012154]	TTCCAGAATGCCTTCCGTCCCAGATTTCAAACTTGGATTTTGAACTGCAGACCTGTATGA	10.97	10.65	10.7	10.67	11.29	10.76	10.72	10.84
-1.92	11.06	-0.94	11.53	0.4	10.59	0.1	0.0162505	0.104151	0.00134543	0.0565244	LIF	A_24_P122137	NM_002309	ref|Homo sapiens leukemia inhibitory factor (LIF), transcript variant 1, mRNA [NM_002309]	CATTTCCCTGCAGATGGTACAGATGTTCCTGCCTTAGAGTCATCTCTAGTTCCCCACCTC	11.49	10.94	11.11	12.58	10.71	10.47	10.79	10.39
1.42	6.83	0.5	6.58	0	7.08	0.4	0.150729	0.376052	0.044156	0.490263	FABP3	A_24_P62783	NM_004102	ref|Homo sapiens fatty acid binding protein 3, muscle and heart (FABP3), mRNA [NM_004102]	TCGATGAGACAACAGCAGATGACAGGAAGGTCAAGTCCATTGTGACACTGGATGGAGGGA	6.63	6.6	6.47	6.63	7.01	6.66	6.48	8.17
-1.05	6.58	-0.07	6.61	0.1	6.54	0.1	0.568979	0.761283	0.466817	1.14485	CTD-3080P12.3	A_19_P00319655	NR_109911	ref|Homo sapiens uncharacterized LOC101928857 (CTD-3080P12.3), long non-coding RNA [NR_109911]	ACAGTCGCCCCGTGCTCATTGTGCCGGATGTTTCCACAGCCACAGAGACGGTGCGTGAAG	6.74	6.65	6.52	6.54	6.59	6.73	6.24	6.6
-1.13	8.8	-0.18	8.89	0.2	8.71	0.2	0.541988	0.742641	0.178393	0.896749	SLC8A1	A_24_P136866	NM_021097	ref|Homo sapiens solute carrier family 8 (sodium/calcium exchanger), member 1 (SLC8A1), transcript variant A, mRNA [NM_021097]	CCACCTTTTCAATGGGATTTCATCTGTTAGTTACTGTGAGTCTCTTATTTTCCCATGTGG	8.92	8.47	8.69	9.48	9.44	8.63	8.34	8.44
1.03	6.21	0.04	6.19	0	6.23	0.1	0.721015	0.857149	0.538222	1.1256	LINC00336	A_33_P3227736	NR_027908	ref|Homo sapiens long intergenic non-protein coding RNA 336 (LINC00336), long non-coding RNA [NR_027908]	CCCATTAATGGCTATGTAAATGTGAACCACGATTTTCATCATATTATGTATGCTATCACC	6.22	6.14	6.09	6.31	6.25	6.4	5.99	6.29
1.01	6.37	0.02	6.36	0	6.38	0.1	0.887145	0.947501	0.616696	1.13735	NXF5	A_23_P114353	NM_032946	ref|Homo sapiens nuclear RNA export factor 5 (NXF5), transcript variant 1, mRNA [NM_032946]	TTGTTCTGTGTATTTGCCCCACTCATGATCACCGTTTATTTTCATAATAAACAGTGACGT	6.41	6.38	6.36	6.29	6.71	6.31	6.19	6.29
-1	6.31	0	6.31	0	6.31	0	0.959628	0.982276	0.671161	1.14128	GRM5	A_24_P83899	NM_000842	ref|Homo sapiens glutamate receptor, metabotropic 5 (GRM5), transcript variant b, mRNA [NM_000842]	CTGTATCCCGTCGTCTCCCAAATATGACACTCTTATCATAAGAGATTACACTCAGAGCTC	6.37	6.31	6.29	6.29	6.4	6.33	6.21	6.3
1.19	14.29	0.25	14.16	0.1	14.41	0.1	0.136856	0.35648	0.16242	0.883294	CBX3	A_23_P31315	NM_016587	ref|Homo sapiens chromobox homolog 3 (CBX3), transcript variant 2, mRNA [NM_016587]	GCGTTGGAAGAGTTGTTGGGGGTTTTTTGCATCCATAGCACTGGTTACTTTGAACAAATA	14.51	14.16	14.05	13.92	14.62	14.14	14.36	14.53
1.19	6.27	0.25	6.15	0.1	6.4	0.1	0.0721818	0.249809	0.179702	0.915532	SLC27A3	A_33_P3281537	XM_005244852	ref|PREDICTED: Homo sapiens solute carrier family 27 (fatty acid transporter), member 3 (SLC27A3), transcript variant X2, mRNA [XM_005244852]	AACAACTTAGAAGACAGACATAACCCTGGGATTCAGGGAAGGCGCGAGCACCGCCCAGGA	6.05	6.29	6.09	6.17	6.44	6.45	6.09	6.61
1.03	6.32	0.04	6.29	0	6.34	0.1	0.703405	0.846603	0.560913	1.12994	FUBP3	A_24_P940477	XM_006717313	ref|PREDICTED: Homo sapiens far upstream element (FUSE) binding protein 3 (FUBP3), transcript variant X3, mRNA [XM_006717313]	AATACAGTTGTGACTCAGCCGGTATGGGAGTAATGACGGTCCTGTGGTATTTCCCGCACC	6.33	6.32	6.31	6.22	6.32	6.2	6.21	6.62
-1.08	6.32	-0.11	6.37	0	6.26	0	0.209175	0.447515	0.430474	1.13893	ERCC-00156_158	ERCC-00156_158	ERCC-00156_158			6.41	6.36	6.33	6.39	6.21	6.33	6.18	6.32
1.49	11.54	0.57	11.26	0.1	11.83	0.1	0.00563303	0.0553684	0.0140993	0.257294	NEK6	A_23_P216920	NM_014397	ref|Homo sapiens NIMA-related kinase 6 (NEK6), transcript variant 2, mRNA [NM_014397]	AGCCCGACAGTCTCTCCATATGCAGCCTTTCCTCTGTACTTTTCTCCATGGTTGAAATAA	11.49	11.22	11.31	11.01	12.21	11.76	11.53	11.83
-1.14	11.21	-0.19	11.31	0.1	11.11	0.1	0.281748	0.524816	0.217328	0.969774	LTV1	A_23_P122624	NM_032860	ref|Homo sapiens LTV1 ribosome biogenesis factor (LTV1), mRNA [NM_032860]	TGAACTTGAAGAAGAATGTTGAGGGTCTAAAGCTATAGACAGTGGAGCATACAGGGCAAG	11.62	11.03	11.1	11.48	11.28	10.97	10.84	11.36
-1.05	6.58	-0.06	6.62	0	6.55	0.1	0.553519	0.750642	0.492468	1.14624	lnc-CTU2-4	A_19_P00805168	lnc-CTU2-4:1	linc|LNCipedia lincRNA (lnc-CTU2-4), lincRNA [lnc-CTU2-4:1]	TCCCAGGAGCTGGTCCAGGCGGGGCACAATATGCAGGCAGATCTGGAGGGCGAGATGGGC	6.62	6.61	6.53	6.7	6.44	6.81	6.44	6.52
-1.07	6.44	-0.09	6.49	0.3	6.39	0	0.6902	0.838824	0.431858	1.11992	XLOC_l2_010591	A_33_P3214570	TCONS_l2_00020436	linc|BROAD Institute lincRNA (XLOC_l2_010591), lincRNA [TCONS_l2_00020436]	AACCTGACACAATGGAGTCACAAAAAGCATGTGTCAAATGAATGAATAAAGAATCAGCAC	6.29	6.25	6.13	7.28	6.34	6.43	6.39	6.42
1.12	13.78	0.16	13.7	0.1	13.86	0.1	0.333936	0.57429	0.26431	1.01849	URM1	A_33_P3499174	NM_001265582	ref|Homo sapiens ubiquitin related modifier 1 (URM1), transcript variant 3, mRNA [NM_001265582]	ATACTTGATGGCGCGAATGTCCGTTTTCTCTCCCTTCCCACCTCCTGCAGGAAGCAGGAC	13.95	13.71	13.71	13.43	13.9	13.91	14.13	13.49
1.08	6.18	0.11	6.12	0.1	6.23	0.1	0.403385	0.634217	0.375593	1.08916	ERCC-00147_344	ERCC-00147_344	ERCC-00147_344			6.28	6.05	6.17	6	6.01	6.45	6.36	6.11
1.07	6.27	0.09	6.22	0	6.31	0.1	0.37102	0.60773	0.423952	1.1044	HOXD1	A_23_P120243	NM_024501	ref|Homo sapiens homeobox D1 (HOXD1), mRNA [NM_024501]	TTTTTTCTTTAAAAAAGCGGTTTCTACCTCTCTATGTGCCTGAGTGATGATACAATCGCT	6.27	6.14	6.17	6.29	6.17	6.42	6.48	6.19
-1.13	6.41	-0.17	6.5	0.1	6.33	0.1	0.295013	0.537487	0.245511	1.01445	ZBTB26	A_23_P71830	ENST00000373654	ens|zinc finger and BTB domain containing 26 [Source:HGNC Symbol;Acc:HGNC:23383] [ENST00000373654]	CTCACAGTGGATTTTGATTCTTTTGCATGTACAACAGTCACAGACTCTAAAGGGTGTCAG	6.69	6.57	6.43	6.3	6.28	6.42	6.65	5.96
-1.12	11.45	-0.16	11.53	0.1	11.37	0.4	0.639821	0.807715	0.164156	0.866983	BAHD1	A_23_P117928	NM_014952	ref|Homo sapiens bromo adjacent homology domain containing 1 (BAHD1), transcript variant 1, mRNA [NM_014952]	AGGAGGTAGGGTCTTGGCTGCCCCGAACTTAAATGCTTTTGAAATCTCTTAGATGTGGAA	11.75	11.43	11.52	11.44	11.91	10.32	11.99	11.27
-1.34	7.18	-0.43	7.39	0.2	6.96	0.2	0.0628752	0.2306	0.0523185	0.504411	MGA	A_33_P3330323	NM_001080541	ref|Homo sapiens MGA, MAX dimerization protein (MGA), transcript variant 2, mRNA [NM_001080541]	CTACTTGTACTTTGAAAGTATGATGACTTGTGCTCGAGTTCGAGTATATGAGCGAAAAAA	7.45	7.08	7.19	7.85	7.15	6.64	7.29	6.76
1.02	6.15	0.03	6.14	0.1	6.16	0.1	0.815673	0.911009	0.583233	1.13241	ERCC-00039_95	ERCC-00039_95	ERCC-00039_95			6.3	6.05	6.09	6.11	6.22	6.02	6.36	6.05
-1.42	7.41	-0.5	7.66	0.1	7.16	0.3	0.0753532	0.255943	0.0298425	0.371635	SNORA74B	A_33_P3222367	NR_002988	ref|Homo sapiens small nucleolar RNA, H/ACA box 74B (SNORA74B), small nucleolar RNA [NR_002988]	CCCGAGAGTGTGCTAAGCATTCACTTTGGCTGCTTAGTTCTAGTCTGGGAGCAGACAGAG	7.77	7.35	7.65	7.88	7.57	7.34	7.36	6.36
1.58	7.19	0.66	6.86	0.1	7.52	0.2	0.00949256	0.0756043	0.00794001	0.184854	LINC00052	A_23_P382094	NR_026869	ref|Homo sapiens long intergenic non-protein coding RNA 52 (LINC00052), long non-coding RNA [NR_026869]	CCCAGAGGAAGTCAAAGATATGGACACTCTAAGACTCAGAAGAACTTTCTCAGGCATTCA	7.03	6.94	6.81	6.68	7.68	7.01	8.02	7.37
1.12	6.46	0.17	6.37	0.1	6.54	0.1	0.243908	0.486503	0.268224	1.02349	C11orf88	A_32_P225345	NM_207430	ref|Homo sapiens chromosome 11 open reading frame 88 (C11orf88), transcript variant 1, mRNA [NM_207430]	CCTTCCGTATAAACCAAAAGCCAAAGAACACAAAGCAAAGAAAGTGGTATCAGAGTCAGA	6.6	6.36	6.23	6.31	6.71	6.28	6.75	6.42
1.09	6.46	0.12	6.4	0.1	6.52	0	0.243651	0.486251	0.385752	1.09246	SPINK1	A_23_P214079	NM_003122	ref|Homo sapiens serine peptidase inhibitor, Kazal type 1 (SPINK1), mRNA [NM_003122]	GGAAACGCCAGACTTCTATCCTCATTCAAAAATCTGGGCCTTGCTGAGAACCAAGGTTTT	6.58	6.44	6.22	6.34	6.62	6.5	6.53	6.43
-1.03	6.14	-0.04	6.16	0	6.11	0.1	0.644427	0.811133	0.568774	1.14623	ERCC-00104_60	ERCC-00104_60	ERCC-00104_60			6.24	6.11	6.13	6.14	6.21	6.22	6	6.03
1.23	9.61	0.3	9.46	0.2	9.76	0.1	0.211222	0.449905	0.0798585	0.658527	PIGX	A_33_P3242388	NM_001166304	ref|Homo sapiens phosphatidylinositol glycan anchor biosynthesis, class X (PIGX), transcript variant 1, mRNA [NM_001166304]	AGATTGTGGCTTGGAATGTGGTTCAGCCATTTACTCACTTATACAAATATTCAGAAGTGT	9.72	8.91	9.31	9.89	10.14	9.48	9.66	9.76
1.04	6.37	0.05	6.35	0.1	6.4	0.1	0.780825	0.891094	0.43626	1.10822	XLOC_l2_013461	A_33_P3490449	TCONS_l2_00025978	linc|BROAD Institute lincRNA (XLOC_l2_013461), lincRNA [TCONS_l2_00025978]	AAAGGTTCAAAAAGTATTGAAGGGGCCTCTAGGGACCCTCAACCTGCTTTTCCTTACTTC	6.26	6.37	6.08	6.7	6.84	6.28	6.25	6.24
1.14	13.16	0.18	13.06	0.3	13.25	0.2	0.54917	0.747288	0.126139	0.805486	EIF4G2	A_23_P104892	NM_001418	ref|Homo sapiens eukaryotic translation initiation factor 4 gamma, 2 (EIF4G2), transcript variant 1, mRNA [NM_001418]	AAGCAGAGGCAGTCTATTGCAAGGGACCTTCTTTGCTGCCAGTTATCATAGGCTGTTTTA	13.65	12.31	13.28	13.01	13.72	13.03	12.77	13.47
-1.01	6.67	-0.02	6.68	0	6.66	0.2	0.925454	0.965788	0.377302	1.12923	THC2612740	A_19_P00324546	THC2612740	Unknown	GGCTCTGCTCCTCACATTAAATCTTGAAAGATGTGAATTTCATTACCTCTTAGTTACATA	6.78	6.55	6.68	6.7	7.31	6.56	6.39	6.37
2.13	12.57	1.09	12.03	0.6	13.12	0.1	0.0721463	0.249779	0.0002647	0.0237464	ANPEP	A_23_P88626	NM_001150	ref|Homo sapiens alanyl (membrane) aminopeptidase (ANPEP), mRNA [NM_001150]	CAAGGTCTGGTCTGGGACTTTGTCCAGAGCAACTGGAAGAAGCTTTTTAACGATTATGGT	12.51	10.19	12.25	13.15	13.43	12.94	13.22	12.88
1.08	10.58	0.11	10.53	0.4	10.64	0.2	0.767826	0.883826	0.131039	0.81714	KEAP1	A_23_P119141	NM_203500	ref|Homo sapiens kelch-like ECH-associated protein 1 (KEAP1), transcript variant 1, mRNA [NM_203500]	TTTGTTTCTTGGGCAAAAATACAGTCCAATGGGGAGTATCATTGTTTTTGTACAAAAACC	11.26	9.4	10.88	10.56	11.15	10.76	10.26	10.38
1.88	11.83	0.91	11.37	0.6	12.28	0.1	0.100192	0.299962	0.00135178	0.0659923	CHMP5	A_23_P83278	NM_016410	ref|Homo sapiens charged multivesicular body protein 5 (CHMP5), transcript variant 1, mRNA [NM_016410]	CATTGCTCTTTTATTTTTTCCATTAAGAGACTCATTGCTTGGGAAATGCTTTCTTCGTAC	12.41	9.66	11.7	11.72	12.59	12.19	12.19	12.16
-1.07	6.47	-0.1	6.51	0.1	6.42	0.1	0.487878	0.703709	0.387735	1.14673	SNORA60	A_33_P3465703	BF304636	gb|601888042F1 NIH_MGC_17 Homo sapiens cDNA clone IMAGE:4121819 5', mRNA sequence [BF304636]	TAAGTGATTGGAATTTTGGGACATTGGATTCTTGGGAGTGGTGGTGGAAAAGGGACACGG	6.7	6.45	6.46	6.45	6.66	6.58	6.31	6.12
1.01	6.07	0.01	6.06	0.1	6.07	0.1	0.931601	0.968942	0.567796	1.13053	DarkCorner	DarkCorner	DarkCorner			6.18	6.22	5.9	5.94	6.01	6.4	5.88	6
-1.31	9.47	-0.39	9.66	0.1	9.28	0.2	0.0737684	0.252812	0.0698974	0.584965	KMT2E	A_24_P196704	NM_182931	ref|Homo sapiens lysine (K)-specific methyltransferase 2E (KMT2E), transcript variant 1, mRNA [NM_182931]	ATACTGCATTTCAGCATACTCCAACATCAATTACTTTAACTGCTTCAAGAGTTTCCAAAG	9.63	9.45	9.64	9.94	9.37	8.71	9.48	9.55
1.05	6.12	0.07	6.08	0.1	6.15	0.1	0.633427	0.803551	0.473088	1.11627	lnc-PRB1-1	A_32_P112752	lnc-PRB1-1:5	linc|LNCipedia lincRNA (lnc-PRB1-1), lincRNA [lnc-PRB1-1:5]	GGCACTTCTTAGCTGTGTCTCATCGAGTACGGGCTCAATAAATAATTGAATTTTGAGAGT	6.12	6.23	6.06	5.91	6.04	6.12	5.92	6.53
-1.19	6.04	-0.26	6.17	0	5.91	0	0.00950167	0.0756556	0.153371	0.842524	HBS1L	A_24_P29594	NM_006620	ref|Homo sapiens HBS1-like translational GTPase (HBS1L), transcript variant 1, mRNA [NM_006620]	AACCATTTAAGTATGTACAAATAAGTTAATAGTGTAAATGTAGGTGTAAAATACAATGCA	6.14	6.2	6.2	6.14	5.86	5.88	5.9	6.01
-1.3	12.06	-0.38	12.25	0.1	11.87	0.1	0.0322047	0.156599	0.0631541	0.557107	NDUFA6	A_24_P23245	NM_002490	ref|Homo sapiens NADH dehydrogenase (ubiquinone) 1 alpha subcomplex, 6, 14kDa (NDUFA6), mRNA [NM_002490]	TTCTGGTCATTAAGGGAAAGATCGAACTGGAAGAAACAATTAAAGTATGGAAGCAGCGGA	12	12.38	12.34	12.29	11.53	11.78	12.02	12.15
-1.29	10.33	-0.37	10.51	0.1	10.14	0.1	0.0293699	0.148309	0.0744571	0.600539	ETFDH	A_23_P61447	NM_004453	ref|Homo sapiens electron-transferring-flavoprotein dehydrogenase (ETFDH), transcript variant 1, mRNA [NM_004453]	AAGGTGGAGGAGGACCTGCTTACAATGGAATGTAAACTGCAGCTAGCCAGTTTCTTTCAA	10.35	10.48	10.52	10.69	9.83	10.05	10.47	10.21
-1.07	13.8	-0.1	13.84	0.1	13.75	0.2	0.618287	0.793634	0.312909	1.09556	ENST00000422772	A_24_P246692	ENST00000422772	Unknown	TTATCCTCATTGATCCATTCTATGAAGTTATCAGAAGAAATCCTGACACCCAGTCGATCA	13.56	14.14	13.9	13.79	13.8	13.25	14.1	13.83
-1.05	6.66	-0.07	6.69	0.1	6.62	0.1	0.559086	0.754679	0.460686	1.14601	A_19_P00800896	A_19_P00800896	A_19_P00800896	Unknown	TGTCCAAAAAACAACATGACACAACTGCGGGTCGAGAGCCAGTTTTAGTTTGTCCCATAA	6.52	6.63	6.69	6.93	6.81	6.57	6.68	6.42
1.01	13.21	0.02	13.2	0.1	13.22	0.1	0.895035	0.95112	0.546617	1.12828	RAE1	A_33_P3443165	NM_001015885	ref|Homo sapiens ribonucleic acid export 1 (RAE1), transcript variant 2, mRNA [NM_001015885]	TATTGGAAAAGCGTCTGTGAGCCCCGTGCTGTATTTTGTAATAAAGTCTTTTGCAGATTG	13.08	13.13	13.19	13.4	12.95	13.15	13.32	13.45
-1.07	6.14	-0.1	6.19	0	6.09	0	0.260803	0.503386	0.424799	1.13995	LOC100132078	A_33_P3278764	NR_046085	ref|Homo sapiens uncharacterized LOC100132078 (LOC100132078), long non-coding RNA [NR_046085]	GGGCTCTGGTTTTGTTCTCTAGAAGAGGTGATCCATCATTAAAAATCTATTAAACATGCA	6.22	6.21	6.29	6.05	6.14	6.05	6.1	6.07
-1.2	12.65	-0.26	12.78	0.1	12.52	0.3	0.325752	0.566794	0.141831	0.814958	AKR1B1	A_23_P258190	NM_001628	ref|Homo sapiens aldo-keto reductase family 1, member B1 (aldose reductase) (AKR1B1), mRNA [NM_001628]	GTGATCCCCAAGTCTGTGACACCAGAACGCATTGCTGAGAACTTTAAGGTCTTTGACTTT	12.52	13.12	12.86	12.64	11.72	12.85	12.71	12.8
-1.16	10.03	-0.21	10.13	0	9.92	0.2	0.297964	0.540583	0.239509	1.00428	ING4	A_23_P48070	NM_016162	ref|Homo sapiens inhibitor of growth family, member 4 (ING4), transcript variant 1, mRNA [NM_016162]	AGGGACGTGGTCTTGCCCACTGTCCTTTTGCCTCCATGCTGAGGTCGGTGCTGTATTTCA	10.08	10.02	10.23	10.2	9.32	10.24	10.18	9.95
-1.34	7.76	-0.42	7.97	0.1	7.55	0.1	0.0264341	0.139482	0.0445748	0.460791	ZNF385D	A_23_P113748	NM_024697	ref|Homo sapiens zinc finger protein 385D (ZNF385D), mRNA [NM_024697]	TGGCAATAGCTCATGTCCTTCTACTGAGACCGAGGAAGAAAAGGCAAAACGGCTTCTTTA	7.69	8.31	7.88	8.02	7.28	7.43	7.76	7.72
1.04	7.83	0.06	7.8	0.1	7.86	0.1	0.710489	0.850518	0.415397	1.10226	RRM2B	A_23_P20225	NM_015713	ref|Homo sapiens ribonucleotide reductase M2 B (TP53 inducible) (RRM2B), transcript variant 1, mRNA [NM_015713]	TGCTCCTTTGTAAAAAGTTAAAGATTTGAAAGAGAATCTCATATTCCCGAGGCATTAGGA	7.63	8.09	7.55	7.93	7.54	7.84	8.05	8.02
-1.29	6.29	-0.37	6.47	0.1	6.1	0	0.00397265	0.0451347	0.0655859	0.566965	KLF8	A_33_P3335498	NM_001159296	ref|Homo sapiens Kruppel-like factor 8 (KLF8), transcript variant 2, mRNA [NM_001159296]	AGCAGATCTTACATGTCATTCACACTATCCCCTCAGTCAGTCTGCCAAATAAGATGGGTG	6.44	6.4	6.67	6.37	6.04	6.07	6.21	6.09
-1.11	6.54	-0.15	6.61	0.1	6.47	0	0.189126	0.424703	0.336642	1.11916	A_19_P00331182	A_19_P00331182	A_19_P00331182	Unknown	TGCACACAGAAATGGGCTCTGGTGGTAAATGAGAAACATGTTTCAGCCATATCACCTTGG	6.41	6.57	6.66	6.81	6.39	6.51	6.5	6.47
-1.01	6.11	-0.01	6.12	0	6.1	0	0.898736	0.952918	0.635651	1.14144	LPAR3	A_23_P436048	NM_012152	ref|Homo sapiens lysophosphatidic acid receptor 3 (LPAR3), mRNA [NM_012152]	CTGCGGATCTACGTGTACGTCAAGAGGAAAACCAACGTCTTGTCTCCGCATACAAGTGGG	5.99	6.16	6.22	6.09	6.07	6.05	6.23	6.07
1.24	13.19	0.31	13.04	0.2	13.35	0.2	0.20014	0.437095	0.0986333	0.723196	VEGFB	A_23_P1594	NM_003377	ref|Homo sapiens vascular endothelial growth factor B (VEGFB), transcript variant VEGFB-186, mRNA [NM_003377]	TGTCTCAGTTTCTAACCACTCTGTGCAAGTAAGCATCTTACAACTGGCTCTTCCTCCCCT	12.83	13.48	12.97	12.86	13.03	13.94	13.05	13.36
-1.26	6.58	-0.34	6.75	0.1	6.41	0	0.00698799	0.0629579	0.0817343	0.628026	RNF207	A_33_P3316978	NM_207396	ref|Homo sapiens ring finger protein 207 (RNF207), mRNA [NM_207396]	CACACTGTGGTTGAGTGAAATCAAGTGCAGTTTTATTTAAGAACTGGAAAGAATAATCAG	6.71	6.95	6.64	6.69	6.3	6.4	6.49	6.45
-1.15	7.11	-0.2	7.21	0.1	7.01	0.1	0.146245	0.369831	0.208945	0.953102	PHC1	A_33_P3378644	NM_004426	ref|Homo sapiens polyhomeotic homolog 1 (Drosophila) (PHC1), mRNA [NM_004426]	TTAAAGAAGAACATCTTATGAGTGCCATGAACATCAAGCTGGGCCCTGCCCTCAAGATCT	7.03	7.46	7.23	7.11	6.89	7.21	7.11	6.83
-1.11	9.88	-0.15	9.95	0.2	9.8	0.2	0.548512	0.746862	0.190929	0.922647	NKRF	A_23_P11214	NM_017544	ref|Homo sapiens NFKB repressing factor (NKRF), transcript variant 2, mRNA [NM_017544]	GAAGCTTGAACTGTTTGTTCTTGGTGCCTTGCAGAGAGACTCACAGCAACTCTCCATTAT	9.87	10.59	9.51	9.84	9.53	9.85	9.52	10.29
1.1	11.69	0.14	11.62	0.2	11.76	0.3	0.634261	0.804139	0.191768	0.935099	ENST00000403866	A_24_P307486	ENST00000403866	ens|peptidylprolyl isomerase A (cyclophilin A) pseudogene 9 [Source:HGNC Symbol;Acc:HGNC:9272] [ENST00000403866]	AAGGATTTGATTATAAATGTTCCTCCTTTCACAGAATTATTCCAGGGTTTATGTGTCAGG	11.93	11.71	11.1	11.73	11.54	12.61	11.45	11.43
1.04	7.65	0.05	7.62	0.2	7.67	0.1	0.796584	0.900092	0.358126	1.08299	OASL	A_23_P139786	NM_003733	ref|Homo sapiens 2'-5'-oligoadenylate synthetase-like (OASL), transcript variant 1, mRNA [NM_003733]	GTTTCCAGCCAGTTAGTTTTCTCTGGGAGACTTCTCTGTACATTTCTGCCATGTACTCCA	7.7	7.59	7.11	8.08	7.59	7.97	7.62	7.5
-1.16	6.19	-0.22	6.3	0.1	6.08	0.1	0.0526969	0.208091	0.204734	0.944911	A_19_P00330864	A_19_P00330864	A_19_P00330864	Unknown	TATTTCTTAAGTTTCTCTTGTAGTGAACTGGAGTTTATCTCTCTGCTTCTGGGAGAGGTA	6.4	6.34	6.32	6.14	5.92	6.21	6.09	6.09
-1.11	7.28	-0.15	7.36	0.1	7.21	0.1	0.349214	0.587913	0.271718	1.0507	APPL2	A_23_P105747	NM_018171	ref|Homo sapiens adaptor protein, phosphotyrosine interaction, PH domain and leucine zipper containing 2 (APPL2), transcript variant 1, mRNA [NM_018171]	GATTTCCGAAGGCTGACAATCGTTTGTGGAATGTAATCTTGATGCCTTGATACTGAGACT	7.45	7.65	7.25	7.09	6.91	7.43	7.16	7.33
1.01	11.22	0.01	11.21	0.1	11.23	0.2	0.949971	0.977293	0.486738	1.11785	SRSF11	A_23_P11664	NM_004768	ref|Homo sapiens serine/arginine-rich splicing factor 11 (SRSF11), transcript variant 1, mRNA [NM_004768]	GCCTCTGAGGGAGTCCAACTGTATACCTGCATCAGTGTCATTCCTTTGTGTGATTTCTTA	11.15	11.51	11.11	11.09	10.85	11.35	11.04	11.66
-1.32	8.45	-0.4	8.65	0.2	8.25	0.1	0.0522483	0.207192	0.0461773	0.469952	PCED1A	A_23_P17471	NM_022760	ref|Homo sapiens PC-esterase domain containing 1A (PCED1A), transcript variant 1, mRNA [NM_022760]	TGGTGATCATCAACTCCTGCCTCTGGGATCTCTCCAGATATGGTCGCTGCTCAATGGAGA	8.85	8.8	8.77	8.18	8.12	8.43	8.49	7.98
-1.08	6.18	-0.11	6.23	0.1	6.12	0.1	0.33842	0.57855	0.410638	1.14388	SDR9C7	A_23_P371758	NM_148897	ref|Homo sapiens short chain dehydrogenase/reductase family 9C, member 7 (SDR9C7), mRNA [NM_148897]	CTATCGGACAGCCATTCTCGGCAAGGAGAACCTGGAGTCACGCATGCGAAAGCTTTGGGA	6.45	6.08	6.16	6.23	6.21	6.21	6	6.08
1.02	10.79	0.03	10.77	0.2	10.8	0.1	0.892961	0.950344	0.4293	1.10643	JMJD4	A_33_P3306113	NM_023007	ref|Homo sapiens jumonji domain containing 4 (JMJD4), transcript variant 1, mRNA [NM_023007]	TTTCTGTCTGCTCTGTTCAGTGAATCATGTGAAGTGCTTGCAAAGGCAGCTTTACACAGT	10.83	11.27	10.29	10.71	10.9	10.87	10.77	10.65
-1.04	13.02	-0.06	13.05	0.4	12.99	0.2	0.870961	0.939065	0.200055	0.939357	TMSB4X	A_24_P374516	NM_021109	ref|Homo sapiens thymosin beta 4, X-linked (TMSB4X), mRNA [NM_021109]	CCGATATGGCTGAGATTGAGAAATTCGATAAGTCGAAACTGAAGAAGACAGAGATGCAAG	12.63	14.23	12.69	12.65	12.87	13.52	13.07	12.5
1.26	9.53	0.33	9.37	0.2	9.7	0.2	0.203782	0.441329	0.0874349	0.685972	ITGAE	A_23_P218375	NM_002208	ref|Homo sapiens integrin, alpha E (antigen CD103, human mucosal lymphocyte antigen 1; alpha polypeptide) (ITGAE), mRNA [NM_002208]	TCCTTGGTGAAATATCTTTCAACAAATCTCTATATGAGGGACTGAATGCAGAGAACCACA	9.44	9.94	9.31	8.78	9.61	10.14	9.46	9.57
-1.12	7.34	-0.16	7.41	0	7.26	0.1	0.210369	0.448896	0.291639	1.07569	PPME1	A_23_P64567	NM_016147	ref|Homo sapiens protein phosphatase methylesterase 1 (PPME1), transcript variant 1, mRNA [NM_016147]	ATTTTTCCCTTTCAAATAAAACACTAGTCAAGTACCGTTTTATCCCAGTCGTACTCTTTC	7.47	7.5	7.41	7.28	7.11	7.49	7.37	7.06
-2.01	8.46	-1.01	8.97	0.2	7.96	0.1	0.00030533	0.00927114	0.00037999	0.0236696	APLN	A_23_P113393	NM_017413	ref|Homo sapiens apelin (APLN), mRNA [NM_017413]	GCAGGATCGCTACTAAAAATTGTTTTGTATCCTTGGTGGGTGTCTTCTGCTATTTTATCT	8.97	9.33	9.09	8.47	7.98	8.2	7.86	7.8
-1.09	6.34	-0.13	6.4	0.1	6.28	0.1	0.30164	0.543988	0.336854	1.11904	A_19_P00325827	A_19_P00325827	A_19_P00325827	Unknown	TGTTTAAAATACTATCCACCGAACTCTAGATACTGCCAAAGAGAGCCTGCTGTTCCCTCC	6.44	6.55	6.29	6.34	6.5	6.37	6.14	6.11
-1.12	6.18	-0.17	6.26	0	6.09	0.1	0.101757	0.302483	0.288026	1.07184	MID2	A_23_P159956	NM_012216	ref|Homo sapiens midline 2 (MID2), transcript variant 1, mRNA [NM_012216]	TGGGATGAAAACCTGTCATTAAGTTTCAGGAGAGTATATAATTCACTGGCTCTCTAGTTC	6.35	6.14	6.31	6.25	6.23	6.08	6.09	5.96
1.97	11.92	0.98	11.43	0.2	12.41	0.2	0.00576638	0.0560926	0.00065771	0.0420935	CMC2	A_23_P106544	NM_020188	ref|Homo sapiens C-x(9)-C motif containing 2 (CMC2), mRNA [NM_020188]	TCTGGGTTGATACCTGAAAGAATCCTGTCTTATTTGGTCTCCATAATCCTTTGAATGGAA	11.23	12.09	11.26	11.15	12.75	12.46	11.73	12.71
1.23	10.47	0.3	10.32	0.2	10.62	0.1	0.218237	0.458216	0.0939883	0.708354	ENST00000518383	A_24_P83808	ENST00000518383	ens|SEC11 homolog B, pseudogene (S. cerevisiae) [Source:HGNC Symbol;Acc:HGNC:31884] [ENST00000518383]	GTAATAACTGGAAGTGAAAGTCCAATTGTGTTGCTCAGTGGCAGCATGGAACCTGCATTT	10	11	9.93	10.36	10.43	10.7	10.51	10.84
1.22	10.91	0.29	10.76	0.3	11.05	0.2	0.309473	0.551116	0.0928582	0.705239	AIMP1	A_23_P121686	NM_004757	ref|Homo sapiens aminoacyl tRNA synthetase complex-interacting multifunctional protein 1 (AIMP1), transcript variant 1, mRNA [NM_004757]	GGTCATGTGTGCTAGTTCACCAGAGAAAATTGAAATCTTGGCTCCTCCAAATGGGTCTGT	10.27	11.27	10.35	11.16	10.7	11.43	10.79	11.3
1.01	7.55	0.02	7.54	0.3	7.56	0.1	0.943745	0.974524	0.315902	1.07694	ENST00000476047	A_24_P273245	ENST00000476047	tc|Q3UVJ2_MOUSE (Q3UVJ2) Adult male urinary bladder cDNA, RIKEN full-length enriched library, clone:9530052J16 product:CAP, adenylate cyclase-associated protein 1 (yeast), full insert sequence, partial (56%) [THC2593778]	GGCAAAATGAACTCCATTACAGTAGATAACTGTAAGAAGCTTGGTCTGGTATTTGATGAC	7.2	8.16	7.88	6.93	7.31	7.81	7.6	7.53
-1.38	7.54	-0.46	7.78	0.1	7.31	0.1	0.00636899	0.0596333	0.0367002	0.416588	THC2626008	A_19_P00806842	THC2626008	tc|LIN1_NYCCO (P08548) LINE-1 reverse transcriptase homolog, partial (5%) [THC2626008]	TTTTAAATCAAATTCTGGGAAGGTTAGGCTATACAATGCCCCCCTCAGCAGTTGCCCTCT	7.6	7.67	7.8	8.04	7.39	7.5	7.29	7.07
-1.03	6.25	-0.05	6.27	0	6.22	0.2	0.76503	0.882294	0.398585	1.13875	SLC3A1	A_33_P3418421	DQ023516	gb|Homo sapiens SLC3A1 variant F (SLC3A1) mRNA, complete cds, alternatively spliced. [DQ023516]	CAGTATGTAGGAAGTCCTACATAAAAATGCATACCAGCAAAGATGGAGAAAATGCAAATT	6.31	6.31	6.24	6.22	6.01	6.17	6	6.72
1.26	6.37	0.33	6.2	0.1	6.53	0.4	0.400063	0.631501	0.133793	0.825407	A_33_P3364929	A_33_P3364929	A_33_P3364929	Unknown	CTACCGGGGTATCCACGTCTACTTTTTGTTTGTTTGGATGCACTTAATACAAATAATATT	6.09	6.36	6.17	6.18	6.07	6.13	6.05	7.88
-1.05	6.3	-0.07	6.33	0	6.26	0.2	0.659999	0.820738	0.334662	1.11683	GRID1	A_23_P32805	NM_017551	ref|Homo sapiens glutamate receptor, ionotropic, delta 1 (GRID1), mRNA [NM_017551]	TTCTTGTACATATGTGTAAATAATGACAGAATGGAGTGGGGTAAAAGTGTATTTTGAATA	6.27	6.46	6.24	6.36	6.13	6.05	6.09	6.77
1.2	7.38	0.26	7.25	0.2	7.51	0.1	0.228839	0.469593	0.129642	0.81383	THAP10	A_23_P106391	NM_020147	ref|Homo sapiens THAP domain containing 10 (THAP10), mRNA [NM_020147]	GTACCATGAAGTAAACTGTTACAATAGTTTCTGAGAAGCATACTATAACTCTGATCTTCC	6.97	7.8	7.01	7.22	7.14	7.64	7.74	7.53
1.07	9.98	0.09	9.93	0.4	10.03	0.1	0.771672	0.885962	0.19394	0.938205	C8orf44-SGK3	A_33_P3375613	NM_001204173	ref|Homo sapiens C8orf44-SGK3 readthrough (C8orf44-SGK3), mRNA [NM_001204173]	ATTGGAATAACTTTATTCTGCAGATCATTTAAGAAGTAACAGGCCGGGCGCGGTGGCTCA	9.12	10.35	9.52	10.74	10.11	9.98	9.85	10.17
1.27	9.42	0.35	9.25	0.2	9.59	0.1	0.107898	0.31237	0.0821068	0.668921	COPZ2	A_23_P101093	NM_016429	ref|Homo sapiens coatomer protein complex, subunit zeta 2 (COPZ2), mRNA [NM_016429]	GGTTCTTCAGTCTGCCAAGGAACAAATTAAATGGTCGTTATTGAAATGAAGGCTGTGGAT	9.39	9.75	8.99	8.86	9.34	9.62	9.79	9.62
1.07	8.28	0.1	8.23	0.1	8.33	0.1	0.406124	0.636886	0.40299	1.09984	SH3D21	A_23_P307536	ENST00000480549	ens|SH3 domain containing 21 [Source:HGNC Symbol;Acc:HGNC:26236] [ENST00000480549]	TGTTCTGTGAATGTGCGGGCAGGTATTTTTGCCCACATCTGTATATTTGTCTATTAATGT	8.07	8.44	8.13	8.27	8.16	8.34	8.54	8.28
2.07	9.74	1.05	9.22	0.2	10.27	0.1	0.00082413	0.0173405	0.00035744	0.029158	BIRC2	A_24_P115774	NM_001166	ref|Homo sapiens baculoviral IAP repeat containing 2 (BIRC2), transcript variant 1, mRNA [NM_001166]	GATACCATTTTGGTTAAAGGAAATGCTGCGGCCAACATCTTCAAAAACTGTCTAAAAGAA	9.08	9.83	9.03	8.94	10.41	10.09	10.59	9.98
1.07	10.47	0.09	10.42	0.2	10.51	0.2	0.73063	0.862588	0.255331	1.01048	TTC37	A_33_P3259620	NM_014639	ref|Homo sapiens tetratricopeptide repeat domain 37 (TTC37), mRNA [NM_014639]	GCAAAGAAAAAGCTGTAAGAATGAAGCAATGAATCAAGACTTCTACCCAAAGCAACATTT	9.96	10.83	10.19	10.7	9.85	10.66	10.94	10.6
-1.03	6.28	-0.05	6.31	0	6.26	0.1	0.693767	0.840662	0.510978	1.1414	LINC00269	A_23_P336060	NR_103715	ref|Homo sapiens long intergenic non-protein coding RNA 269 (LINC00269), long non-coding RNA [NR_103715]	GGATAATGCAGAGAACATTCAGAGACATCATCTACTGCCTGTGCGCTCTGGAAGTTTCTA	6.34	6.42	6.2	6.27	6.16	6.35	6.5	6.03
1.49	14.03	0.57	13.74	0.3	14.31	0.1	0.040903	0.179838	0.0152539	0.268257	CAPG	A_33_P3389634	NM_001747	ref|Homo sapiens capping protein (actin filament), gelsolin-like (CAPG), transcript variant 1, mRNA [NM_001747]	ATTCTGCCTCAGGGCCATGAGAGTCCCATCTTCAAGCAATTTTTCAAGGACTGGAAATGA	13.48	14.49	13.33	13.66	14.28	14.36	14.57	14.04
1.15	8.18	0.21	8.07	0.2	8.28	0.1	0.317765	0.559506	0.173366	0.903949	GRAMD4	A_24_P23258	NM_015124	ref|Homo sapiens GRAM domain containing 4 (GRAMD4), mRNA [NM_015124]	TCTGGGCAGATGTTTAATTTCTGTGACTAATCACTGAACTAGACGAATGTTAAATTTTTT	8.08	8.6	7.7	7.91	8.17	8.29	8.59	8.07
-1.05	6.2	-0.07	6.24	0	6.17	0.1	0.448214	0.672177	0.502423	1.14447	CACNA1E	A_33_P3228612	NM_001205293	ref|Homo sapiens calcium channel, voltage-dependent, R type, alpha 1E subunit (CACNA1E), transcript variant 1, mRNA [NM_001205293]	CAGCCTGCACTTACTCTTCTATTAAGACCAGAAAATAAAATAATTTTCCGTTGAGTCACA	6.24	6.31	6.17	6.22	6.28	6.16	6.03	6.21
-1.07	6.04	-0.09	6.09	0.1	5.99	0	0.376136	0.612254	0.42867	1.14398	A_19_P00328226	A_19_P00328226	A_19_P00328226	Unknown	TTAGAAAGTCTTAATCCTGATTCCCAACTGTATTCAAGTACGATCACTTTAGTAACTTGG	6.01	6.29	6.09	5.96	5.9	6.05	6.09	5.93
1	6.26	0.01	6.26	0	6.26	0.1	0.953426	0.979046	0.654105	1.13906	ADAMTSL4	A_23_P115011	NM_019032	ref|Homo sapiens ADAMTS-like 4 (ADAMTSL4), transcript variant 1, mRNA [NM_019032]	CAAACGTGTATCACTTTTCAAAAAGAGGTTACACAGACTGAGAAGGACAAGACCTGTTTC	6.23	6.36	6.22	6.22	6.23	6.33	6.4	6.09
-1.05	7.02	-0.07	7.05	0.1	6.98	0.1	0.659583	0.820628	0.359913	1.13756	CPTP	A_24_P225518	NM_001029885	ref|Homo sapiens ceramide-1-phosphate transfer protein (CPTP), mRNA [NM_001029885]	TTTCTGAACAGCCTGGGCACCATCTTCTCATTCATCTCCAAGGACGTGGTCTCCAAGCTG	7.03	7.35	7.12	6.72	6.97	6.82	7.32	6.82
-1	6.23	0	6.23	0.1	6.23	0.1	0.988088	0.994579	0.566499	1.13714	DPCR1	A_23_P122508	NM_080870	ref|Homo sapiens diffuse panbronchiolitis critical region 1 (DPCR1), mRNA [NM_080870]	AGGGACTGAGGGCAGAGTCTCTGGGTTTCAGGACAGCATTATGTTATTTCCATTCACTAT	5.92	6.36	6.36	6.29	6.16	6.39	6.33	6.03
1.01	9.26	0.01	9.25	0.1	9.27	0.1	0.941589	0.973545	0.534763	1.12565	KIRREL2	A_33_P3420852	NM_199180	ref|Homo sapiens kin of IRRE like 2 (Drosophila) (KIRREL2), transcript variant 3, mRNA [NM_199180]	CCCTTCCCATATGCTGCCTTCCCCACACCTAGCCACCCGCGTCTCCAGACTCACGTGTGA	9.02	9.29	9.27	9.45	9.56	9.3	9.33	8.88
-1.08	6.32	-0.11	6.38	0.1	6.27	0.1	0.381884	0.617357	0.383294	1.14463	VSTM4	A_19_P00811460	NM_001031746	ref|Homo sapiens V-set and transmembrane domain containing 4 (VSTM4), transcript variant 1, mRNA [NM_001031746]	TGGTGAAAGACGACTTGGTGCCCAATTTCTAATAAACACAATGCTATTAGCGTCACTCCA	6.27	6.52	6.29	6.43	6.26	6.26	6.51	6.06
-1.02	6.15	-0.03	6.17	0.1	6.14	0.1	0.823756	0.915016	0.55467	1.13986	ENST00000510538	A_33_P3312217	ENST00000510538	Unknown	TCAGGAGTGAGGATGTCATGGACCTCACAGAAGGTGACAGTGAGGCTTCAGCCTCAGCTC	6.12	6.29	6.22	6.03	6.17	6.12	6.36	5.91
1.33	9.21	0.41	9.01	0.1	9.41	0.1	0.0118704	0.0863125	0.0445395	0.491919	ABTB1	A_33_P3358295	NM_032548	ref|Homo sapiens ankyrin repeat and BTB (POZ) domain containing 1 (ABTB1), transcript variant 1, mRNA [NM_032548]	TATGCGTTTGTGTGCAGCTCTTCTTCCTGCTCCCTGCACATTGAGGGCTTCATGGGGGGT	9.01	8.88	8.82	9.32	9.44	9.33	9.61	9.29
-1.05	6.18	-0.07	6.21	0	6.15	0	0.414335	0.643436	0.525891	1.14411	ENST00000390286	A_33_P3390008	ENST00000390286	ens|immunoglobulin lambda variable 11-55 (non-functional) [Source:HGNC Symbol;Acc:HGNC:5886] [ENST00000390286]	CCCAGTCGAGTCTCTGGCTCCAAGGAGACCTCAAGTAACACAGCGTTTTTGCTCATCTCT	6.18	6.27	6.27	6.14	6.16	6.15	6.16	6.13
1.02	6.68	0.03	6.67	0.1	6.7	0.1	0.831847	0.919043	0.522735	1.12362	A2M-AS1	A_33_P3280950	NR_026971	ref|Homo sapiens A2M antisense RNA 1 (head to head) (A2M-AS1), long non-coding RNA [NR_026971]	TATGGACTCTCTGAGGTTTGACAGAGTCAGCGGCCCTCTCCAATAAATGTGTTTTTCTAT	6.48	6.81	6.66	6.72	6.92	6.67	6.85	6.34
-1.35	7	-0.43	7.22	0.2	6.79	0.1	0.0411698	0.180369	0.0363951	0.414395	JAG2	A_23_P106024	NM_002226	ref|Homo sapiens jagged 2 (JAG2), transcript variant 1, mRNA [NM_002226]	GCGTTTGTTACCAGAGGTTGTGCACTGTTTACAGAATCTTCCTTTTATTCCTCACTCGGG	7.17	7.69	7.19	6.84	6.8	6.73	7.07	6.54
-1.06	6.14	-0.08	6.18	0	6.1	0.1	0.368022	0.60487	0.475726	1.14436	ERCC-00171_229	ERCC-00171_229	ERCC-00171_229			6.22	6.23	6.12	6.15	6.04	6.24	6.13	5.98
1	6.46	0	6.46	0.1	6.46	0.1	0.973584	0.988161	0.618212	1.13963	ADAMTSL2	A_33_P3312509	NM_014694	ref|Homo sapiens ADAMTS-like 2 (ADAMTSL2), transcript variant 1, mRNA [NM_014694]	GCCCCTGCAGTCAGCGTCAGTGCTCATCTACGTTAATAAAGTGGTCCTATTTATGGCGGC	6.42	6.63	6.45	6.33	6.64	6.5	6.47	6.24
-1.07	6.24	-0.1	6.29	0	6.19	0.1	0.337145	0.577319	0.417636	1.14374	SYNE1	A_23_P500861	NM_182961	ref|Homo sapiens spectrin repeat containing, nuclear envelope 1 (SYNE1), transcript variant 1, mRNA [NM_182961]	AACATACAATTTTTAAGAGCTTATATGGCAGCTTCCTTTTTACCTTGTTTTCCTTTGGGG	6.24	6.39	6.34	6.18	6.02	6.35	6.14	6.24
1.5	9.45	0.59	9.16	0.2	9.75	0.1	0.00832917	0.0702004	0.0168952	0.285023	TCEAL8	A_23_P11331	NM_153333	ref|Homo sapiens transcription elongation factor A (SII)-like 8 (TCEAL8), transcript variant 1, mRNA [NM_153333]	AATAATTTGCAACCAGCTTATGAGGGCAATGGGGGCACCTAAACTCTTGATGAAAGAACT	8.87	9.63	9.11	9.02	9.44	9.8	9.85	9.9
1.46	8.71	0.54	8.44	0.3	8.98	0.2	0.0868902	0.277012	0.0168893	0.285076	BC046210	A_19_P00321293	BC046210	gb|Homo sapiens, clone IMAGE:6187682, mRNA. [BC046210]	AATTCACCTGTGAAGAAAAGAGTAGCCTCATCTGAATTCCTTGCCTCGATTATGGTCTCC	7.93	8.51	8.11	9.22	9.09	8.92	8.55	9.38
-1.04	6.36	-0.05	6.39	0.1	6.34	0.1	0.624301	0.797647	0.503147	1.14526	GPR183	A_23_P25566	NM_004951	ref|Homo sapiens G protein-coupled receptor 183 (GPR183), mRNA [NM_004951]	CTGAAACGGCAAGTCAGTGTATCGATTTCTAGTGCTGTGAAGTCAGCCCCTGAAGAAAAT	6.22	6.57	6.42	6.36	6.31	6.37	6.49	6.19
1.17	12.23	0.23	12.11	0.2	12.34	0.1	0.27151	0.514306	0.205913	0.956451	HERPUD1	A_23_P54846	NM_014685	ref|Homo sapiens homocysteine-inducible, endoplasmic reticulum stress-inducible, ubiquitin-like domain member 1 (HERPUD1), transcript variant 1, mRNA [NM_014685]	TGCAGTGCTTTACTTTAAACTAAGGGGAACTTTGCGGAGGTGAAAACCTTTGCTGGGTTT	11.58	12.58	12.08	12.22	12.38	12.3	12.15	12.53
-1	6.17	-0.01	6.17	0	6.16	0	0.949123	0.976996	0.647962	1.14007	GPR133	A_33_P3302577	NM_198827	ref|Homo sapiens G protein-coupled receptor 133 (GPR133), mRNA [NM_198827]	CTCTTCTGATCTGCATCATTTCACTGTCATTTGCCATGGACAGTTACGGAACAAGCAACA	6.05	6.2	6.23	6.2	6.21	6.21	6.02	6.21
1.05	6.48	0.07	6.45	0.1	6.52	0.1	0.647572	0.813081	0.445576	1.11056	LSM11	A_23_P368195	NM_173491	ref|Homo sapiens LSM11, U7 small nuclear RNA associated (LSM11), mRNA [NM_173491]	ATATTCTGTGCTTTTTCAATCACTAGTGCAGAATAGGCTGCATTTGACACAGACTGTTAG	6.34	6.65	6.43	6.37	6.58	6.45	6.17	6.87
1.01	6.3	0.01	6.3	0.1	6.3	0	0.940747	0.9732	0.643895	1.13958	A_19_P00332198	A_19_P00332198	A_19_P00332198	Unknown	GGAAGTGCTTCCATAATGCTTTTCCTAGCTGTCTCTCTACCTTTCTTTTATTGGTCCTTC	6.24	6.4	6.45	6.09	6.29	6.4	6.22	6.31
1.06	6.37	0.09	6.32	0.1	6.41	0.1	0.493074	0.707395	0.434636	1.10745	LINC01237	A_19_P00321356	ENST00000457686	ens|long intergenic non-protein coding RNA 1237 [Source:HGNC Symbol;Acc:HGNC:49793] [ENST00000457686]	TTCATTTTGAGAGCTGCTCGCTGCCTGTTGTGGTTTCAGTTGACGGCCCACCGCTGTGTG	6.23	6.53	6.42	6.11	6.32	6.33	6.67	6.33
1.08	7.14	0.11	7.09	0.1	7.19	0	0.257444	0.500194	0.44308	1.11014	RDH5	A_24_P218814	NM_002905	ref|Homo sapiens retinol dehydrogenase 5 (11-cis/9-cis) (RDH5), transcript variant 2, mRNA [NM_002905]	TACCTGAAAATGCAACAGCGCATCATGAACCTGATCTGTGACCCGGACCTAACCAAGGTG	6.94	7.21	7.14	7.06	7.17	7.24	7.21	7.15
-1.01	6.12	-0.02	6.13	0	6.11	0.1	0.883927	0.94569	0.606877	1.13964	OR8K5	A_33_P3305388	NM_001004058	ref|Homo sapiens olfactory receptor, family 8, subfamily K, member 5 (OR8K5), mRNA [NM_001004058]	GATTTACAGCTTAAGAAACGAAGAGGTGAAAAATGCCTTCTATAAGCTCTTTGAGAATTG	6.17	6.01	6.22	6.11	6.25	6.24	5.97	5.99
-1.03	6.17	-0.04	6.19	0.1	6.15	0.1	0.735406	0.865403	0.542792	1.14296	A_19_P00805237	A_19_P00805237	A_19_P00805237	Unknown	CCTTTCCTACTGTGCCAGAACCTTCAAAACTGTCACTTTGAGTTCCAGAAGAGTCCTTCA	6.22	6.31	6.24	6	6.16	6.31	6.16	5.98
1.04	6.48	0.05	6.45	0	6.5	0	0.530679	0.73504	0.565773	1.13054	ETG05_66023	ETG05_66023	ETG05_66023			6.38	6.54	6.45	6.42	6.47	6.58	6.43	6.53
1.06	6.07	0.08	6.03	0.1	6.11	0.1	0.546228	0.745169	0.432177	1.10705	3xSLv1	3xSLv1	3xSLv1			5.99	6.25	6.04	5.85	5.86	6.31	6.25	6.03
-1.21	9.97	-0.27	10.11	0.1	9.83	0.1	0.0958664	0.292688	0.114841	0.741997	TUG1	A_19_P00320120	NR_110492	ref|Homo sapiens taurine up-regulated 1 (non-protein coding) (TUG1), transcript variant 1, long non-coding RNA [NR_110492]	TTCATTTTCAGCACCTGGAACCTCATCTATCGGGTCTGGAAGGAATACAGCAGTTCGAAA	9.72	10.43	10.15	10.13	9.98	9.68	9.84	9.83
-1.07	12	-0.09	12.05	0.2	11.95	0.1	0.586062	0.772881	0.291785	1.07603	TOM1	A_33_P3751889	NM_001135732	ref|Homo sapiens target of myb1 (chicken) (TOM1), transcript variant 2, mRNA [NM_001135732]	GCTCACCTCTTGGTTGATCCTCTTGTACTGGGAGAGGTGCCTTTTGTATCCCCAATTAAA	11.55	12.4	12.13	12.11	12.09	11.89	11.98	11.85
3.33	9.71	1.74	8.84	0.2	10.58	0.1	4.262e-05	0.00279005	6.4e-07	0.00029197	MND1	A_23_P133123	NM_032117	ref|Homo sapiens meiotic nuclear divisions 1 homolog (S. cerevisiae) (MND1), transcript variant 1, mRNA [NM_032117]	AGAAGACTTTGACTACATAGACTAAAATATTCCATGGTGGTGAAGGATGTACAAGCTTGT	8.57	9.49	8.9	8.41	10.98	10.32	10.51	10.51
1.42	10.76	0.51	10.51	0.2	11.02	0.1	0.0485385	0.198866	0.0352437	0.433244	AAMP	A_23_P56529	NM_001087	ref|Homo sapiens angio-associated, migratory cell protein (AAMP), transcript variant 2, mRNA [NM_001087]	GGACCTTGGCCATCTATGACCTGGCTACGCAGACTCTTAGGCATCAGTGTCAGCACCAGT	10.19	11.04	10.79	10.02	10.87	10.99	11.31	10.91
1.18	6.6	0.24	6.48	0	6.72	0.1	0.128041	0.343522	0.155963	0.869968	A_19_P00332466	A_19_P00332466	A_19_P00332466	Unknown	TCTACCCAGTAGAAAGGGAGAGGGGCAGGAGTATAGAAGATACAACGCAGAATATGAATC	6.48	6.5	6.36	6.59	6.35	7.04	6.8	6.68
-1.02	6.09	-0.03	6.11	0.1	6.08	0	0.729534	0.862166	0.55923	1.14295	SPP1	A_23_P7313	NM_001040058	ref|Homo sapiens secreted phosphoprotein 1 (SPP1), transcript variant 1, mRNA [NM_001040058]	TTCCACAGCCATGAATTTCACAGCCATGAAGATATGCTGGTTGTAGACCCCAAAAGTAAG	5.92	6.27	6.12	6.14	6.07	6.16	6.07	6
1.32	8.52	0.4	8.32	0.1	8.72	0	0.0146011	0.0976135	0.0633875	0.592181	SMARCAD1	A_33_P3351474	NM_001128429	ref|Homo sapiens SWI/SNF-related, matrix-associated actin-dependent regulator of chromatin, subfamily a, containing DEAD/H box 1 (SMARCAD1), transcript variant 1, mRNA [NM_001128429]	GCAGTTTTCTGAATGGGGATTAGTTGGTGATTGTTTGTAACAAATATGCTAATGCTTTAG	8.31	8.64	8.33	7.98	8.73	8.62	8.72	8.81
1.42	9.5	0.5	9.24	0.3	9.75	0.1	0.065002	0.235006	0.0414132	0.473157	DHODH	A_23_P15202	NM_001361	ref|Homo sapiens dihydroorotate dehydrogenase (quinone) (DHODH), mRNA [NM_001361]	CATAAACTGCATTTTTGATTCTTTGTGGATTCAAACCCTAGGATCCATCAGTCTTGCAAG	8.66	9.79	9.6	8.92	9.78	9.66	9.97	9.58
1.07	6.18	0.09	6.14	0.1	6.23	0.1	0.557198	0.753205	0.377581	1.09031	ERCC-00022_66	ERCC-00022_66	ERCC-00022_66			6.24	6.22	5.91	6.17	6.1	6.64	6.23	5.95
1.06	6.21	0.09	6.17	0	6.26	0.1	0.407158	0.637761	0.462549	1.115	ENST00000559615	A_33_P3232032	ENST00000559615	ens|long intergenic non-protein coding RNA 596 [Source:HGNC Symbol;Acc:HGNC:23167] [ENST00000559615]	TTCAAATTAGGAAAAATTTGATAAACAAATTTATAATACAAATGATTATAAAAACCTAAA	6.1	6.2	6.27	6.11	6.38	6.35	6.27	6.03
1.04	6.19	0.05	6.17	0.1	6.22	0.1	0.693114	0.840303	0.51426	1.12117	ERCC-00131_64	ERCC-00131_64	ERCC-00131_64			6.15	6.08	6.36	6.07	6.38	6.38	6.13	5.97
1.06	6.31	0.08	6.27	0	6.35	0.1	0.489065	0.704582	0.465115	1.11534	FAM83C	A_23_P409888	NM_178468	ref|Homo sapiens family with sequence similarity 83, member C (FAM83C), mRNA [NM_178468]	CGGCTGACCCTGGGTCACAGCAAACTGGACCTCATCACTAAGTACAACAAGTCCAAGTTC	6.15	6.31	6.35	6.27	6.42	6.6	6.16	6.23
1.47	10.77	0.56	10.49	0.4	11.04	0.1	0.167437	0.397381	0.0244338	0.352518	VPS26A	A_23_P75255	NM_004896	ref|Homo sapiens vacuolar protein sorting 26 homolog A (S. pombe) (VPS26A), transcript variant 1, mRNA [NM_004896]	GTGAAGCATGTAGTTATCTAGATCTGGGTAATTTCATGTTTATTAAACTCGAACTTTGGC	10.04	11.42	11	9.49	10.97	10.92	11.25	11.04
1.05	6.41	0.07	6.37	0.1	6.44	0.1	0.607843	0.787369	0.452471	1.11251	ENST00000473520	A_33_P3325653	ENST00000473520	ens|SSU72 pseudogene 8 [Source:HGNC Symbol;Acc:HGNC:43627] [ENST00000473520]	ACAATGACCTCCTCAGGAAAGATAGAGAATGCTACACCCACAATGGAATCTTACACATCT	6.26	6.47	6.44	6.32	6.57	6.61	6.51	6.08
1.24	7.72	0.31	7.56	0.1	7.87	0.1	0.0648944	0.234738	0.118716	0.786315	PTPN9	A_23_P124486	NM_002833	ref|Homo sapiens protein tyrosine phosphatase, non-receptor type 9 (PTPN9), mRNA [NM_002833]	TCCCTTATCCGATGATTTTTCTACATTTACTTGGCCAATTTGGGGAACAGACCTCCACTG	7.56	7.85	7.65	7.18	7.86	8.06	7.9	7.67
-1.05	7.46	-0.07	7.5	0.1	7.43	0.1	0.687401	0.837343	0.377598	1.14107	INO80	A_24_P39454	NM_017553	ref|Homo sapiens INO80 complex subunit (INO80), transcript variant 1, mRNA [NM_017553]	AGGTCTCTGAACCCCAGAGTGTCGTCATTGGAGAGAGCAGTGACTGCGAGAGATGGTGGA	7.59	7.73	7.6	7.07	7.52	7.46	7.59	7.15
1.1	6.32	0.14	6.25	0.1	6.39	0.1	0.223248	0.463879	0.343258	1.07467	ERCC-00079_170	ERCC-00079_170	ERCC-00079_170			6.18	6.36	6.15	6.32	6.42	6.57	6.41	6.17
-1.23	7	-0.3	7.15	0.1	6.85	0.1	0.0731121	0.251451	0.131802	0.790435	A_19_P00325559	A_19_P00325559	A_19_P00325559	Unknown	GCCTGTTGCCATGGCAGTGAGCTTGGGTGTTAGACCAGAGTTAATGGGAAGCTTCAAAAT	7.2	6.93	7.02	7.44	6.8	7.09	6.92	6.57
-1.08	6.26	-0.12	6.32	0	6.2	0.1	0.39535	0.627966	0.33938	1.12099	ERCC-00137_95	ERCC-00137_95	ERCC-00137_95			6.22	6.38	6.38	6.29	6.3	6.51	6.02	5.97
1.02	6.11	0.02	6.1	0	6.12	0.1	0.808059	0.906588	0.61919	1.13749	TMEM26	A_23_P382240	NM_178505	ref|Homo sapiens transmembrane protein 26 (TMEM26), mRNA [NM_178505]	GAGACGGCCAAAGTTTTTGTGAATAACTTATCTACAGTATGTGAGAAAGTTTGGACATTG	6.01	6.14	6.05	6.2	6.1	6.28	6.07	6.04
-1.02	6.31	-0.04	6.33	0	6.29	0.1	0.780945	0.891167	0.534942	1.13914	ADAMTS17	A_33_P3241051	NM_139057	ref|Homo sapiens ADAM metallopeptidase with thrombospondin type 1 motif, 17 (ADAMTS17), mRNA [NM_139057]	CATTACATACTGTACCCATGGAATTTTTGTTTTACTTTTTGGGGCTGGTTTTGAAAGGAA	6.36	6.2	6.39	6.35	6.22	6.54	6.39	6.01
1.11	6.18	0.15	6.1	0	6.25	0.1	0.19782	0.434665	0.330913	1.06815	CXCL10	A_33_P3343175	NM_001565	ref|Homo sapiens chemokine (C-X-C motif) ligand 10 (CXCL10), mRNA [NM_001565]	GATGTCTGAATCCAGAATCGAAGGCCATCAAGAATTTACTGAAAGCAGTTAGCAAGGAAA	6.09	6.22	6.01	6.09	6.43	6.38	6.1	6.09
1.06	6.27	0.08	6.23	0	6.31	0.1	0.524342	0.730594	0.45113	1.11156	A_19_P00318675	A_19_P00318675	A_19_P00318675	Unknown	TGTAATTTGCTTGGAGCAGACAGGGCCTCATTGGGCATCACCAACAGTCAAGTTAAACAA	6.3	6.25	6.22	6.15	6.4	6.57	6.25	6.03
1.04	6.21	0.05	6.18	0.1	6.23	0.1	0.678547	0.831705	0.489324	1.11801	ERCC-00067_104	ERCC-00067_104	ERCC-00067_104			6.31	6.2	6.12	6.09	6.16	6.54	6.27	5.97
-1.05	6.64	-0.07	6.68	0	6.61	0.1	0.609644	0.78855	0.448874	1.14301	C15orf57	A_23_P398491	NM_001289132	ref|Homo sapiens chromosome 15 open reading frame 57 (C15orf57), transcript variant 4, mRNA [NM_001289132]	GCCTCATTTGCCATTGGAGACAGTGCAATCTGGTGTATGCACTAATAATAATAATAACAT	6.78	6.62	6.63	6.68	6.88	6.74	6.51	6.31
1.55	11.68	0.63	11.36	0.1	12	0.1	0.00173708	0.0274998	0.00779789	0.183034	EXOSC3	A_23_P123905	NM_016042	ref|Homo sapiens exosome component 3 (EXOSC3), transcript variant 1, mRNA [NM_016042]	TTCTCCAGATTGGCAGAAAGTTGATATAGGTGGACTTTTTTACAGGTCAGTTGAGGCAAA	11.69	11.45	11.21	11.1	12.21	11.87	12.02	11.88
-1.07	7.89	-0.1	7.94	0.1	7.84	0.3	0.66831	0.825973	0.262207	1.03828	BF513779	A_19_P00316275	BF513779	gb|UI-H-BW1-amp-a-11-0-UI.s1 NCI_CGAP_Sub7 Homo sapiens cDNA clone IMAGE:3070389 3', mRNA sequence [BF513779]	CCCGCCACACCTCCTCCAGGGGCCGCAGTGTCACCTCCAGGTAGGCATCCTTCAGTGTGG	7.96	7.71	8.06	8.01	8.47	7.85	7.8	7.22
-1.13	7.16	-0.17	7.24	0.1	7.07	0.1	0.261052	0.503564	0.271651	1.05077	A_19_P00326348	A_19_P00326348	A_19_P00326348	Unknown	CAACCTCCCTGGCTGAGTCTGTCATGCACTGTGTGACTCCGGCATGGCCTCACATTAGTT	7.38	7.11	7.11	7.37	7.31	7.23	7.03	6.72
-1	7.78	0	7.78	0.2	7.77	0.1	0.99794	0.998944	0.484956	1.11784	GPATCH2	A_33_P3355743	NM_001297754	ref|Homo sapiens G patch domain containing 2 (GPATCH2), transcript variant 2, mRNA [NM_001297754]	CCTGTCTTTGAAAGTATCTTAACTGGTTCTTTTCCCCTTATGTCACACCCAAGCAGAAGA	7.85	7.45	7.63	8.17	8.19	7.66	7.6	7.64
1.23	7.36	0.3	7.21	0.1	7.51	0.1	0.0239276	0.131331	0.117198	0.782182	LRP3	A_33_P3212188	NM_002333	ref|Homo sapiens low density lipoprotein receptor-related protein 3 (LRP3), mRNA [NM_002333]	AACAAAACAAAACTTTTTTGCCAAAACACCTCCTCAATAAACAACATGTAAACAGAAACA	7.33	7.21	7.01	7.29	7.72	7.47	7.46	7.37
-1.52	6.62	-0.61	6.92	0.1	6.32	0.1	0.00044257	0.011775	0.0104426	0.204678	ACOT12	A_23_P44207	NM_130767	ref|Homo sapiens acyl-CoA thioesterase 12 (ACOT12), mRNA [NM_130767]	TCTGCTAGCATCCTTCCTTACTTTGCTGGAAATCTTGGTGGCTGGTCAAAATCCATTGAA	7.01	6.83	6.81	7.05	6.5	6.43	6.21	6.13
-1.12	6.9	-0.17	6.98	0.1	6.82	0.2	0.367058	0.603939	0.225559	0.98174	A_19_P00326994	A_19_P00326994	A_19_P00326994	Unknown	TGTATTGACTAGCTGAAGGTGTAGTTTTCAGGGTGGCCTGTGTGCCTGCACATGTAATAT	7.08	6.87	6.83	7.16	7.31	6.85	6.48	6.62
1.04	7.85	0.06	7.82	0.1	7.88	0.1	0.642227	0.809367	0.516845	1.1216	SLC25A42	A_23_P436526	NM_178526	ref|Homo sapiens solute carrier family 25, member 42 (SLC25A42), mRNA [NM_178526]	GTGTGAAGGGATCTGAGCTTGTTCATCTCCAGTCGTGACTTCATTTCCCTTCCTTCTGTC	7.98	7.84	7.81	7.66	8.03	7.88	7.98	7.62
-1.07	10.84	-0.09	10.88	0.2	10.79	0.1	0.667644	0.825587	0.34408	1.12483	STAG3	A_32_P170749	NM_001282718	ref|Homo sapiens stromal antigen 3 (STAG3), transcript variant 4, mRNA [NM_001282718]	GTCCCAAGCGGTACATCGTCATAGCCGGAAACAGTCAGAGCCACCAGCCAATGATATTTT	10.95	10.43	10.72	11.42	11.15	10.61	10.82	10.57
1.01	6.38	0.01	6.38	0	6.39	0.1	0.889542	0.948652	0.614076	1.13668	COL6A3	A_33_P3210488	NM_004369	ref|Homo sapiens collagen, type VI, alpha 3 (COL6A3), transcript variant 1, mRNA [NM_004369]	TGTGGTGGAAACGAAAACAAATTTGGATCACAGAAAGAATGTGAAAAGGTTTGCGCTCCT	6.51	6.33	6.31	6.37	6.44	6.46	6.5	6.16
-1.21	8.97	-0.28	9.11	0.1	8.84	0.1	0.0526535	0.208011	0.131556	0.790237	SP110	A_23_P120002	NM_004510	ref|Homo sapiens SP110 nuclear body protein (SP110), transcript variant b, mRNA [NM_004510]	AAGGAACGCAAAGAACTGGAAACGGAATATACGTTGTGAAGGAATGACCCTAGGAGAGCT	9.37	9.06	8.93	9.09	9.07	8.72	8.71	8.85
-1.23	6.78	-0.29	6.93	0.1	6.63	0.1	0.0819733	0.267914	0.121492	0.761153	A_19_P00808961	A_19_P00808961	A_19_P00808961	Unknown	GGGCAGGTATTGTAAGGATGTTGACCCACGACCAAGAGTTCATTTACACTATATTTTCAG	7.11	6.71	6.8	7.09	6.95	6.73	6.4	6.46
-1.15	17.38	-0.21	17.49	0	17.28	0.2	0.337806	0.577948	0.201025	0.941104	RPS6	A_23_P123563	NM_001010	ref|Homo sapiens ribosomal protein S6 (RPS6), mRNA [NM_001010]	GAACAAATTGCGAAGAGACGCAGACTTTCCTCTCTGCGAGCTTCTACTTCTAAGTCTGAA	17.6	17.47	17.37	17.5	17.73	17.29	16.65	17.44
1.08	9.42	0.11	9.36	0.1	9.47	0.1	0.537634	0.739856	0.338788	1.07295	CNOT6	A_24_P940125	NM_001303241	ref|Homo sapiens CCR4-NOT transcription complex, subunit 6 (CNOT6), mRNA [NM_001303241]	TACAGGGTCTTTTTTCTTTACCGATGTATTTTCCTACTCATAGCCAACCAATAAATTCAG	9.66	9.34	9.09	9.38	9.85	9.3	9.18	9.57
-1.21	7.63	-0.27	7.76	0.2	7.49	0.1	0.179948	0.413184	0.14514	0.82301	A_19_P00317423	A_19_P00317423	A_19_P00317423	Unknown	TTGAGGAATTATGGAAAACGTAATAGAACACTAAACATGGGAAAACATCGGCCTTCAGGT	7.95	7.49	7.46	8.15	7.73	7.68	7.21	7.35
-1.1	6.73	-0.13	6.79	0.1	6.66	0.1	0.398503	0.630524	0.298119	1.0816	DUSP2	A_24_P37409	NM_004418	ref|Homo sapiens dual specificity phosphatase 2 (DUSP2), mRNA [NM_004418]	AGTATCCCTGTGGAGGACAACCAGATGGTGGAGATCAGTGCCTGGTTCCAGGAGGCCATA	6.95	6.86	6.72	6.65	6.93	6.89	6.37	6.46
1.02	17.48	0.03	17.47	0.1	17.5	0.2	0.867047	0.93714	0.420787	1.10387	RPS28	A_33_P3282836	NM_001031	ref|Homo sapiens ribosomal protein S28 (RPS28), mRNA [NM_001031]	TTTTGTCCGCCACACGTAACTGAGATGCTCCTTTAAATAAAGCGTTTGTGTTTCAAGTTA	17.66	17.44	17.38	17.38	17.89	17.36	17	17.75
-1.04	6.58	-0.06	6.62	0	6.55	0.1	0.581393	0.769974	0.464561	1.1463	A_19_P00324030	A_19_P00324030	A_19_P00324030	Unknown	GCTCTCGTGTTCTTGGTGTATCCTTCTCTCCTTTATGTTCAACTATTTACACAATTGAAA	6.66	6.71	6.6	6.5	6.8	6.57	6.48	6.37
1	6.21	0.01	6.21	0	6.21	0.1	0.948813	0.976932	0.648409	1.13865	ERCC-00163_81	ERCC-00163_81	ERCC-00163_81			6.24	6.22	6.09	6.27	6.42	6.12	6.07	6.24
-1.08	6.42	-0.11	6.48	0	6.36	0.2	0.476048	0.694726	0.30435	1.08821	CADM4	A_23_P5064	NM_145296	ref|Homo sapiens cell adhesion molecule 4 (CADM4), mRNA [NM_145296]	TCTGACCCACGAAGCCAGTGGCTTGGATGAACAGGGAGAAGCAAGAGAAGCCTTCCTCAA	6.54	6.52	6.5	6.35	6.79	6.4	6.02	6.24
1.19	6.6	0.25	6.48	0.1	6.73	0.2	0.206485	0.444598	0.133125	0.823946	lnc-BTF3L4-2	A_33_P3316088	lnc-BTF3L4-2:1	linc|LNCipedia lincRNA (lnc-BTF3L4-2), lincRNA [lnc-BTF3L4-2:1]	AGAACCCTCCATAAACACAAAGCAAGCTAAAACCTATGAGCAACAAGCAAGTGAGGCTGC	6.54	6.4	6.29	6.68	7.11	6.85	6.22	6.73
-1.03	11.84	-0.04	11.86	0.1	11.82	0.2	0.84787	0.927532	0.343674	1.12479	ENST00000455434	A_33_P3246995	ENST00000455434	Unknown	CGTGCCCCTCGGGAACTCAGAGATTCCGCAATTTGCCATGAAGGAGATGGGAACTCCTGA	12.07	11.95	11.85	11.55	12.37	11.53	11.56	11.79
1.05	6.28	0.07	6.25	0.1	6.32	0.2	0.675764	0.830405	0.442523	1.10989	A_19_P00812107	A_19_P00812107	A_19_P00812107	Unknown	TACAGACCTCCTGTAGCTTATCCATGGATCCTAGGTAAAGAATTTCCAACCTGAGTTTTT	6.28	6.34	6.06	6.31	6.76	6.23	5.99	6.29
1.15	9.38	0.2	9.28	0.1	9.48	0.1	0.240359	0.482357	0.229465	0.985325	RRP15	A_23_P23356	NM_016052	ref|Homo sapiens ribosomal RNA processing 15 homolog (S. cerevisiae) (RRP15), mRNA [NM_016052]	ACCATTTGTAAGAAAGCCAAAAGACTTTTGCCAGATTTCATATTTCCCCTTTTCATGTAC	9.54	9.2	9.23	9.14	9.86	9.28	9.2	9.56
1.4	10.07	0.49	9.83	0.1	10.31	0.2	0.02033	0.118788	0.0315058	0.407582	ITGB3BP	A_23_P23765	NM_014288	ref|Homo sapiens integrin beta 3 binding protein (beta3-endonexin) (ITGB3BP), transcript variant 2, mRNA [NM_014288]	AGTATACAGGCTTTGGAGGGCAGTAGAGAGCTTGAAAATCTCATTGGAATCTCCTGTGCA	10.03	9.89	9.71	9.69	10.68	9.94	10.11	10.54
1.92	6.76	0.94	6.28	0	7.23	0.3	0.00242418	0.0335454	0.00063421	0.0410483	ERCC-00142_99	ERCC-00142_99	ERCC-00142_99			6.31	6.22	6.22	6.37	7.93	7.07	6.67	7.24
1.01	6.76	0.02	6.75	0.1	6.77	0.2	0.928191	0.967361	0.503755	1.12006	GDAP1	A_33_P3422659	NM_018972	ref|Homo sapiens ganglioside induced differentiation associated protein 1 (GDAP1), transcript variant 1, mRNA [NM_018972]	CTTCATTTAAATATGCACGGTTAAAATGAATAGCGGCCTAAAGAATAACACTGATCTCTC	6.82	6.58	6.6	7	7.27	6.66	6.51	6.62
1.07	6.38	0.09	6.33	0	6.43	0.1	0.521576	0.728598	0.428539	1.10641	ERCC-00162_107	ERCC-00162_107	ERCC-00162_107			6.39	6.38	6.38	6.2	6.77	6.51	6.16	6.26
1.11	6.18	0.15	6.1	0.1	6.25	0.1	0.294653	0.537138	0.312515	1.05545	RPRM	A_23_P5370	NM_019845	ref|Homo sapiens reprimo, TP53 dependent G2 arrest mediator candidate (RPRM), mRNA [NM_019845]	ACCTTTGATTGTAACGTGCCGTTTTAAGAGGTTTTGTGTTTGTTTGCTTGAATACAAATG	6.12	6.2	5.95	6.14	6.58	6.34	6	6.09
1.06	6.28	0.08	6.24	0.1	6.32	0.1	0.571506	0.76328	0.448623	1.11108	FAM230A	A_33_P3215383	XM_006726832	ref|PREDICTED: Homo sapiens family with sequence similarity 230, member A (FAM230A), mRNA [XM_006726832]	GTTAACGAGGAGGCCCTCCATGGCGTCGTCGCTAACGAGGATGCCGCCCAAGCGATCGCT	6.36	6.36	6.17	6.07	6.6	6.42	6.05	6.22
-1.03	10.6	-0.04	10.62	0.1	10.58	0.1	0.785451	0.893927	0.47165	1.1378	C8orf58	A_23_P310483	NM_001013842	ref|Homo sapiens chromosome 8 open reading frame 58 (C8orf58), transcript variant 1, mRNA [NM_001013842]	TCCTGAAGACTGCACAAGGAATGAGGAAGATCAGGGACAACCTGGGAACTGAATAACTTT	10.77	10.5	10.53	10.69	10.66	10.95	10.36	10.36
1.46	6.65	0.55	6.37	0	6.92	0.3	0.0339653	0.161227	0.0205961	0.318297	MAGEL2	A_23_P99996	NM_019066	ref|Homo sapiens MAGE-like 2 (MAGEL2), mRNA [NM_019066]	GGGGGACATTTTTGTTCCTGGTGTTTGTGTTCCAGTTCCACGAGTGTACGTTTGGATTTT	6.41	6.4	6.39	6.31	7.28	6.81	6.25	7.34
-1.19	8.69	-0.25	8.82	0.1	8.57	0.2	0.239228	0.481008	0.14349	0.819185	YWHAE	A_24_P33444	NM_006761	ref|Homo sapiens tyrosine 3-monooxygenase/tryptophan 5-monooxygenase activation protein, epsilon (YWHAE), transcript variant 1, mRNA [NM_006761]	AGAAAGCTATAAGGACTGTAAACTTATCATGCAGTTGTTACGTGATAATCTGACACTATG	9.18	8.74	8.88	8.46	8.58	8.95	8.11	8.62
1.37	7.62	0.45	7.39	0.1	7.84	0.2	0.0338903	0.161089	0.0388796	0.457318	POC1B	A_23_P105535	NM_172240	ref|Homo sapiens POC1 centriolar protein B (POC1B), transcript variant 1, mRNA [NM_172240]	ACACATGCTTCAGAAATATTGTTGCTTAGGGTGATTTGGGCAGCTAAATAGTAAGTACTT	7.64	7.33	7.4	7.2	8.14	7.76	7.37	8.11
-1.13	9.53	-0.18	9.61	0.2	9.44	0.3	0.535188	0.738113	0.186853	0.91453	ZBTB11	A_23_P109774	NM_014415	ref|Homo sapiens zinc finger and BTB domain containing 11 (ZBTB11), mRNA [NM_014415]	GCCTCTCCCAGTTTACTTTAAAAATGGCTTTAAGGATAAAGAATAAATGTGATAGCTGTG	9.92	9.48	9.23	9.82	9.83	9.37	8.66	9.88
-1.77	12.46	-0.83	12.87	0.1	12.05	0.1	0.00039623	0.0109303	0.00225578	0.07866	TMEM43	A_23_P121196	NM_024334	ref|Homo sapiens transmembrane protein 43 (TMEM43), mRNA [NM_024334]	AAAGCACTTGCTTTCATCCTCTGGCATCGGAAACTCCCCTATGCACTTGAAGATGGTTTA	12.93	12.66	12.64	13.27	11.87	12.03	12.06	12.22
-5.09	10.33	-2.35	11.51	0.3	9.16	0.3	3.102e-05	0.0022739	0	0	INSIG1	A_33_P3219090	NM_005542	ref|Homo sapiens insulin induced gene 1 (INSIG1), transcript variant 1, mRNA [NM_005542]	CTACCAGATTTGAACATCTAGTGAGGTTCACATTCATACTAAGTTTTCAACATTGTGTTC	11.47	11.16	11.13	12.27	9.33	9.3	8.43	9.58
1.25	9.81	0.33	9.64	0.1	9.97	0.1	0.0648038	0.234572	0.0798952	0.658743	RAD54L2	A_23_P18205	NM_015106	ref|Homo sapiens RAD54-like 2 (S. cerevisiae) (RAD54L2), mRNA [NM_015106]	GAGGTTGGGTTCAGCTCCAATGATGATGAGGATAAAGACGATGATGTGATAGAGGTCACT	9.74	9.28	9.56	9.99	10.14	9.85	9.81	10.07
-1.14	6.34	-0.19	6.44	0.1	6.25	0.1	0.258081	0.500861	0.229664	0.988133	A_19_P00808519	A_19_P00808519	A_19_P00808519	Unknown	AAGGATTTTATCAGCATCAGAAGACATATGATAACATTCCAAGATAAAAAGATATAGAAT	6.44	6.47	6.06	6.77	6.5	6.26	6.14	6.09
-1	6.11	0	6.11	0.1	6.11	0.1	0.987161	0.994202	0.637999	1.13933	BMP15	A_23_P11103	NM_005448	ref|Homo sapiens bone morphogenetic protein 15 (BMP15), mRNA [NM_005448]	TACGCGATGGTCTCAATTCCCCCAATCACGCCATTATTCAGAACCTTATCAATCAGTTGG	6.15	6.25	6.06	5.98	6.12	6.19	6.21	5.92
-1.09	6.35	-0.12	6.41	0	6.29	0.1	0.382355	0.617811	0.339479	1.12085	HAND1	A_23_P58770	NM_004821	ref|Homo sapiens heart and neural crest derivatives expressed 1 (HAND1), mRNA [NM_004821]	TCGTGGTGGTTTTATTTTATTTTTCTTTTTGTCGCTGCACTTCCTGTTTAGTTCCAAGGG	6.45	6.31	6.47	6.4	6.27	6.24	6.63	6.01
-1.39	6.99	-0.48	7.23	0.1	6.75	0.4	0.190696	0.426587	0.029337	0.367741	S100A5	A_23_P115467	NM_002962	ref|Homo sapiens S100 calcium binding protein A5 (S100A5), mRNA [NM_002962]	GGCCCTGACCACTATGGTGACCACGTTTCACAAATATTCGGGGAGAGAGGGTAGCAAACT	7.44	6.87	7.46	7.14	7.09	6.69	7.5	5.72
1.01	6.76	0.02	6.75	0	6.77	0.2	0.91131	0.959549	0.471542	1.11601	PTCH2	A_23_P355311	NM_003738	ref|Homo sapiens patched 2 (PTCH2), transcript variant 1, mRNA [NM_003738]	CGATGGGGCCATCTCCACATTGCTGGGTCTGCTCATGCTTGCTGGTTCCCACTTTGACTT	6.83	6.61	6.76	6.79	6.65	6.52	7.37	6.53
-1.26	9.53	-0.33	9.7	0.2	9.36	0.2	0.20281	0.439979	0.0647101	0.563805	EIF4B	A_24_P218970	NM_001417	ref|Homo sapiens eukaryotic translation initiation factor 4B (EIF4B), transcript variant 2, mRNA [NM_001417]	TTTTTAAGCTTCCCTTGAGAGAATAAATGGTAATGGAGAGAACTATTTAACAAGGTCCTG	10.19	9.54	9.75	9.3	9.24	9.15	9.99	9.08
-1.46	10.28	-0.55	10.56	0.1	10.01	0.1	0.00920079	0.0742192	0.0195263	0.293763	RBM22	A_23_P92895	NM_018047	ref|Homo sapiens RNA binding motif protein 22 (RBM22), mRNA [NM_018047]	TTGTAGTGGCCTAAGTGTGATTTAACTCTTGAAGTCACACCCTCCGAAAGATGAGTAGAA	10.84	10.3	10.38	10.72	10.3	9.71	10.13	9.92
-1.35	8.28	-0.44	8.49	0.1	8.06	0.4	0.195309	0.431965	0.0389153	0.428899	PLAA	A_33_P3249434	NM_001031689	ref|Homo sapiens phospholipase A2-activating protein (PLAA), mRNA [NM_001031689]	GGCCACTATCTAGAGAAAACTATTCTTAACATCTTGTGGCATAGTGACTATGTATGTAAA	8.76	8.34	8.35	8.52	8.3	8.04	8.8	7.08
1.08	6.05	0.1	6	0.1	6.1	0.1	0.409061	0.639255	0.376831	1.08989	A_19_P00801441	A_19_P00801441	A_19_P00801441	Unknown	TTTTTGATCCTTGGGCTTCTTTTAATCTACAAGGAAATCTCTGATCTTAGAGTTCAAGTG	6.09	5.83	6.04	6.03	6.06	6.16	6.35	5.85
1.01	7.75	0.02	7.74	0.1	7.76	0.2	0.940972	0.973251	0.386733	1.09352	MINK1	A_23_P164313	NM_153827	ref|Homo sapiens misshapen-like kinase 1 (MINK1), transcript variant 3, mRNA [NM_153827]	CTCGACGGGGTCTTCATGCACAAACGAGCTCAGAGGCTCAAGTTCCTGTGTGAGCGGAAT	8.02	7.57	7.97	7.42	7.93	7.21	8.19	7.71
-1.09	8.34	-0.13	8.4	0.2	8.28	0.3	0.704198	0.847039	0.192317	0.925024	FAM110B	A_33_P3330443	NM_147189	ref|Homo sapiens family with sequence similarity 110, member B (FAM110B), mRNA [NM_147189]	CTGTTTTGGAATGCAGCTATGAGTGGGGGTGATACAATGTGTTCAATATAATAGAATAAA	8.65	7.92	8.18	8.87	8.74	7.32	8.52	8.53
1.14	6.72	0.19	6.63	0	6.82	0.1	0.178451	0.41152	0.249792	1.00581	A_19_P00319568	A_19_P00319568	A_19_P00319568	Unknown	ATGGGCGTGACCATAGCCAGTTTTGTTGACGGCTAAAAAGGACCCCTCTGCAGCCTCCTG	6.73	6.58	6.61	6.59	7.15	6.58	6.9	6.64
1.06	6.1	0.08	6.06	0.1	6.14	0.2	0.621422	0.795793	0.425291	1.10464	ENST00000418539	A_19_P00811765	ENST00000418539	ens|brain cytoplasmic RNA 1 [Source:HGNC Symbol;Acc:HGNC:1022] [ENST00000418539]	TTCTTGCCTGGAAGAAAGGCCTTGCTTTCCTCAGCTTCTTAAAGCTGGGAGAAGTTAAAG	6.24	6.11	5.93	5.98	6.57	6.14	6.05	5.83
1.13	6.72	0.18	6.63	0.1	6.81	0.1	0.231825	0.472948	0.271209	1.02661	CENPM	A_33_P3302613	XM_005261736	ref|PREDICTED: Homo sapiens centromere protein M (CENPM), transcript variant X1, mRNA [XM_005261736]	AGGACTTCTGCTTTCTCCGTTGTAAAGTTTTGTTCTCTGGTTTGTTTTCTCACCCTGGCC	6.74	6.49	6.68	6.62	7.17	6.77	6.76	6.53
1.16	6.62	0.21	6.52	0	6.73	0.3	0.387695	0.622336	0.206825	0.957861	A_33_P3351920	A_33_P3351920	A_33_P3351920	Unknown	TACGAAACATTGGCTCCTCTGGAAGGGGTGCTCTCCAACCCTCAGTATCCTCAGTGGCCT	6.63	6.41	6.5	6.54	7.54	6.59	6.35	6.46
-1.18	6.93	-0.24	7.05	0.2	6.81	0.2	0.295943	0.538411	0.166613	0.871843	A_19_P00800396	A_19_P00800396	A_19_P00800396	Unknown	CACCAACACTTTGCAAGCAGCTTTAAAAAGAATTCCTAAAATGTTAAGTGCTTTCTTTCC	7.21	6.64	6.83	7.51	7.26	6.72	6.72	6.53
1.06	6.49	0.08	6.44	0.1	6.53	0.2	0.611033	0.789511	0.409795	1.1009	A_19_P00321852	A_19_P00321852	A_19_P00321852	Unknown	CTTCTGCAACTTCCAAGCTTCGTCAGTAGAAGTTAGGCGATCAGCGAGAAAGAAATTATT	6.57	6.27	6.41	6.53	6.99	6.51	6.37	6.25
1.04	6.27	0.05	6.24	0.1	6.29	0.1	0.729561	0.862168	0.459162	1.11405	FCRL4	A_23_P115200	NM_031282	ref|Homo sapiens Fc receptor-like 4 (FCRL4), mRNA [NM_031282]	AGGCTGCGCTTCCAAAAGCAAATGATAATTATGTTAATGTCATTAGTGACAAAGATTTGC	6.43	6.1	6.12	6.32	6.66	6.37	6.14	6.02
1.46	11.23	0.54	10.96	0.5	11.5	0.1	0.234445	0.475835	0.0213186	0.325627	CRTC2	A_23_P12173	NM_181715	ref|Homo sapiens CREB regulated transcription coactivator 2 (CRTC2), mRNA [NM_181715]	CTCACCACTCTTCCCCTTGCAGTGGAGGAGAGAGCCAGAGTGGATACTATTTTTTATTAA	11.6	9.48	11.3	11.47	11.85	11.53	11.46	11.18
1.02	6.03	0.03	6.02	0	6.04	0.1	0.793043	0.897958	0.592864	1.13363	3xSLv1	3xSLv1	3xSLv1			6.03	6.01	6.01	6.02	6.13	6.22	6.01	5.82
1.92	8.33	0.94	7.86	0.1	8.8	0.1	0.00017824	0.00671326	0.00053608	0.0372216	A_19_P00331013	A_19_P00331013	A_19_P00331013	Unknown	CCGTGTATTCTCCTTGTGTTTGTGTATTCTCTCTCTCTCTCTCTAAGAGAGGCATAGAAT	7.76	7.8	7.78	8.09	9.18	8.78	8.78	8.45
1.02	5.94	0.02	5.93	0	5.96	0.1	0.868541	0.93785	0.545851	1.12788	DarkCorner	DarkCorner	DarkCorner			6.01	5.94	5.86	5.91	5.98	6.3	5.9	5.65
-1.24	6.33	-0.31	6.49	0	6.17	0.1	0.0112745	0.0837785	0.101402	0.697915	USP27X	A_23_P171095	NM_001145073	ref|Homo sapiens ubiquitin specific peptidase 27, X-linked (USP27X), mRNA [NM_001145073]	CTGTTTTCATTTCAAACGGTTTGAACATTCAGCGAAACAGAGGCGCAAGATCACTACATA	6.48	6.49	6.45	6.53	6.3	6.07	6	6.33
-1.18	12.24	-0.24	12.36	0.1	12.12	0.2	0.179181	0.412269	0.173755	0.888109	POLR2H	A_23_P29803	NM_006232	ref|Homo sapiens polymerase (RNA) II (DNA directed) polypeptide H (POLR2H), transcript variant 2, mRNA [NM_006232]	CTGTGAAAGACACAGTGGGAGAGCTGAAAATGAATCAGAAGCTTTATGTATATGATTTTT	12.19	12.42	12.47	12.36	11.63	12.16	12.22	12.47
-1.21	8.62	-0.27	8.75	0.1	8.48	0.2	0.144416	0.367268	0.124915	0.771166	STYXL1	A_23_P111635	NM_016086	ref|Homo sapiens serine/threonine/tyrosine interacting-like 1 (STYXL1), mRNA [NM_016086]	AAGATGATGATGATGATTCAGACTCTGATGGTGATGGCAAAGATCTTGTGCCTCAAGCAG	8.82	8.86	8.92	8.43	8.07	8.48	8.55	8.82
-1.08	6.07	-0.12	6.12	0	6.01	0.1	0.253219	0.496024	0.40043	1.14077	GPR22	A_23_P20172	NM_005295	ref|Homo sapiens G protein-coupled receptor 22 (GPR22), mRNA [NM_005295]	AAATTACCTTTGAAGATAGTGAAATAAGAGAAAAACGTTTAGTGCCTCAGGTTGTCACAG	6.12	6.08	6.05	6.25	6.04	5.83	6.08	6.08
-1.1	7.08	-0.13	7.14	0	7.01	0	0.163667	0.392876	0.345644	1.1265	TRMT1L	A_24_P190877	NM_030934	ref|Homo sapiens tRNA methyltransferase 1 homolog (S. cerevisiae)-like (TRMT1L), transcript variant 1, mRNA [NM_030934]	AAAGGTAGATTTTTCAAAGAAAAATTTGGTAGGCGGTAGTTTAGAACTCTGATCAGGTAC	7.08	7.21	7.21	7.07	7.07	6.87	7.09	7
1.82	9.44	0.86	9.01	0.1	9.87	0.1	0.00042997	0.0115619	0.00122618	0.0619246	AR	A_23_P113111	NM_000044	ref|Homo sapiens androgen receptor (AR), transcript variant 1, mRNA [NM_000044]	AGCCACACAAACGTTTACTTATCTTATGCCACGGGAAGTTTAGAGAGCTAAGATTATCTG	8.81	8.96	8.86	9.4	9.97	9.58	10.11	9.84
1.17	9.57	0.23	9.45	0.1	9.68	0.1	0.136041	0.355373	0.189912	0.931744	TCEB3	A_24_P122403	NM_003198	ref|Homo sapiens transcription elongation factor B (SIII), polypeptide 3 (110kDa, elongin A) (TCEB3), mRNA [NM_003198]	TTTCTGTGCTACACTACATACAAATCACCAAATTACAAATTACCCTTTTGTGATCCTTGG	9.43	9.56	9.13	9.7	9.9	9.53	9.7	9.58
-1.19	6.37	-0.25	6.49	0.1	6.24	0	0.0362184	0.167282	0.174664	0.889723	A_19_P00324364	A_19_P00324364	A_19_P00324364	Unknown	GCTCAGGAAAATGCCACTGGACGTCCAGTCTGAAGTGCAGTAAGAAAGACAAGTGGGAGA	6.42	6.51	6.33	6.71	6.32	6.22	6.24	6.19
-1.28	6.39	-0.36	6.57	0	6.21	0	0.00199932	0.0299006	0.0731607	0.595575	A_33_P3299042	A_33_P3299042	A_33_P3299042	Unknown	AATGAAGAACACCATCAAATATTTGGTAAGAGTCCACTGGGGTCCCCTGATTACACGCTG	6.61	6.52	6.54	6.6	6.13	6.15	6.33	6.23
-1.14	6.03	-0.19	6.13	0	5.93	0	0.0437603	0.187014	0.239047	1.00395	A_19_P00806953	A_19_P00806953	A_19_P00806953	Unknown	TAGTTCATAATCATTGAGTTGCATATGGCTGTGTTCCTGAAGGGATCCCAAGGTGGAGGT	6.09	6.17	6.15	6.11	5.92	5.84	5.92	6.06
-1.29	6.95	-0.36	7.13	0.1	6.77	0	0.00254035	0.034449	0.07177	0.591054	AKAP1	A_33_P3324428	NM_003488	ref|Homo sapiens A kinase (PRKA) anchor protein 1 (AKAP1), transcript variant 1, mRNA [NM_003488]	TTGTCAGACTTGGGGGCTGAGGATGGATGGACCATGGATGCGGAAGCAGATCATTCAGGA	7.04	7.05	7.16	7.28	6.7	6.81	6.8	6.76
-1.02	8.18	-0.02	8.2	0.2	8.17	0.2	0.927049	0.966699	0.362856	1.09158	LINC-PINT	A_19_P00321886	NR_109851	ref|Homo sapiens long intergenic non-protein coding RNA, p53 induced transcript (LINC-PINT), transcript variant 4, long non-coding RNA [NR_109851]	GCTAAGGTGAAAGCTTCTATGGCCTTAACATTTTCCTCTTGAAGAATGTATTTTCTGTAA	7.79	8.33	7.92	8.74	7.55	8.21	8.38	8.55
-1.32	6.12	-0.4	6.32	0	5.92	0	0.00085098	0.0176403	0.0480667	0.480637	ENST00000433310	A_19_P00321345	ENST00000433310	ref|PREDICTED: Homo sapiens uncharacterized LOC102724420 (LOC102724420), ncRNA [XR_425263]	TTGTGGAGTAAGTGAGTGGGCCTGAGTTGAGAAGATCCTGGCCTTGGATTTTAAAACTGT	6.22	6.38	6.36	6.32	5.9	5.85	6	5.93
1.02	10.25	0.03	10.23	0.1	10.27	0.2	0.855878	0.931664	0.4346	1.10749	MAT2B	A_23_P81408	NM_182796	ref|Homo sapiens methionine adenosyltransferase II, beta (MAT2B), transcript variant 2, mRNA [NM_182796]	GAATCACTTTGGCCTTTCCTCATTGACAAGAGATGGAGACAAACGGTCTTTCATTAGTTT	9.94	10.55	10.18	10.26	9.83	10.3	10.6	10.34
-1.29	5.99	-0.36	6.17	0.1	5.81	0.1	0.00826592	0.0699723	0.0687348	0.580169	A_33_P3276217	A_33_P3276217	A_33_P3276217	Unknown	TCAGATAGATATCTCTGTCTATCTATCTGGACATGGGGACATGTCCATGAGGACAGGACT	6.12	6.05	6.42	6.11	5.84	5.68	5.78	5.93
-1.1	7.97	-0.13	8.04	0.1	7.91	0.1	0.422412	0.650729	0.327865	1.11284	ARHGEF11	A_23_P426809	NM_198236	ref|Homo sapiens Rho guanine nucleotide exchange factor (GEF) 11 (ARHGEF11), transcript variant 2, mRNA [NM_198236]	GAAGAGGGGTTTCACTTGTATCTCCTTAGTTAACAACCCAGTTCCAGGATCGAGCCTAAA	7.84	8.25	8.08	7.98	7.46	8.04	8.06	8.06
1.32	9.32	0.4	9.12	0.1	9.52	0.1	0.00392689	0.044825	0.0628965	0.58943	RNF219	A_23_P25638	NM_024546	ref|Homo sapiens ring finger protein 219 (RNF219), mRNA [NM_024546]	CTTGCATTCCAGGGGAGTTTTCTTTTGAGTAGTATGTTTCTTGTTTGCATGTTCCTGTTC	8.96	9.25	9.08	9.2	9.43	9.5	9.45	9.71
-1.03	6.21	-0.04	6.23	0	6.19	0	0.642553	0.809615	0.586295	1.14621	A_19_P00813413	A_19_P00813413	A_19_P00813413	Unknown	AAGGAGTGAAGGAAATAGGATGATGGAGCCAAAACTGGGACTAGGGAGGCCAGACCTGGG	6.24	6.23	6.22	6.23	6.16	6.26	6.07	6.29
-1.04	6.07	-0.06	6.1	0	6.04	0.1	0.529697	0.734293	0.522395	1.14685	RXFP2	A_23_P117261	NM_130806	ref|Homo sapiens relaxin/insulin-like family peptide receptor 2 (RXFP2), transcript variant 1, mRNA [NM_130806]	AAACGGCAGACCTCAGTCATCCTCATTTGCATCTGGATGGCGGGATTTTTAATAGCTGTA	6.12	6.05	6.2	6.03	5.9	6	6.07	6.19
-1.47	12.34	-0.55	12.62	0.5	12.06	0.1	0.24013	0.482005	0.0261624	0.344542	SLC16A3	A_23_P158725	NM_001042422	ref|Homo sapiens solute carrier family 16 (monocarboxylate transporter), member 3 (SLC16A3), transcript variant 2, mRNA [NM_001042422]	GTCTTGGGGACAGCTCTTTCCACCCCTGGAAGATGGAAATAAACCTGCGTGTGGGTGGAG	11.81	12.64	11.96	14.07	11.89	11.86	12.43	12.08
-1.05	6.14	-0.07	6.18	0	6.11	0.1	0.528991	0.733912	0.479891	1.14636	CHRM3	A_23_P401472	NM_000740	ref|Homo sapiens cholinergic receptor, muscarinic 3 (CHRM3), mRNA [NM_000740]	CCAGAAGAGCGTGGACGATGGAGGCAGTTTTCCAAAAAGCTTCTCCAAGCTTCCCATCCA	6.09	6.28	6.2	6.15	6.13	6.16	5.88	6.27
-1.14	6.32	-0.19	6.42	0	6.23	0.1	0.164914	0.394591	0.226672	0.983865	XPNPEP2	A_24_P211709	NM_003399	ref|Homo sapiens X-prolyl aminopeptidase (aminopeptidase P) 2, membrane-bound (XPNPEP2), mRNA [NM_003399]	AAACCTTTGCATTCATCCTCCTTCTCCAAGACCTATGGAGAAGGTCCCAGGCCCCAGGAA	6.44	6.53	6.39	6.32	6.27	6.51	6.22	5.91
-6.37	10.74	-2.67	12.08	0.2	9.41	0.1	9.1e-07	0.00024622	0	0	INHBB	A_23_P153964	NM_002193	ref|Homo sapiens inhibin, beta B (INHBB), mRNA [NM_002193]	GTGAACTATGCAATTTAAAGGGTTGACCCACACTAGACGAAACTGGACTCGTACGACTCT	12.15	12.54	11.45	12.18	9.07	9.59	9.66	9.31
-1.05	6.26	-0.08	6.3	0	6.22	0.1	0.41664	0.645674	0.494167	1.14492	PAGE2B	A_33_P3420862	NM_001015038	ref|Homo sapiens P antigen family, member 2B (PAGE2B), mRNA [NM_001015038]	GGTCCTGATGTCAGGGAGGGGATTATGCCCACTTTTGATCTCACTAAAGTGCTGGAAGCA	6.31	6.22	6.26	6.4	6.22	6.37	6.14	6.16
-1.29	7.5	-0.37	7.69	0.2	7.32	0.1	0.102452	0.303614	0.0619358	0.550992	ANKZF1	A_23_P119907	NM_018089	ref|Homo sapiens ankyrin repeat and zinc finger domain containing 1 (ANKZF1), transcript variant 1, mRNA [NM_018089]	GACAAATCAACACGTAATGAGTTCCGAAGGTTCATGGAGAAGAATCCAGATGCCTACGAT	7.61	8.14	7.73	7.27	6.91	7.48	7.31	7.58
-1.23	8.66	-0.3	8.81	0.2	8.51	0.1	0.154332	0.380772	0.103585	0.705613	CHID1	A_24_P295806	NM_023947	ref|Homo sapiens chitinase domain containing 1 (CHID1), transcript variant 3, mRNA [NM_023947]	TGGACTTACGATGATTTCCGGAACGTCTTAGACAGTGAGGATGAGATAGAGGAGCTGAGC	8.43	9.14	8.66	8.99	8.63	8.82	8.46	8.13
-1.14	6.21	-0.18	6.3	0.1	6.12	0.1	0.118101	0.328381	0.248316	1.01843	KANTR	A_19_P00322116	ENST00000605526	ens|KDM5C adjacent non-coding transcript [Source:HGNC Symbol;Acc:HGNC:49510] [ENST00000605526]	ATTAGAACCATCACCCTGCAGCTAGCTTGGATACCATTAAAAGGGCTCATCAGCTGCAAA	6.44	6.38	6.24	6.14	6.09	6.31	6.07	5.99
-1.36	12.98	-0.44	13.2	0.1	12.76	0.1	0.0224991	0.1262	0.0395281	0.432399	GAS1	A_23_P83134	NM_002048	ref|Homo sapiens growth arrest-specific 1 (GAS1), mRNA [NM_002048]	GGATTAAGGGTCCAAAAATGCTGATCTAAGGGGTTGCCATGGTGTTGAACAATGCAACTT	13.18	13.52	13.13	12.96	12.4	12.96	12.95	12.73
-1.23	7	-0.3	7.15	0	6.85	0.2	0.0840313	0.271814	0.122611	0.764811	SCGB1A1	A_23_P150583	NM_003357	ref|Homo sapiens secretoglobin, family 1A, member 1 (uteroglobin) (SCGB1A1), mRNA [NM_003357]	GAAGAAGCTGGTGGACACCCTCCCCCAAAAGCCCAGAGAAAGCATCATTAAGCTCATGGA	7.16	7.17	7.11	7.17	7.07	7.11	6.84	6.39
1.21	10.82	0.27	10.68	0.2	10.95	0.1	0.161165	0.389826	0.137016	0.831601	HNRNPH3	A_23_P115824	NM_012207	ref|Homo sapiens heterogeneous nuclear ribonucleoprotein H3 (2H9) (HNRNPH3), transcript variant 2H9, mRNA [NM_012207]	TGTCATAGTCAATAAAAACAATCCTGCAGTTGGGTTTTGTATCTGATCCCTGCTTGGAGT	10.31	10.97	10.46	10.98	11.08	11.12	10.93	10.67
-1.41	6.57	-0.5	6.82	0.1	6.32	0.1	0.00118329	0.0217828	0.0213494	0.308301	C11orf86	A_24_P392151	NM_001136485	ref|Homo sapiens chromosome 11 open reading frame 86 (C11orf86), mRNA [NM_001136485]	TGAGGCGGTACCAACAGCAGGTAAGAAGAAGGTGGGAGAGCTTTGTCGCCATCTTCCCCA	6.8	7.04	6.8	6.64	6.42	6.37	6.32	6.19
-1.1	6.26	-0.14	6.33	0.1	6.18	0.1	0.259423	0.502195	0.295166	1.07915	THC2676762	A_19_P00808440	THC2676762	tc|ALU5_HUMAN (P39192) Alu subfamily SC sequence contamination warning entry, partial (26%) [THC2676762]	TTTTTACTCAGCTCCATCCACTTACACTGTTCCAGTTGCAGGGAAATATCAAATGCCCAC	6.09	6.47	6.39	6.36	6.39	6.22	6.03	6.09
-1.19	6.1	-0.25	6.22	0.1	5.97	0.1	0.0505963	0.20325	0.155447	0.846837	SNX31	A_23_P382811	NM_152628	ref|Homo sapiens sorting nexin 31 (SNX31), mRNA [NM_152628]	TTTTTTGGCATTAACATGGACTGTATTCATCAAGGTATTATACCACAGCACTCTATGGAA	6.01	6.32	6.29	6.27	6.1	6.07	5.77	5.94
-1.73	7.47	-0.79	7.86	0.1	7.07	0	8.727e-05	0.00427896	0.00253065	0.0845016	DOK3	A_33_P3253144	NM_024872	ref|Homo sapiens docking protein 3 (DOK3), transcript variant 1, mRNA [NM_024872]	ATAGTGTGCAGACTCACAGATAATAAAGCTCAGAGCAGCTCCCGGCAGGGGCACTCACGG	7.83	7.97	7.58	8.07	7.09	7.16	7.09	6.94
-1.09	14.48	-0.13	14.54	0.1	14.41	0.2	0.520846	0.728091	0.265913	1.04318	lnc-FAM105B-1	A_19_P00807615	lnc-FAM105B-1:1	gb|Homo sapiens cDNA clone IMAGE:4309177, **** WARNING: chimeric clone ****. [BC014023]	AGTCTTTTCCTTTCCCATTTTGGCTTTTGGGGGTAGTTTTCATGACACCTGTGTTCTGGC	14.65	14.87	14.43	14.22	14.71	14.59	13.96	14.38
-1.07	6.3	-0.1	6.35	0	6.24	0.1	0.421947	0.650187	0.359057	1.13651	A_19_P00317900	A_19_P00317900	A_19_P00317900	Unknown	TCAAAAGCGCATTTGCGTTTCAAATCTGCTGTGATAGTCAGCATTCCTGTGGCATGCAGA	6.33	6.47	6.36	6.23	6.54	6.29	6.07	6.08
-1.13	6.04	-0.18	6.13	0	5.95	0.1	0.104727	0.307185	0.270167	1.04915	OR4L1	A_33_P3310644	NM_001004717	ref|Homo sapiens olfactory receptor, family 4, subfamily L, member 1 (OR4L1), mRNA [NM_001004717]	ATGCAAGAGGCCATAAGAAAATTACGGTTCCAATATGTTAGTTCTGCACAGAATTTCTAG	6.12	6.26	6.09	6.05	5.76	6.01	6.09	5.94
1.13	10.89	0.17	10.8	0.3	10.98	0.2	0.562097	0.756866	0.15245	0.864071	RBM39	A_33_P3405946	NM_184234	ref|Homo sapiens RNA binding motif protein 39 (RBM39), transcript variant 1, mRNA [NM_184234]	TGTTTCCTGATTCTATGACAGCAACACAACTACTGGTTCCAAGTAGACGATGAAGGAAGA	10.57	11.39	10.12	11.13	10.5	11.2	10.85	11.36
-1.12	6.29	-0.16	6.37	0	6.21	0.1	0.0993297	0.298458	0.293505	1.0779	MS4A5	A_23_P104972	NM_023945	ref|Homo sapiens membrane-spanning 4-domains, subfamily A, member 5 (MS4A5), mRNA [NM_023945]	TTGATGACTTTCAGCATTATTGAATTATTCATTTCTCTGCCTTTCTCAATTTTGGGGTGC	6.29	6.41	6.43	6.36	6.28	6.33	6.09	6.14
-1.05	17.59	-0.08	17.63	0.1	17.55	0.1	0.626821	0.799425	0.398726	1.13953	CYTB	A_24_P551842	ENST00000361789	ens|mitochondrially encoded cytochrome b [Source:HGNC Symbol;Acc:HGNC:7427] [ENST00000361789]	CTCCGATCCGTCCCTAAACAAACTAGGAGGCGTCCTTTGCCCTATTATATCCATCCTCAT	17.77	17.82	17.3	17.63	17.3	17.6	17.84	17.48
-1.22	9.7	-0.29	9.85	0.3	9.56	0.2	0.334556	0.574846	0.0888848	0.655304	CBX2	A_33_P3423949	NM_005189	ref|Homo sapiens chromobox homolog 2 (CBX2), transcript variant 1, mRNA [NM_005189]	GCACCAGATGCTCAGACTTGGTTGTCTTATGTTTACCAATAAATAAAAGTAGACTTTTTC	9.9	10.6	9.66	9.23	9.05	9.74	9.79	9.66
-1.1	6.14	-0.14	6.22	0.1	6.07	0.1	0.201156	0.438158	0.31477	1.09762	A_33_P3262704	A_33_P3262704	A_33_P3262704	Unknown	TAAAACTACTAGTTAATCTTTAAGTCTACAGGTGCTACTAAGAAATTGCAATTTGTAACT	6.15	6.39	6.15	6.17	6.13	5.96	5.96	6.24
1.09	8.56	0.12	8.5	0.2	8.62	0.1	0.564094	0.758238	0.274928	1.02991	SMIM12	A_33_P3325467	NM_001164824	ref|Homo sapiens small integral membrane protein 12 (SMIM12), transcript variant 1, mRNA [NM_001164824]	CGTTTAGATACTGCAACGAATATCTTATATGAAGCTTTTCCTGCGTTTTGGAATAAACAG	8.3	8.96	8.12	8.63	8.46	8.84	8.83	8.34
1.1	6.98	0.14	6.91	0.1	7.05	0.1	0.230297	0.471157	0.32454	1.06255	LOC202181	A_19_P00321230	NR_026921	ref|Homo sapiens SUMO-interacting motifs containing 1 pseudogene (LOC202181), non-coding RNA [NR_026921]	TGTGTCTTTATCTCCCTCCAGAGAAGCAACGCGCTCCAGACTCTGATGCACTGGAGGCAG	6.88	7	6.77	7	6.91	7.2	7.2	6.9
1	6.22	0	6.21	0.1	6.22	0.2	0.975138	0.988957	0.515581	1.13017	GPC5	A_23_P112874	NM_004466	ref|Homo sapiens glypican 5 (GPC5), mRNA [NM_004466]	GAAGAACCTTGATAATTTTGACCCACTGTAACTTAGCCACTGATGAACCTTAAAGCTGAG	6.05	6.34	6.24	6.22	6.13	6.68	6.05	6.02
1.35	7.97	0.43	7.75	0.1	8.18	0.1	0.0365188	0.168028	0.0512959	0.528622	ENST00000417077	A_24_P358205	ENST00000417077	Unknown	TGTTCAAAAAAGAATGCCCCAAGTGTTACCATGGCTAAATGGAAGAGTCTGCAGTGTTCC	7.8	8.06	7.76	7.38	8.51	7.93	8.29	7.98
1.16	8.86	0.21	8.75	0.2	8.96	0.2	0.408157	0.638474	0.145451	0.850187	NOM1	A_33_P3378430	NM_138400	ref|Homo sapiens nucleolar protein with MIF4G domain 1 (NOM1), mRNA [NM_138400]	GAGAACTGCTAATGTATAGAATGACTAAACAGCTGTCTTTCAGGGTATCATTTTTAAAGG	8.76	9.05	8.19	9	8.48	8.75	9.25	9.38
1.01	6.14	0.02	6.13	0	6.15	0.1	0.848643	0.927829	0.622468	1.13734	A_33_P3282624	A_33_P3282624	A_33_P3282624	Unknown	CACTGGATGAAGAATCCATTGAGACTGTGAAGAATATATTTAAATTTGAACATGGCCTGT	6.09	6.11	6.24	6.07	6.16	6.07	6.33	6.03
1.01	9.29	0.01	9.29	0.1	9.3	0.1	0.963003	0.983475	0.472039	1.11655	OMA1	A_23_P138137	NM_145243	ref|Homo sapiens OMA1 zinc metallopeptidase (OMA1), mRNA [NM_145243]	GTGTAATTGTCCACCACTGTCTAATCCAGACCCTCGATTACTATTCAAACTCAGCACGAA	9.05	9.65	9.08	9.37	8.91	9.39	9.56	9.33
-1.31	12.37	-0.39	12.56	0.2	12.17	0.2	0.11661	0.326136	0.0584486	0.535087	LOX	A_23_P122216	NM_002317	ref|Homo sapiens lysyl oxidase (LOX), transcript variant 1, mRNA [NM_002317]	TACCTGGTTCCTGAATCTGACTATACCAACAATGTTGTGCGCTGTGACATTCGCTACACA	12.23	13.02	12.26	12.72	11.7	12.16	12.56	12.26
-1.03	6.26	-0.05	6.28	0.1	6.24	0.1	0.697899	0.843247	0.511376	1.14162	FAAH2	A_23_P113471	NM_174912	ref|Homo sapiens fatty acid amide hydrolase 2 (FAAH2), mRNA [NM_174912]	CCAGCAGACAAGCAGAGAAACAACTGGGGAATTTATTGACTCATTTAGTTATTCTTTCTA	6.09	6.33	6.31	6.4	6.32	6.12	6.43	6.08
1.28	10.11	0.36	9.93	0.1	10.29	0.1	0.0507463	0.20371	0.07039	0.620765	HLA-L	A_19_P00318396	ENST00000482052	ens|major histocompatibility complex, class I, L (pseudogene) [Source:HGNC Symbol;Acc:HGNC:4970] [ENST00000482052]	CCGGACTTTTTCTCCTCCCTCCCTTCCTTTTTTCACCGTGTTCAGGATAAATTATCTTGG	9.79	9.8	9.92	10.2	10.65	10.26	10.29	9.94
-1.02	6.16	-0.03	6.17	0.1	6.14	0.1	0.775313	0.88778	0.571396	1.14125	ERCC-00058_185	ERCC-00058_185	ERCC-00058_185			6.01	6.22	6.27	6.2	6.21	6.24	6.18	5.94
1.42	7.29	0.5	7.04	0.1	7.54	0.1	0.00095787	0.0191137	0.0251888	0.359948	ATG4D	A_23_P101342	NM_032885	ref|Homo sapiens autophagy related 4D, cysteine peptidase (ATG4D), transcript variant 1, mRNA [NM_032885]	GGACTTTGTGTTTTTATAAAGGGAGGGGATGAGGGGAAAGATACAACACTATTTATTTTT	6.9	7.21	6.96	7.07	7.59	7.54	7.65	7.36
-1.05	6.2	-0.07	6.24	0	6.17	0	0.439942	0.665227	0.517777	1.14467	LINC00051	A_33_P3397061	NR_024378	ref|Homo sapiens long intergenic non-protein coding RNA 51 (LINC00051), long non-coding RNA [NR_024378]	TCACATGTGCTCTTGTCCTTCTGCCATAAGATCATGGAGCAAGAAGGCTCTTGAAAGATG	6.3	6.22	6.27	6.15	6.17	6.28	6.15	6.08
1.01	7.06	0.01	7.05	0.1	7.06	0.2	0.93469	0.9702	0.464436	1.11511	DQ304541	A_19_P00801680	DQ304541	gb|Homo sapiens noncoding RNA BR514B mRNA, partial sequence. [DQ304541]	AAGATTTGAATTCAGAGACATAACGTTCCCTTTGTTCTCTTGCCCTCCAGCCTTTGGTGC	6.85	7.13	7.01	7.2	7.17	7.15	7.38	6.55
1.12	6.73	0.17	6.65	0.1	6.81	0.1	0.272546	0.515295	0.260102	1.01538	C6orf211	A_33_P3294836	NM_024573	ref|Homo sapiens chromosome 6 open reading frame 211 (C6orf211), transcript variant 1, mRNA [NM_024573]	GGAGAAAGTAGTTCTCAGAATACCAATGTACTAAATTCATTGGAAGACCTAAAACCTTTC	6.57	6.97	6.5	6.54	6.72	6.98	7	6.55
-1.06	6.28	-0.09	6.32	0	6.23	0.1	0.510247	0.720408	0.4133	1.14593	AADACL3	A_33_P3307960	NM_001103170	ref|Homo sapiens arylacetamide deacetylase-like 3 (AADACL3), transcript variant 1, mRNA [NM_001103170]	CACTTTCCCTGCTCCATGAGAATTCTGAGTGCATTAGTTCAATTTGTAAAGGGACTGTGA	6.24	6.42	6.27	6.36	6.25	6.3	6.5	5.89
1.22	9.41	0.28	9.27	0.2	9.55	0.1	0.220511	0.460786	0.114186	0.773226	PPP1R12B	A_23_P201790	NM_002481	ref|Homo sapiens protein phosphatase 1, regulatory subunit 12B (PPP1R12B), transcript variant 1, mRNA [NM_002481]	TATGCAATTTTGAGTGGCCTTTCAACCCTAAGATGAATGGTTTTGTTTTACTGGTTGTTG	9.58	9.44	8.64	9.41	9.77	9.42	9.76	9.25
1.74	9.49	0.8	9.09	0.3	9.89	0.1	0.0209567	0.120869	0.00307133	0.105926	HSBP1	A_23_P100203	NM_001537	ref|Homo sapiens heat shock factor binding protein 1 (HSBP1), mRNA [NM_001537]	ACAAATTACATGGGGAACATAAAGGAGTGAGATCCTTCTGTGATAAAATGAATTCACCAC	8.94	10.06	8.65	8.69	9.79	9.78	10.15	9.82
-1.09	6.84	-0.12	6.9	0.1	6.77	0.1	0.358999	0.596683	0.33747	1.11955	ITGA9	A_23_P252193	NM_002207	ref|Homo sapiens integrin, alpha 9 (ITGA9), mRNA [NM_002207]	AAATCTTCTCCAGATTTTTCGGAGGCCCCACTGATGCTGTTCTCTTCTTCATTCTATCAA	6.81	7.12	6.79	6.87	6.62	6.84	7.04	6.59
1.02	6.2	0.03	6.18	0.1	6.21	0.1	0.80775	0.906471	0.595614	1.1341	ERCC-00017_150	ERCC-00017_150	ERCC-00017_150			6.01	6.25	6.31	6.17	6.16	6.34	6.29	6.05
-1.02	6.23	-0.03	6.25	0	6.22	0.1	0.76813	0.88399	0.601337	1.14239	ENST00000319813	A_33_P3261373	ENST00000319813	ens|olfactory receptor, family 4, subfamily C, member 5 (gene/pseudogene) [Source:HGNC Symbol;Acc:HGNC:14702] [ENST00000319813]	GAAAAATGCCATGAAGCAGCTCTGGAGCCAAATAATCTGGGGTAACAATTTGTGTGATTA	6.24	6.26	6.3	6.2	6.23	6.33	6.29	6.03
-1.01	6.21	-0.02	6.22	0	6.2	0.1	0.872321	0.93982	0.635041	1.14143	MZF1-AS1	A_33_P3257020	NR_027334	ref|Homo sapiens MZF1 antisense RNA 1 (MZF1-AS1), long non-coding RNA [NR_027334]	ATAGCCAAGATGGCAGGTACCTACGGAGGGTCCCGAAATACACTTCCCAGAAGTCCAGGC	6.27	6.22	6.27	6.12	6.07	6.3	6.31	6.13
1.07	7.19	0.09	7.14	0.1	7.23	0.1	0.504987	0.71677	0.412873	1.10179	RAPGEF3	A_33_P3389178	ENST00000395358	ens|Rap guanine nucleotide exchange factor (GEF) 3 [Source:HGNC Symbol;Acc:HGNC:16629] [ENST00000395358]	CTTTGGGCATGTTACTTAACCTCTCTGAGCCTCATTTATTTCATCCATAAAATGGAAATA	6.9	7.45	7.03	7.19	7.31	7.23	7.34	7.05
1.45	9.51	0.54	9.24	0.1	9.78	0.2	0.010867	0.0819573	0.0179923	0.296153	MADD	A_23_P202708	NM_003682	ref|Homo sapiens MAP-kinase activating death domain (MADD), transcript variant 4, mRNA [NM_003682]	GTGTCCTTGAGACATTTGTGTTGTGGTTCCTTGTCCTTGTCCCTGGCGTTATAACTGTCC	9.03	9.22	9.27	9.44	10.15	9.71	9.9	9.35
1.03	7.58	0.05	7.55	0.2	7.6	0.1	0.793381	0.898063	0.41436	1.10253	A_19_P00318366	A_19_P00318366	A_19_P00318366	Unknown	AACAACAGTGTTCTTTGCTCTTATGTGATGGATGGACCCGTCCTCTATGCACAGTGCAAT	7.17	7.57	7.44	8.04	7.46	7.64	7.73	7.57
1.33	8.44	0.41	8.24	0.2	8.65	0.1	0.0432099	0.185569	0.0592424	0.572392	THADA	A_23_P108376	NM_022065	ref|Homo sapiens thyroid adenoma associated (THADA), transcript variant 1, mRNA [NM_022065]	CTGTGTGGAGAGCATGCATCAGGTGGAAGAAGACTACCTGTTTGAAAAAGCAGAAGTCAA	7.97	8.77	8.09	8.13	8.71	8.56	8.51	8.81
-1.05	6.2	-0.07	6.24	0	6.17	0.1	0.469207	0.689313	0.476283	1.14511	GOLGA6L6	A_24_P50972	NM_001145004	ref|Homo sapiens golgin A6 family-like 6 (GOLGA6L6), mRNA [NM_001145004]	GCAGCAAGGCCTGGAGAAGAGTAAGCCGCCATGTGACTGTTTAGAATATAGTCTGAGCAC	6.15	6.34	6.22	6.25	6.34	6.09	6.06	6.19
1.36	8.23	0.44	8.01	0.1	8.45	0.1	0.0193681	0.115324	0.0460013	0.500169	EU250753	A_19_P00800247	EU250753	gb|Homo sapiens clone HA_003116 mRNA sequence. [EU250753]	TTGGATGTAAGGTATTCCTAACTTCCCCTTCCCCAGTCCTTGGCGTCCTCTCTAGCCATC	7.63	8.11	8.1	8.2	8.67	8.42	8.56	8.16
1.02	8.24	0.02	8.22	0.1	8.25	0.2	0.905787	0.956528	0.472167	1.11656	MINPP1	A_23_P115885	NM_004897	ref|Homo sapiens multiple inositol-polyphosphate phosphatase 1 (MINPP1), transcript variant 1, mRNA [NM_004897]	TGTACCTTATGCCTCGAACCTGATATTTGTGCTTTACCACTGTGAAAATGCTAAGACTCC	7.9	8.49	8.14	8.37	8.1	8.54	7.89	8.45
1.42	11.75	0.51	11.49	0.2	12	0.1	0.0351554	0.164301	0.0327668	0.416284	YME1L1	A_23_P104201	NM_139312	ref|Homo sapiens YME1-like 1 ATPase (YME1L1), transcript variant 1, mRNA [NM_139312]	TGGTGTAATTGAAGGGTGTGAAATGCTTTGTCAATCATTTGTCACATTTATCCAGTTTGG	11.08	12.1	11.51	11.29	11.97	12.05	11.79	12.2
1.03	6.21	0.04	6.19	0.1	6.23	0	0.668739	0.826235	0.586533	1.1326	ERCC-00097_63	ERCC-00097_63	ERCC-00097_63			6.17	6.17	6.33	6.07	6.27	6.14	6.16	6.34
1.1	6.89	0.14	6.82	0.1	6.97	0.1	0.186931	0.421957	0.355484	1.08113	A_19_P00806306	A_19_P00806306	A_19_P00806306	Unknown	TTGAAAAATCCCTGAGATGGCTCTGATATGCCCCCCATATTCCATATGTTTACTCCCTGG	6.66	6.87	6.97	6.79	7.04	7.04	6.8	6.98
-1.75	8.07	-0.8	8.47	0.2	7.67	0.1	0.00265531	0.035481	0.00212875	0.0757401	PLXND1	A_24_P376391	NM_015103	ref|Homo sapiens plexin D1 (PLXND1), mRNA [NM_015103]	CGAGGCTGTAGCTGGGCTACTTGATCTTGCTGAAAGTGTTTCTAAAGATAGCACCACTTT	8.29	8.97	8.5	8.12	7.47	7.59	8.05	7.56
1.72	8.4	0.78	8.01	0.2	8.79	0.2	0.0125054	0.0891003	0.00373571	0.118998	PTPN14	A_24_P2648	NM_005401	ref|Homo sapiens protein tyrosine phosphatase, non-receptor type 14 (PTPN14), mRNA [NM_005401]	TGGACGAGAGGTTCAGAACCCTGAAGAAGAAACTAGAAGAGGGAATGGTGTTCACAGAAT	7.5	8.52	7.91	8.09	9.38	8.73	8.6	8.43
1.5	10.18	0.58	9.89	0	10.47	0	9.861e-05	0.00456951	0.0126299	0.240805	GMIP	A_23_P56228	NM_016573	ref|Homo sapiens GEM interacting protein (GMIP), transcript variant 1, mRNA [NM_016573]	GCCACTCGGGCTCAGAGGTCACTCAGGGTCAATACTCAGGGTCAGTGCAGGTTATGAGAT	9.88	9.95	9.96	9.77	10.48	10.36	10.58	10.47
1.31	11.32	0.39	11.13	0.1	11.52	0.2	0.0811088	0.266411	0.0600159	0.575977	SCGB3A1	A_33_P3210379	NM_052863	ref|Homo sapiens secretoglobin, family 3A, member 1 (SCGB3A1), mRNA [NM_052863]	CCGCGGGGAGGACCGTCCATCCCCTTCCCCCGGCCCCTCTCAATAAACGTGGTTAAGAGC	10.86	11.11	11.25	11.31	12.01	11.58	11.46	11.02
-1.06	6.28	-0.08	6.32	0	6.24	0.1	0.452498	0.675268	0.464686	1.14506	PLA2G2A	A_23_P321949	NM_000300	ref|Homo sapiens phospholipase A2, group IIA (platelets, synovial fluid) (PLA2G2A), transcript variant 1, mRNA [NM_000300]	AAGAACTCTTACCATGAAGACCCTCCTACTGTTGGCAGTGATCATGATCTTTGGCCTACT	6.31	6.36	6.42	6.2	6.1	6.42	6.31	6.14
-1.04	6.12	-0.06	6.15	0	6.09	0.1	0.697597	0.84306	0.439348	1.13919	TRPC5OS	A_24_P822931	NM_001195576	ref|Homo sapiens TRPC5 opposite strand (TRPC5OS), transcript variant 1, mRNA [NM_001195576]	ATTAGATGGAGAATTATTAACTAGTTTAGTCCACTGACTGGATATCGCTGATTGAAATCC	6.09	6.17	6.15	6.18	6.18	6.45	5.76	5.97
1.07	6.17	0.09	6.12	0.1	6.21	0	0.3573	0.595068	0.469345	1.11571	ZFAND4	A_23_P1170	NM_174890	ref|Homo sapiens zinc finger, AN1-type domain 4 (ZFAND4), transcript variant 1, mRNA [NM_174890]	GTGGAAACAACTTCTGTGCATCTCATCGTTATGCAGAAACTCATGGCTGTACCTATGATT	6.07	6.29	6.17	5.96	6.25	6.27	6.21	6.13
-1.12	6.18	-0.16	6.26	0.1	6.1	0.1	0.126984	0.341923	0.287174	1.07031	EPPIN	A_23_P210503	NM_001302861	ref|Homo sapiens epididymal peptidase inhibitor (EPPIN), transcript variant 2, mRNA [NM_001302861]	ATTTTCTTCATTGGTGGTATGACAAGAAAGATAATACTTGCTCCATGTTTGTCTATGGTG	6.26	6.29	6.38	6.12	6.13	6.25	5.97	6.03
1.46	10.69	0.55	10.42	0.2	10.96	0.1	0.0236715	0.130469	0.0263291	0.369617	DOLK	A_23_P10870	NM_014908	ref|Homo sapiens dolichol kinase (DOLK), mRNA [NM_014908]	CTTTTGAGGGGACCATGACATCTATATTTGCGCAGATCATTTCTGTAGCTCTGATCTTAA	9.83	10.78	10.36	10.7	11.21	10.85	10.85	10.95
1.76	12.21	0.82	11.81	0.2	12.62	0.2	0.00964388	0.0762727	0.00270563	0.0988341	POLR2A	A_33_P3218138	NM_000937	ref|Homo sapiens polymerase (RNA) II (DNA directed) polypeptide A, 220kDa (POLR2A), mRNA [NM_000937]	ACAGCTGATCCTCGGGAAGAACAAAGCTAAAGCTGCCTTTTGTCTGTTATTTTATTTTTT	11.3	12.23	11.74	11.95	12.02	12.89	12.57	13
1.43	7.71	0.51	7.46	0.1	7.97	0	0.00122632	0.0222241	0.02325	0.343143	ZCCHC6	A_23_P123727	NM_024617	ref|Homo sapiens zinc finger, CCHC domain containing 6 (ZCCHC6), transcript variant 1, mRNA [NM_024617]	TTGAAGAGGGGAAATTATACTTATTGTTGTTTACTGAATCCTGGTGTGAAAGCATATCAG	7.42	7.71	7.21	7.48	7.94	7.94	7.99	8.02
1.01	6.47	0.01	6.47	0.1	6.48	0.1	0.920931	0.96383	0.608383	1.13565	THC2715165	A_19_P00316955	THC2715165	Unknown	TATGCACATGTAGGTGCCCAGCTGCTCACAGGACAACCGTCGGATGAACAGCTTCTCTCC	6.31	6.58	6.51	6.46	6.48	6.73	6.44	6.26
1.1	7.05	0.14	6.98	0.1	7.12	0	0.159483	0.387799	0.368742	1.08773	LOC100131000	A_33_P3245484	AK124361	gb|Homo sapiens cDNA FLJ42370 fis, clone UTERU2030280. [AK124361]	TAATTTTTATGACCAACGGTGACCAGGCCAAGAGCAGGATGAGGTGATGGAGAATACCTT	6.92	7.12	7.05	6.84	7.12	7.2	7.09	7.07
1.02	6.19	0.04	6.18	0.1	6.21	0.1	0.821878	0.914299	0.509624	1.12021	KRTAP15-1	A_24_P348845	NM_181623	ref|Homo sapiens keratin associated protein 15-1 (KRTAP15-1), mRNA [NM_181623]	ACTTTGGCCAGATCCTATCAGACATCCTGTTACTGCCCAAAGAATTCCATCTTCTGCAGT	6.47	6.22	6.12	5.89	6.46	6.31	6.14	5.93
1.22	9.21	0.29	9.07	0.4	9.36	0.1	0.431283	0.658308	0.0998369	0.726943	TRIM7	A_23_P30315	NM_033342	ref|Homo sapiens tripartite motif containing 7 (TRIM7), transcript variant 6, mRNA [NM_033342]	CGTAACATACCAGTTAGGGCCTGCGGAAGCATCTTGTAATGGAACACATTACTATTTCTG	8.88	9.79	9.64	7.97	9.4	9.47	9.41	9.15
-1.06	6.42	-0.08	6.46	0.1	6.38	0.1	0.474788	0.69379	0.444778	1.14574	NDOR1	A_33_P3403666	NM_001144026	ref|Homo sapiens NADPH dependent diflavin oxidoreductase 1 (NDOR1), transcript variant 1, mRNA [NM_001144026]	AAGCAAAGGGGATGACCTTGGGCACCCCCAAGGTGCTGAGACTACAGCCAGTGAGCCCCT	6.55	6.45	6.53	6.31	6.46	6.5	6.43	6.11
1.03	6.37	0.04	6.35	0.1	6.38	0.1	0.807716	0.906471	0.52326	1.12406	A_19_P00809277	A_19_P00809277	A_19_P00809277	Unknown	ATTGAAATAATTATTTCAATCTAACTTTCCCTACTTTTTCTCCCACCTTCATTCTGTCCA	6.24	6.44	6.55	6.15	6.62	6.55	6.25	6.11
1.06	6.66	0.09	6.62	0.1	6.7	0.1	0.572901	0.764094	0.39328	1.09614	FBXL19-AS1	A_33_P3284711	NR_024348	ref|Homo sapiens FBXL19 antisense RNA 1 (head to head) (FBXL19-AS1), long non-coding RNA [NR_024348]	TAGTCCAGGCGTCTGGCCTCTTCCCTGCGGAAATGAGGGAGAGGACTACGAAAAAGATGG	6.59	6.75	6.71	6.42	6.71	6.89	6.91	6.31
1.09	6.28	0.13	6.22	0.1	6.34	0.1	0.368616	0.605351	0.336038	1.07124	PI16	A_33_P3215640	NM_153370	ref|Homo sapiens peptidase inhibitor 16 (PI16), transcript variant 1, mRNA [NM_153370]	AGGGACGAGGGAAGGAAAGTAACTCCTGACTCTCCAATAAAAACCTGTCCAACCTGTGGC	6.22	6.36	6.09	6.2	6.42	6.6	6.36	5.99
1.01	6.31	0.02	6.3	0.1	6.32	0.1	0.889235	0.94851	0.581879	1.13215	TMEM150C	A_23_P110412	NM_001080506	ref|Homo sapiens transmembrane protein 150C (TMEM150C), mRNA [NM_001080506]	CTCATGGACAAAGATGTAGACCAAATGCAAGAGCTGAGCTTGCTTTGGGTTCAACCATGA	6.22	6.5	6.22	6.27	6.44	6.42	6.39	6.03
-1.04	6.3	-0.06	6.33	0.1	6.27	0.1	0.646917	0.812724	0.487628	1.14246	NPY5R	A_23_P251836	NM_006174	ref|Homo sapiens neuropeptide Y receptor Y5 (NPY5R), mRNA [NM_006174]	GTAAGTTCATACCAGGGGTCCCCACTTGCTTTGAGATAAAACCTGAAGAAAATTCAGATG	6.47	6.32	6.32	6.22	6.4	6.44	6.31	5.94
1.57	9.47	0.65	9.15	0.3	9.8	0.1	0.0425117	0.183877	0.0104419	0.216883	PIAS2	A_33_P3349269	NM_004671	ref|Homo sapiens protein inhibitor of activated STAT, 2 (PIAS2), transcript variant beta, mRNA [NM_004671]	TAACAGACTACTCAGTACCATTCCACCATACGCCAATATCAAGCATGTCATCAGATTTGC	9.53	9.63	9.16	8.29	10.16	9.68	9.67	9.7
1.06	6.08	0.09	6.04	0	6.13	0.1	0.35913	0.596728	0.458732	1.11399	C6orf201	A_24_P350303	NM_001085401	ref|Homo sapiens chromosome 6 open reading frame 201 (C6orf201), transcript variant 1, mRNA [NM_001085401]	TGTGAGAATCCTGAACTCTCTGGCTTAGAAAGAATCTTAGCAAGACATCAGTTGCCAAAA	6.15	6.06	5.98	5.96	6.1	6.21	6.23	5.97
-1.18	6.68	-0.23	6.8	0.1	6.56	0.1	0.0876342	0.278241	0.198221	0.935841	ENST00000558372	A_19_P00328434	ENST00000558372	Unknown	GATTTATATGTCTTCTGGGAGTTTGGTTCTTCTGACTCCCTTCATCTGTGAGACCATAGG	6.74	6.67	6.72	7.06	6.73	6.66	6.5	6.37
1.08	6.35	0.11	6.3	0	6.41	0.1	0.328701	0.569754	0.393547	1.09615	ARMCX4	A_33_P3211864	NR_028407	ref|Homo sapiens armadillo repeat containing, X-linked 4 (ARMCX4), transcript variant 2, non-coding RNA [NR_028407]	TCTCATAATCTTGCATATACCTCTGTAAGTAGTCCCTACATTAAAGTCCCTTGAACCATC	6.27	6.28	6.22	6.42	6.49	6.58	6.38	6.17
1.18	11.21	0.24	11.09	0.1	11.33	0.1	0.0425914	0.184027	0.173478	0.904011	STX5	A_23_P24755	NM_003164	ref|Homo sapiens syntaxin 5 (STX5), transcript variant 1, mRNA [NM_003164]	AGCAAAGGGAGATGATGCCCTTACCCACCTTCCTGTGAGTGAAGAGAGGAAGCAGCCCCA	11.27	11.04	11.02	11.03	11.34	11.37	11.47	11.15
1.06	6.22	0.08	6.18	0	6.26	0.1	0.431006	0.658119	0.475526	1.11612	ERCC-00028_121	ERCC-00028_121	ERCC-00028_121			6.18	6.28	6.17	6.07	6.28	6.4	6.31	6.05
1.46	9.67	0.55	9.39	0.4	9.94	0.2	0.145517	0.368839	0.00686484	0.168349	A_19_P00812114	A_19_P00812114	A_19_P00812114	Unknown	TAGGTCTTCCATTGGCCATAACATATGCCTCTAAATGCCCTCCCCCCTACCAAAGTAGCA	9.17	8.87	9.07	10.47	10.5	9.87	9.62	9.78
-1.12	13.04	-0.17	13.13	0.2	12.96	0	0.312676	0.554178	0.25255	1.02432	LDHB	A_33_P3231432	NM_001174097	ref|Homo sapiens lactate dehydrogenase B (LDHB), transcript variant 2, mRNA [NM_001174097]	CCAGGAATTGAATCCAGAAATGGGAACTGACAATGATAGTGAAAATTGGAAGGAAGTGCA	13.54	13.17	13.04	12.75	12.98	12.88	13.08	12.9
-1.28	6.85	-0.36	7.03	0	6.67	0.1	0.0341198	0.161679	0.0771369	0.610733	THC2619294	A_33_P3310864	THC2619294	tc|Q561W5_HUMAN (Q561W5) Lysosomal acid phosphatase 2,, partial (40%) [THC2619294]	ATCTCGTGGCAGCCTATTCCTGTGCACACTGTGCCCATCACTGAGGACAGGGTAAGAGTG	7.1	6.94	6.96	7.11	6.99	6.77	6.64	6.3
1.03	7.45	0.04	7.43	0.1	7.46	0.1	0.802451	0.903586	0.495885	1.11919	MDM1	A_23_P204782	NM_020128	ref|Homo sapiens Mdm1 nuclear protein homolog (mouse) (MDM1), transcript variant 2, mRNA [NM_020128]	ATGAGACAGGGTAATGAAAACTTGGGGAACTGGTAAGTTTTTGCATGCTACAAGATTTTT	7.65	7.47	7.26	7.34	7.64	7.6	7.52	7.1
1.34	10.37	0.42	10.16	0.1	10.58	0.1	0.00634478	0.0594959	0.0436196	0.487747	ATF7IP	A_23_P112950	NM_018179	ref|Homo sapiens activating transcription factor 7 interacting protein (ATF7IP), transcript variant 2, mRNA [NM_018179]	TTTTGGGCCTTTCTGTGATCCTCAGTCAACAGATGTGATCTCTTCTACCCAGAGCAGTTA	10.3	10.08	10.04	10.22	10.85	10.39	10.46	10.64
1	7.05	0	7.04	0.1	7.05	0.1	0.991053	0.995718	0.566554	1.13024	LOC100131831	A_33_P3243652	AK129685	gb|Homo sapiens cDNA FLJ26174 fis, clone ADG03920. [AK129685]	ATGGTTCCCCTATTTATAACAAGTGATTCAGCCCTCACTTACTCACCCCTTCCTGAGCCT	7.09	6.91	6.91	7.26	7.41	6.94	7.05	6.78
1.21	8.43	0.28	8.3	0.1	8.57	0.1	0.0790012	0.26239	0.135636	0.828259	CMTM1	A_23_P106661	NM_052999	ref|Homo sapiens CKLF-like MARVEL transmembrane domain containing 1 (CMTM1), transcript variant 17, mRNA [NM_052999]	TCGCATGCTGTCACCCATTCCAGCCTAAATGTGACCATAAAATTAGGGCTGCTGCTTTTA	8.43	8.19	8.18	8.38	8.9	8.67	8.39	8.33
-1.2	8.41	-0.26	8.54	0.2	8.28	0.1	0.186752	0.421659	0.163885	0.866494	HAS2	A_23_P10206	NM_005328	ref|Homo sapiens hyaluronan synthase 2 (HAS2), mRNA [NM_005328]	ATTTCTATGAAAATGGGATGAATTCTTTGTTTATGCACTTTTTCCTTACTGTGCATCCGC	8.62	8.35	8.19	8.98	8.59	8.2	8.24	8.08
1.08	6.12	0.11	6.07	0.1	6.18	0.1	0.456825	0.678819	0.365354	1.08561	SFTPA2	A_33_P3268919	NM_001098668	ref|Homo sapiens surfactant protein A2 (SFTPA2), mRNA [NM_001098668]	CCCCTGAGCTGAATAAAGATGATTTAAGCATAATAAATCGTTAGTGTGTTCACATGAGTT	6.22	6.01	5.97	6.07	6.39	6.43	5.95	5.93
1.17	6.1	0.23	5.98	0.1	6.21	0.2	0.326443	0.567573	0.157736	0.873743	ERCC-00078_438	ERCC-00078_438	ERCC-00078_438			5.94	6.14	5.98	5.87	6.5	6.76	5.83	5.75
1.28	10.39	0.36	10.21	0.1	10.57	0	0.00697156	0.0628816	0.074386	0.636399	NFKB1	A_23_P30024	NM_003998	ref|Homo sapiens nuclear factor of kappa light polypeptide gene enhancer in B-cells 1 (NFKB1), transcript variant 1, mRNA [NM_003998]	CCCGCCTGAATCATTCTCGATTTAACTCGAGACCTTTTCAACTTGGCTTCCTTTCTTGGT	10.28	10.27	9.96	10.34	10.63	10.54	10.51	10.61
1.22	6.23	0.28	6.09	0.1	6.37	0.1	0.0355482	0.165473	0.138056	0.834138	LEF1	A_24_P20630	NM_016269	ref|Homo sapiens lymphoid enhancer-binding factor 1 (LEF1), transcript variant 1, mRNA [NM_016269]	GCCCAAAACTGTCATCCTAACGTTTGTCATTCCAGTTTGAGTTAATGTGCTGAGCATTTT	6.27	6.16	6.02	5.91	6.52	6.46	6.32	6.18
1.33	7.62	0.42	7.42	0.1	7.83	0.1	0.00480874	0.0502906	0.0482174	0.513189	JADE1	A_23_P410587	NM_024900	ref|Homo sapiens jade family PHD finger 1 (JADE1), transcript variant 2, mRNA [NM_024900]	AGGGAGCATTAGAGATCCTTTTAATACACGACTGAGTGCCAGCTTATTTGTGATGCCCCT	7.6	7.48	7.32	7.26	8	7.71	7.9	7.71
-1.39	10.21	-0.47	10.45	0.3	9.97	0.3	0.171699	0.402881	0.0254584	0.338457	E1A_r60_3	(+)E1A_r60_3	E1A_r60_3			10.46	9.9	10.29	11.15	10.81	9.73	9.72	9.64
-1.35	7.95	-0.43	8.17	0.1	7.74	0.1	0.034553	0.162765	0.0402425	0.436498	ZSCAN21	A_23_P111865	NM_145914	ref|Homo sapiens zinc finger and SCAN domain containing 21 (ZSCAN21), mRNA [NM_145914]	TCAGACCTTCTTAAACATCAGAGAATGCACACAGAAGAGGCGCCATATCAGTGCAAAGAT	8.49	8.11	8.17	7.9	8.1	7.8	7.38	7.67
-1.07	6.16	-0.09	6.21	0.1	6.12	0.1	0.421695	0.650055	0.412929	1.145	SAG	A_23_P5853	NM_000541	ref|Homo sapiens S-antigen; retina and pineal gland (arrestin) (SAG), mRNA [NM_000541]	CACAGTTTAGTCCTTTGGAGTTATGCTGCGTATGAAAGGATGAGTCTTCTTCCGAGAAAT	6.05	6.21	6.24	6.34	6.34	6.15	6.02	5.96
-2.29	7.89	-1.2	8.49	0.3	7.29	0.1	0.00133031	0.0232392	0.00012084	0.0104821	CYP27A1	A_33_P3361422	NM_000784	ref|Homo sapiens cytochrome P450, family 27, subfamily A, polypeptide 1 (CYP27A1), mRNA [NM_000784]	ACCCCTTTATCGCATTGCTGTCCTTGGGTAGAATATAAAATAAAGGGACTTTTATTTCTT	8.62	8.1	8.01	9.22	7.65	7.31	7.13	7.06
-1.02	6.36	-0.02	6.37	0	6.35	0.1	0.876524	0.942077	0.478182	1.13741	GRIN2C	A_24_P25530	NM_000835	ref|Homo sapiens glutamate receptor, ionotropic, N-methyl D-aspartate 2C (GRIN2C), transcript variant 1, mRNA [NM_000835]	GCCTCAGTGACAAGAAGTTTCAGCGGCCTCAAGATCAGTACCCACCTTTCCGCTTCGGCA	6.41	6.43	6.33	6.32	6.69	6.09	6.12	6.51
1	6.73	0	6.73	0.1	6.74	0.1	0.979678	0.990897	0.54337	1.13301	A_19_P00329368	A_19_P00329368	A_19_P00329368	Unknown	AATAAAAACTAAGGGGCCCTCCCTTTTCAGAGCCCTATGGCGCAACATCTGTACTTTTTC	6.59	6.78	6.72	6.84	7.14	6.68	6.46	6.66
-1.08	6.4	-0.11	6.45	0	6.34	0.1	0.358087	0.59575	0.368751	1.14339	LINC00583	A_33_P3285877	NR_038194	ref|Homo sapiens long intergenic non-protein coding RNA 583 (LINC00583), long non-coding RNA [NR_038194]	CTCATTTGTCTTACATTTATTTATTTAGCCTGCTCTGTGGGTCAAATAAGAGGAGAATCT	6.53	6.48	6.5	6.31	6.6	6.34	6.21	6.23
-1.06	6.3	-0.09	6.35	0	6.25	0.1	0.439891	0.665199	0.419463	1.14505	A_19_P00332055	A_19_P00332055	A_19_P00332055	Unknown	GGCATTGCCATATCTGTCAAAATGCATTCAGGTCGATAAAACTGTTCAAGATTTGTATTA	6.34	6.3	6.41	6.34	6.5	6.31	6.19	6.01
1.09	6.29	0.12	6.23	0	6.35	0.1	0.338617	0.578816	0.382909	1.09128	ZNF546	A_32_P489959	NM_178544	ref|Homo sapiens zinc finger protein 546 (ZNF546), transcript variant 1, mRNA [NM_178544]	AGTCAGAACCTATCTCTGAAAATTAATGTGAGAAAGAAATCTCTAGATTTGATGGGTGTG	6.33	6.23	6.22	6.14	6.5	6.57	6.15	6.18
1	6.11	0	6.11	0	6.11	0.1	0.98965	0.995107	0.579054	1.13732	KIF2B	A_23_P107102	NM_032559	ref|Homo sapiens kinesin family member 2B (KIF2B), mRNA [NM_032559]	CACTCTTATACAGGAAAACTGTCCAAATTATCTAAAGATCCTCCTGAGAAGCTTAAAACA	6.22	6.08	6.05	6.11	6.48	6.05	5.93	6
-1.25	9.1	-0.32	9.26	0.1	8.94	0.1	0.0267317	0.140311	0.100545	0.695281	RMDN3	A_33_P3375234	NM_018145	ref|Homo sapiens regulator of microtubule dynamics 3 (RMDN3), mRNA [NM_018145]	CAGCCTTGCTTGAAAGCCCTCTCAGTGCCACTGTGGAAGATGCCCTCCAGAGCTTCCTAA	9.29	9.16	9.16	9.41	9.22	8.95	8.76	8.82
1.01	12.5	0.02	12.49	0.3	12.51	0.1	0.952193	0.978498	0.251467	1.00721	PTPRK	A_32_P99100	NM_002844	ref|Homo sapiens protein tyrosine phosphatase, receptor type, K (PTPRK), transcript variant 2, mRNA [NM_002844]	AATTGACTAAAGCATTCCAGTGTCCTCTTTCTAGATTGCCAGCTCATGACATGGTGCTTA	12.42	12.16	12.02	13.36	12.73	12.25	12.52	12.53
1.09	6.62	0.13	6.55	0	6.68	0.2	0.496301	0.709955	0.340697	1.07348	MPP1	A_33_P3247858	NM_001166461	ref|Homo sapiens membrane protein, palmitoylated 1, 55kDa (MPP1), transcript variant 3, mRNA [NM_001166461]	CCTAGAAATCAATGGCACAAATGTGACAAATCATTCAGTGGATCAGCTGCAGAAGGCGAT	6.58	6.5	6.5	6.64	7.26	6.63	6.46	6.37
1.19	7.47	0.25	7.34	0.1	7.59	0.2	0.16098	0.389589	0.165829	0.889317	ADAT2	A_33_P3268798	NM_001286259	ref|Homo sapiens adenosine deaminase, tRNA-specific 2 (ADAT2), transcript variant 2, mRNA [NM_001286259]	CTCATGGTGAATTGCTTCAGTACCATGGTTTTGTTTTTTCCTTTTGAAAAGTTGGTCTAT	7.59	7.27	7.2	7.31	8.03	7.5	7.29	7.55
-1.09	9.33	-0.13	9.39	0.1	9.26	0.2	0.537603	0.73983	0.258825	1.03372	ING3	A_23_P111811	NM_019071	ref|Homo sapiens inhibitor of growth family, member 3 (ING3), transcript variant 1, mRNA [NM_019071]	TCAACAGGTATATTCTGCTGCATGTACTGTACTCCAGAGCTGTTATGTAACACTGTATAT	9.57	9.21	9.15	9.62	9.82	9.16	8.89	9.17
1.22	6.15	0.28	6.01	0.1	6.29	0.1	0.0629051	0.230615	0.130703	0.816665	FRY	A_33_P3223497	NM_023037	ref|Homo sapiens furry homolog (Drosophila) (FRY), mRNA [NM_023037]	ATGGATGACACAAACAGCGAGCAGCAGTTTAGAGTCTTCAGAGACTTCGACTTCCTAGAT	6.12	5.85	6.12	5.96	6.58	6.37	6.21	6.02
-1.02	6.64	-0.03	6.66	0.1	6.62	0	0.728871	0.861852	0.59405	1.14491	ENST00000446336	A_19_P00321636	ENST00000446336	ens|MIAT neighbor (non-protein coding) [Source:HGNC Symbol;Acc:HGNC:50731] [ENST00000446336]	TGAAGATTCTGCTCTCAGGGTGTTGATTGACGTCTGGAAGGCAGAGACTCGTGGATTAGC	6.83	6.63	6.59	6.57	6.72	6.63	6.6	6.55
-2.62	9.46	-1.39	10.15	0.2	8.76	0.1	4.643e-05	0.00294446	2.175e-05	0.0029718	PLA2G4A	A_23_P11685	NM_024420	ref|Homo sapiens phospholipase A2, group IVA (cytosolic, calcium-dependent) (PLA2G4A), mRNA [NM_024420]	GAAATGGCAGCAGTTTCTGATGCTGAGGCAGTTTGCAATCCCATGACAACTGGATTTAAA	10.41	9.8	9.8	10.6	8.88	8.75	8.58	8.84
-1.12	10.3	-0.16	10.38	0.1	10.22	0.1	0.265106	0.507581	0.27954	1.06114	TOR3A	A_23_P115316	NM_022371	ref|Homo sapiens torsin family 3, member A (TOR3A), mRNA [NM_022371]	CTTATTATGACACTCCAGATGGTCTCCTTAGCATCTCAGCTCTTCTGCAAGGAAGAGCTT	10.47	10.27	10.19	10.59	10.47	10.18	9.93	10.27
1.12	9.9	0.16	9.81	0.1	9.98	0.1	0.247661	0.490494	0.284671	1.03723	DAB2IP	A_23_P123848	NM_032552	ref|Homo sapiens DAB2 interacting protein (DAB2IP), transcript variant 1, mRNA [NM_032552]	TGACTTTTTTGCTTAACTTCCATGTTCTGGGTGATGGAAACTGCCAAACCTCCTGTCAGT	9.97	9.55	9.85	9.9	10.26	9.96	9.83	9.86
1.19	6.27	0.26	6.14	0	6.39	0.2	0.153293	0.379518	0.160656	0.878559	PRR15L	A_23_P118894	NM_024320	ref|Homo sapiens proline rich 15-like (PRR15L), mRNA [NM_024320]	ACAACGCTGGAAAGGCCGAGAACCTCTTTTATGCTCATGTCTTGCATTTATTGAGATGAC	6.12	6.08	6.09	6.26	6.38	6.38	5.97	6.84
1.15	6.26	0.21	6.16	0	6.36	0.2	0.261321	0.503826	0.243007	0.999581	KLK11	A_23_P101505	NM_144947	ref|Homo sapiens kallikrein-related peptidase 11 (KLK11), transcript variant 2, mRNA [NM_144947]	TCCTGGACTACAGGAGATGCTGTCACTTAATAATCAACCTGGGGTTCGAAATCAGTGAGA	6.15	6.17	6.04	6.26	6.21	6.26	6.07	6.9
-1.97	13.07	-0.98	13.56	0.2	12.58	0.1	0.0004142	0.0112531	0.00065231	0.0349023	ATP1A1	A_23_P1072	NM_000701	ref|Homo sapiens ATPase, Na+/K+ transporting, alpha 1 polypeptide (ATP1A1), transcript variant 1, mRNA [NM_000701]	TGCCCTGGAATGGGTGTTGCTCTTAGGATGTATCCCCTCAAACCTACCTGGTGGTTCTGT	13.77	13.08	13.55	13.83	12.74	12.77	12.3	12.48
1.29	6.43	0.37	6.25	0.1	6.62	0.1	0.047874	0.197221	0.0651218	0.599227	AMPD3	A_24_P304154	NM_001025390	ref|Homo sapiens adenosine monophosphate deaminase 3 (AMPD3), transcript variant 3, mRNA [NM_001025390]	AAAGCATTTTTAAAGATTAATCTGAATTAAGCTTTATCAGTGTACTCTTTATCTGTGTTA	6.15	6.14	6.16	6.53	6.96	6.77	6.35	6.39
1.32	6.24	0.4	6.04	0	6.44	0.2	0.0346158	0.162964	0.059093	0.571562	ETG09_35454	ETG09_35454	ETG09_35454			6.12	6.03	5.93	6.09	6.33	6.56	6.03	6.85
-1.1	11.37	-0.14	11.44	0.2	11.3	0.1	0.51258	0.722039	0.288876	1.07234	ERGIC2	A_23_P139509	NM_016570	ref|Homo sapiens ERGIC and golgi 2 (ERGIC2), mRNA [NM_016570]	AGAAAGGGAACGTATCATTAACCATGCTGCAGGCAGCCATGGAGTCTCTGGGATATTTAT	11.51	11.13	11.16	11.96	11.42	11.18	10.99	11.62
-1.08	7.12	-0.11	7.17	0.1	7.07	0.1	0.469692	0.689704	0.378495	1.14489	CCDC180	A_32_P180315	NM_020893	ref|Homo sapiens coiled-coil domain containing 180 (CCDC180), mRNA [NM_020893]	TCATTTGAGGAGGAGCTAAAGAGGATCCAGGATGACTGTACATCTCAGATAAAGGAGGCT	7.36	6.94	6.97	7.42	6.93	7.07	6.97	7.3
-1.1	6.13	-0.14	6.2	0.1	6.06	0.1	0.374944	0.61131	0.331917	1.11476	MGC40069	A_33_P3715843	BC032242	gb|Homo sapiens hypothetical protein MGC40069, mRNA (cDNA clone IMAGE:5216694). [BC032242]	GTTCTGGAGGTTAATCCGTGTTCATTACCGTAATTGTTGAGAAGTTTCCTATTATATGAA	6.24	6.11	5.93	6.51	6.12	6.28	6.05	5.8
-2.37	11.03	-1.25	11.65	0.2	10.4	0.1	7.177e-05	0.00379597	7.13e-05	0.00724194	NPC1	A_23_P107587	NM_000271	ref|Homo sapiens Niemann-Pick disease, type C1 (NPC1), mRNA [NM_000271]	ATTTCTCCCTGTCTTACTCAGTTACATAGGGCCATCAGTAAATAAAGCCAAAAGTTGTGC	11.79	11.36	11.34	12.12	10.32	10.41	10.26	10.63
-1.02	6.05	-0.03	6.07	0	6.04	0.1	0.799718	0.902014	0.526093	1.13958	PRAMEF10	A_24_P401615	NM_001039361	ref|Homo sapiens PRAME family member 10 (PRAMEF10), mRNA [NM_001039361]	TTACCTGAGCCAGATGAGCAATCTTCGTGAACTCTTTTTAGCCTTCGGTTATGAGCGTGA	6.12	6.1	5.95	6.11	6.13	6.31	5.83	5.87
1.05	9.27	0.07	9.24	0.1	9.3	0.5	0.886437	0.947108	0.0547085	0.545318	LINC00888	A_19_P00322961	ENST00000482098	ens|long intergenic non-protein coding RNA 888 [Source:HGNC Symbol;Acc:HGNC:48575] [ENST00000482098]	ATTGTCTTTGCCCCCTGCTCAAAATAAAACTGTTACCTTTCAAGCCCTGTCTGCCATGGT	9.17	9.02	9.24	9.52	10.02	9.68	9.81	7.71
-1.04	6.17	-0.05	6.2	0	6.15	0.2	0.768815	0.884304	0.420332	1.13438	A_19_P00802813	A_19_P00802813	A_19_P00802813	Unknown	TTGGCAACTCACCCACGTATTTCCAAAAGCGGCCCACATTTTATAGATGCGTGATGTGAT	6.33	6.13	6.2	6.14	6.07	6.18	6.6	5.73
1.13	6.18	0.18	6.09	0.1	6.27	0.2	0.333114	0.573473	0.228587	0.98498	C10orf71	A_33_P3379556	NM_001135196	ref|Homo sapiens chromosome 10 open reading frame 71 (C10orf71), mRNA [NM_001135196]	CCCGAAAACTGTTGGGAAGAGCAAACACCAGGTTTCAAGAGTCACTTTTTGTCCACACCC	6.01	6.17	5.94	6.25	6.32	6.2	6.71	5.85
-1.17	8.34	-0.22	8.46	0.1	8.23	0.1	0.196267	0.432917	0.180842	0.901077	CBFA2T2	A_23_P502882	NM_005093	ref|Homo sapiens core-binding factor, runt domain, alpha subunit 2; translocated to, 2 (CBFA2T2), transcript variant 2, mRNA [NM_005093]	AAAGAAAGCCAATAATGTAAATAAATAGAAAACGAAGCCTCCACGCGTGGTTTTTAAAGG	8.58	8.25	8.35	8.65	8.29	7.98	8.63	8.02
1.07	6.53	0.09	6.48	0.1	6.58	0.2	0.568	0.760457	0.386213	1.09308	METTL15	A_19_P00809563	XM_006718163	ref|PREDICTED: Homo sapiens methyltransferase like 15 (METTL15), transcript variant X3, mRNA [XM_006718163]	GGCCTAACCTGCACCTCTTCACAGCATAGGCAAGAAAATTCTGTCTGACCTTTCTGCCGG	6.64	6.39	6.49	6.42	6.52	6.36	7.05	6.37
-1.41	7.98	-0.5	8.23	0.2	7.73	0.3	0.0788436	0.262096	0.030622	0.37665	LOC401320	A_19_P00318191	NR_038889	ref|Homo sapiens uncharacterized LOC401320 (LOC401320), long non-coding RNA [NR_038889]	GGACCATTGTTTCCGTAACCTCGTTTTCTGTGTCCAGCTGACACACCTTCAAAGTGGCAT	8.47	7.85	8.1	8.49	7.99	7.77	8.15	7.02
1.07	7.4	0.1	7.35	0.1	7.46	0.3	0.700885	0.845089	0.206508	0.957448	SH2D2A	A_23_P160618	NM_003975	ref|Homo sapiens SH2 domain containing 2A (SH2D2A), transcript variant 2, mRNA [NM_003975]	AGTGTGCAAGGAGGGCCCTGTTAGCTCCCACTGTCCTGGTTTCTCCTCCTGGAGTCTAAT	7.5	7.15	7.36	7.4	7.8	7.02	8.13	6.88
-1.01	9.94	-0.02	9.96	0.1	9.93	0.2	0.922827	0.96482	0.422545	1.10452	BAZ1A	A_23_P76799	NM_013448	ref|Homo sapiens bromodomain adjacent to zinc finger domain, 1A (BAZ1A), transcript variant 1, mRNA [NM_013448]	TACACATGAATGAATCCAATCTTATAACCTTGAAGTGCTGTACCAGTGCTGGCTGCAGGT	10.27	9.74	9.9	9.92	10.11	9.28	10.2	10.15
-1.11	6.47	-0.15	6.54	0.1	6.39	0.1	0.276285	0.519229	0.286978	1.07002	BAIAP2	A_23_P315836	NM_017451	ref|Homo sapiens BAI1-associated protein 2 (BAIAP2), transcript variant 2, mRNA [NM_017451]	GGACTTTATCATCGGCAGACCTCAGAAGACAACACACAAAGGTTTCTTTTTTCTTAGCTT	6.65	6.63	6.39	6.49	6.62	6.2	6.55	6.19
1.07	6.08	0.1	6.03	0	6.13	0.1	0.39947	0.63112	0.40563	1.10046	TDRD9	A_32_P208350	NM_153046	ref|Homo sapiens tudor domain containing 9 (TDRD9), mRNA [NM_153046]	CTCTTTGGGTGATAGTCAGAGAGTGGTGTTTTTGTTCAGGTGGGAAGGATTGGAAACTCT	6.09	5.92	6.04	6.07	6.31	6.24	6.13	5.85
-1.01	6.45	-0.02	6.46	0	6.44	0.1	0.890764	0.949077	0.517027	1.13968	LILRB4	A_24_P65722	NM_001278426	ref|Homo sapiens leukocyte immunoglobulin-like receptor, subfamily B (with TM and ITIM domains), member 4 (LILRB4), transcript variant 1, mRNA [NM_001278426]	TGAAGCCTTCTTCCTCCCAGGAAAGGGGACGTTCAGCTGAGCCGAGTGTGTATACTGCTC	6.51	6.4	6.43	6.51	6.84	6.37	6.41	6.16
1.02	6.7	0.03	6.69	0	6.71	0.1	0.845163	0.926066	0.538574	1.12543	KIAA1217	A_33_P3233580	NM_001282769	ref|Homo sapiens KIAA1217 (KIAA1217), transcript variant 6, mRNA [NM_001282769]	CATGAAGAAAGTCTAAATAAACCTTTGTTACACTTTTTTACCACGCTTTTGCATGCTTGC	6.79	6.59	6.67	6.69	7	6.72	6.76	6.37
1.5	10.99	0.59	10.7	0.3	11.29	0.1	0.0569182	0.217584	0.0121424	0.235359	SEPN1	A_23_P370625	NM_020451	ref|Homo sapiens selenoprotein N, 1 (SEPN1), transcript variant 1, mRNA [NM_020451]	GAAAATGATGGCCTGGGCTTTCTGAGGCCTTATCTGATGCCTCTGCAGTTCATGTCCCCC	11.03	9.8	10.99	10.97	11.5	10.99	11.41	11.26
-1.14	9.77	-0.19	9.87	0.4	9.67	0.2	0.623569	0.797167	0.0737621	0.597305	BSCL2	A_24_P244442	NM_032667	ref|Homo sapiens Berardinelli-Seip congenital lipodystrophy 2 (seipin) (BSCL2), transcript variant 2, mRNA [NM_032667]	CCTGTGAATCAAGATTTGGGCATGTTCTTGGTCACCATTTCCTGCTACACCAGAGGTGGC	10.36	8.67	10.33	10.1	10.19	9.6	9.1	9.8
1.38	9.6	0.47	9.37	0.3	9.83	0.2	0.168923	0.399407	0.0243634	0.352067	TCEAL8	A_23_P11331	NM_153333	ref|Homo sapiens transcription elongation factor A (SII)-like 8 (TCEAL8), transcript variant 1, mRNA [NM_153333]	AATAATTTGCAACCAGCTTATGAGGGCAATGGGGGCACCTAAACTCTTGATGAAAGAACT	9.96	8.53	9.47	9.51	10.26	9.41	9.5	10.15
1.08	6.12	0.11	6.07	0.1	6.17	0.2	0.560315	0.755565	0.344981	1.07499	PGR	A_32_P49199	NM_000926	ref|Homo sapiens progesterone receptor (PGR), transcript variant 2, mRNA [NM_000926]	ACTCACGCCCTATTTAGTTATTAATGCTACTACCCTATTTTGAGTAAGTAGTAGGTCCCT	6.22	6.26	5.87	5.91	6.58	6.22	6.12	5.77
1.37	9.43	0.45	9.21	0.4	9.66	0.3	0.281457	0.52455	0.0197502	0.31251	NCAPG2	A_33_P3659876	NM_001281932	ref|Homo sapiens non-SMC condensin II complex, subunit G2 (NCAPG2), transcript variant 2, mRNA [NM_001281932]	CACTGTTCACAGAAAACTAAAGACATTCATGGAAATTACTTTGGAAGAGGATAGCATTGA	9.79	8.13	9.39	9.53	10.28	9.82	8.86	9.69
-1.04	6.89	-0.06	6.92	0.1	6.86	0.2	0.780135	0.890741	0.360691	1.13439	TGIF1	A_33_P3311717	NM_173209	ref|Homo sapiens TGFB-induced factor homeobox 1 (TGIF1), transcript variant 5, mRNA [NM_173209]	CACCGCCGGGCGAGGGATGCGGGCGGTCCGTGCGCGGCAGGCGGAAAGGATCGTGTTTCT	7.25	6.8	6.87	6.77	7.39	6.83	6.76	6.46
1.04	8.89	0.05	8.87	0.6	8.92	0.2	0.928321	0.967416	0.0764782	0.644751	APP	A_33_P3296479	NM_001204303	ref|Homo sapiens amyloid beta (A4) precursor protein (APP), transcript variant 10, mRNA [NM_001204303]	AAGAAAGTGACAATGTGGATTCTGCTGATGCGGAGGAGGATGACTCGGATGTCTGGTGGG	9.17	7.1	8.99	10.21	9.54	8.66	8.89	8.59
1.09	6.09	0.13	6.02	0.1	6.15	0.1	0.379087	0.615094	0.337096	1.07174	ERCC-00061_161	ERCC-00061_161	ERCC-00061_161			6.12	6.23	5.91	5.83	6.33	6.31	6.14	5.83
-1.21	6.5	-0.27	6.63	0	6.36	0.2	0.137736	0.357741	0.1085	0.721681	A_19_P00326935	A_19_P00326935	A_19_P00326935	Unknown	TGTTATGGACGAGGGACGGAGATTGCCACCTGCCTCTAGCGTGTGTCTGTATGCATGGGA	6.67	6.57	6.63	6.67	6.25	6.14	6.16	6.91
-1.15	6.39	-0.2	6.49	0	6.29	0.2	0.201514	0.438601	0.189307	0.91975	ERCC-00012_90	ERCC-00012_90	ERCC-00012_90			6.45	6.51	6.47	6.52	6.3	6.07	6.07	6.72
-1.07	6.9	-0.09	6.94	0.1	6.85	0.1	0.445854	0.67017	0.435508	1.14617	LOC221272	A_19_P00322215	AK025312	gb|Homo sapiens cDNA: FLJ21659 fis, clone COL08743. [AK025312]	GATGACCCTATCATTTTTGTTTTGTCTCAGGGTGCAACGTCTTTCTTTTCTGATGGTGAT	6.97	6.84	6.76	7.2	6.77	6.72	6.97	6.94
-1.42	9.76	-0.5	10.01	0.1	9.51	0.2	0.0178558	0.110007	0.0234137	0.323355	ENST00000483219	A_24_P418189	ENST00000483219	ens|ribosomal protein S4X pseudogene 13 [Source:HGNC Symbol;Acc:HGNC:36522] [ENST00000483219]	GTACAAGTGGTGCAAAGTGAGAAAAATCTTTGTGGACACCAAAGGAATCCCTCATCTGGG	9.85	10.25	10.17	9.78	9.14	9.47	9.89	9.55
-1.33	6.81	-0.41	7.01	0.1	6.6	0.1	0.00677865	0.0619313	0.046469	0.471777	SPG7	A_24_P205120	NM_199367	ref|Homo sapiens spastic paraplegia 7 (pure and complicated autosomal recessive) (SPG7), transcript variant 2, mRNA [NM_199367]	ACCACCTTTTTGAGTGACTTGAGCCCAAAGGCAAGCGTATATCAAACGATCTTCTCCACA	6.87	7.04	7.15	6.98	6.7	6.35	6.8	6.55
-1.15	9.87	-0.2	9.97	0.1	9.77	0.1	0.123724	0.337054	0.219748	0.973948	SH2B2	A_33_P3414389	NM_020979	ref|Homo sapiens SH2B adaptor protein 2 (SH2B2), mRNA [NM_020979]	ACGCCAAGCTCTTCAGTGAAGACACGATGTTATTAAAAGCCTGTTTTAGGGACTGCAAAA	9.82	10.1	10.02	9.95	9.53	9.86	9.99	9.69
-3.53	12	-1.82	12.91	0.3	11.09	0.1	0.00011207	0.00491812	7.9e-07	0.0002451	LAMP2	A_33_P3410409	NM_001122606	ref|Homo sapiens lysosomal-associated membrane protein 2 (LAMP2), transcript variant C, mRNA [NM_001122606]	ATAAATACCTTTGATCTAAGGGTTCAGCCTTTCAATGTGACACAAGGAAAGTATTCTACA	12.41	12.71	12.68	13.84	10.85	11.02	11.33	11.17
-1.43	13	-0.52	13.26	0.2	12.74	0.2	0.058412	0.220893	0.0214382	0.309016	ENST00000496414	A_24_P289188	ENST00000496414	ens|ribosomal protein L29 pseudogene 30 [Source:HGNC Symbol;Acc:HGNC:36601] [ENST00000496414]	CTAAAGGGGGTGGATCCCAAATTCCTGAGGAACATGCCCTTTGCCAAGAAGCACAGCAAG	12.92	13.7	13.33	13.07	12.2	12.56	13.21	12.97
-1.16	6.21	-0.22	6.32	0	6.1	0.1	0.0348942	0.163628	0.204956	0.945243	CPO	A_23_P102172	NM_173077	ref|Homo sapiens carboxypeptidase O (CPO), mRNA [NM_173077]	TGCAGATATTTTATATGCCTCATCAGGGTCTTCAAGAGATTGGGCCCGAGACATTGGGAT	6.34	6.29	6.33	6.34	6.06	6	6.28	6.08
-1.09	6.08	-0.12	6.14	0	6.02	0.1	0.251278	0.493885	0.376971	1.1412	ENST00000390466	A_33_P3277344	ENST00000390466	ens|T cell receptor alpha variable 39 [Source:HGNC Symbol;Acc:HGNC:12139] [ENST00000390466]	TTGCTATCAAATGGAGCAGTGAAGCAGGAGGGACGATTAATGGCCTCACTTGATACCAAA	6.07	6.08	6.26	6.17	5.81	6.02	6.07	6.17
-1.25	6.56	-0.32	6.72	0	6.4	0.1	0.0122899	0.0883022	0.0958579	0.679355	GRB7	A_23_P163992	NM_005310	ref|Homo sapiens growth factor receptor-bound protein 7 (GRB7), transcript variant 1, mRNA [NM_005310]	AGTCAGCGGAACCCCCAGGGCTTTGTCCTCTCTTTGTGCCACCTGCAGAAAGTGAAGCAT	6.67	6.77	6.81	6.66	6.16	6.43	6.54	6.47
-1.41	6.35	-0.5	6.6	0	6.11	0	0.00020569	0.00727737	0.0227068	0.319263	SLC6A5	A_23_P116624	NM_004211	ref|Homo sapiens solute carrier family 6 (neurotransmitter transporter), member 5 (SLC6A5), mRNA [NM_004211]	CAATTATGTTTGTGATAAAAATGCATCTGGCCCCTGGAAGATTTATTGAGAGGCTGAAGT	6.53	6.63	6.62	6.62	6.13	5.97	6.17	6.14
-1.11	6.33	-0.15	6.41	0.1	6.25	0	0.109213	0.314658	0.321945	1.10538	A_19_P00329997	A_19_P00329997	A_19_P00329997	Unknown	TAGAATAAATCATCTCCCATATTAGAGGAGCTGAAATGGGCAGCACAATTCAGGGGGCTC	6.43	6.26	6.52	6.41	6.26	6.22	6.29	6.24
1.11	11.72	0.14	11.65	0.2	11.79	0.1	0.504319	0.716234	0.25088	1.00678	HARS	A_23_P133227	NM_002109	ref|Homo sapiens histidyl-tRNA synthetase (HARS), transcript variant 1, mRNA [NM_002109]	GAGGTTAAGACAAACTGCATATGTACTTCAATTGCTTTGCACTTTTCCGTTTCAGCGGAA	11.21	12.12	11.38	11.88	11.48	11.99	11.85	11.85
-1.11	6.08	-0.15	6.15	0.1	6.01	0.1	0.157941	0.385671	0.322412	1.10584	ERCC-00007_60	ERCC-00007_60	ERCC-00007_60			6.23	6.17	6.21	6	6.02	6.06	6.09	5.85
-1.1	6.49	-0.14	6.56	0	6.42	0.1	0.174081	0.405914	0.326991	1.11191	ENST00000390361	A_23_P364355	ENST00000390361	ens|T cell receptor beta variable 7-3 [Source:HGNC Symbol;Acc:HGNC:12237] [ENST00000390361]	GTCTCCCAGACCCCCAGTAACAAGGTCACAGAGAAGGGAAAAGATGTAGAGCTCAGGTGT	6.5	6.68	6.56	6.5	6.4	6.4	6.59	6.27
-1.01	6.26	-0.02	6.27	0.1	6.25	0	0.831055	0.918523	0.621244	1.1414	MPPED1	A_23_P146855	NM_001044370	ref|Homo sapiens metallophosphoesterase domain containing 1 (MPPED1), mRNA [NM_001044370]	TAGGGCCTAGATGAGGGGCAGGCAGTCAGGCAGAAATGGGCAAGTTCAGGGTCAGATTCT	6.17	6.27	6.42	6.22	6.3	6.2	6.22	6.29
-1.14	10.59	-0.19	10.68	0.6	10.49	0.1	0.709706	0.850045	0.141755	0.814747	INHBA	A_23_P122924	NM_002192	ref|Homo sapiens inhibin, beta A (INHBA), mRNA [NM_002192]	AAACATCATCAAAAAGGACATTCAGAACATGATCGTGGAGGAGTGTGGGTGCTCATAGAG	9.82	10.56	10.04	12.31	10.15	10.66	10.81	10.36
1.03	6.12	0.05	6.1	0.1	6.15	0.1	0.645385	0.811852	0.552546	1.12904	A_19_P00330231	A_19_P00330231	A_19_P00330231	Unknown	ATTAGCCTTCTTAAAATTAAAAAAGTCAGAAAAAGCATAGAAGTGTGTGTGCAGGCCCAT	6.26	6.03	6.16	5.96	6.1	6.09	6.07	6.33
1.34	8.83	0.42	8.62	0.3	9.04	0.2	0.199074	0.435868	0.0391683	0.459512	WEE1	A_33_P3290567	NM_003390	ref|Homo sapiens WEE1 G2 checkpoint kinase (WEE1), transcript variant 1, mRNA [NM_003390]	CTGTACATAGCTGTTTGAAATGCCAGAATGACTTCTGACATTCCAAGTTTTTCACAAAAT	8.51	9.31	7.97	8.68	8.44	9.25	8.94	9.52
-1.16	6.13	-0.22	6.23	0.1	6.02	0.1	0.0882456	0.279026	0.190797	0.922364	A_19_P00315856	A_19_P00315856	A_19_P00315856	Unknown	TTCATCCTGGATGGTTTACTGAGCTCTTTGGGGTTCCTGAGGTGAAAATTACAGCAATTT	6.27	6.37	6.31	6	6.07	6.18	5.86	5.95
-1.04	6.19	-0.05	6.22	0	6.17	0.1	0.717082	0.854571	0.441027	1.13985	OR56A1	A_33_P3233328	NM_001001917	ref|Homo sapiens olfactory receptor, family 56, subfamily A, member 1 (OR56A1), mRNA [NM_001001917]	TGTATGGGGTTCGGACCAAAGAGATAAAACAGGGAATTCAGAAGTTACTGCAGAGAGGGA	6.15	6.27	6.3	6.15	6.1	6.57	6.05	5.95
-1.07	6.06	-0.1	6.11	0	6.02	0	0.299075	0.54172	0.448667	1.14175	ERCC-00023_60	ERCC-00023_60	ERCC-00023_60			6.22	6.01	6.12	6.11	6.02	6.12	6.03	5.89
-1.06	6.41	-0.08	6.45	0	6.36	0.1	0.464214	0.68495	0.446363	1.14626	ZNF69	A_24_P254084	NM_021915	ref|Homo sapiens zinc finger protein 69 (ZNF69), mRNA [NM_021915]	AGCAAGGGTGTAATATACCATAGTGATAAATATGACCAAAAGCCATAAATGACTGTGAGA	6.4	6.51	6.53	6.34	6.21	6.6	6.27	6.38
-1.14	6.15	-0.19	6.25	0.1	6.05	0.1	0.123636	0.336885	0.2267	0.983852	CN282820	A_33_P3334748	CN282820	gb|17000424515715 GRN_EB Homo sapiens cDNA 5', mRNA sequence [CN282820]	ACACTTACCCTTCATCTAGTCCTGAAAGGTCCCCTGAGTGCAGGTTAGATTGTGGAGGCT	6.05	6.39	6.33	6.22	6.14	6.21	5.86	5.99
1	6.02	0	6.02	0	6.02	0	0.989977	0.995232	0.672629	1.13978	ATP4B	A_23_P32308	NM_000705	ref|Homo sapiens ATPase, H+/K+ exchanging, beta polypeptide (ATP4B), mRNA [NM_000705]	CCCACATCTGAAGGACCTGCTCGCGAGTATCAGTTCTTCCTTGTTGAATTCTTACAGTTT	5.9	6.1	6.01	6.07	6.06	6.08	5.99	5.95
-1.14	6.13	-0.18	6.22	0.1	6.04	0	0.0703511	0.246383	0.272466	1.05178	LOC101929268	A_19_P00322681	NR_105002	ref|Homo sapiens uncharacterized LOC101929268 (LOC101929268), long non-coding RNA [NR_105002]	GCCATGCCTGTGTGCGCACTGCTGTTTCTCATTGTTAATATTTTAACTGTTATTAAAAAA	6.1	6.2	6.2	6.38	6.07	6.09	6	5.98
1.12	7.03	0.16	6.95	0.1	7.11	0.1	0.372614	0.609399	0.269285	1.02382	C1orf74	A_23_P12147	NM_152485	ref|Homo sapiens chromosome 1 open reading frame 74 (C1orf74), mRNA [NM_152485]	CTCAGAACCCGATTTAGGACTCAGAATGACTTTGCTGATCTCAGCATCTCCTCTGAGATA	6.86	7.31	7.03	6.62	7.01	7.41	7.19	6.84
1.11	7.78	0.15	7.71	0.2	7.86	0.1	0.454312	0.676753	0.276285	1.03138	TBL1Y	A_23_P114466	NM_033284	ref|Homo sapiens transducin (beta)-like 1, Y-linked (TBL1Y), transcript variant 1, mRNA [NM_033284]	TACAGTGTAGCTTTCAGCCCCGATGGAAAGTACTTGGCTAGTGGATCCTTTGACAAGTAT	7.36	8.12	7.68	7.68	8.08	8.11	7.71	7.52
1.15	9.96	0.2	9.86	0.2	10.06	0.1	0.326475	0.567598	0.180605	0.917316	IFRD1	A_24_P137897	NM_001007245	ref|Homo sapiens interferon-related developmental regulator 1 (IFRD1), transcript variant 2, mRNA [NM_001007245]	AACCAAAGCTAGAAGCAAATGTCGAGATAAGAGAGCAGATGTTGGAGAATTCTTCTAGAT	10.2	10.12	9.47	9.62	10.27	10.27	9.98	9.72
1.03	15.44	0.05	15.42	0.1	15.47	0.1	0.773738	0.887024	0.427473	1.10602	EIF1	A_23_P45945	NM_005801	ref|Homo sapiens eukaryotic translation initiation factor 1 (EIF1), mRNA [NM_005801]	CCTCACAGCTTGTATAATGTAACCATTTGGGGTCCGCTTTTAACTTGGACTAGTGTAACT	15.25	15.85	15.25	15.33	15.46	15.64	15.6	15.18
-1.12	6.18	-0.16	6.26	0.1	6.1	0.1	0.187608	0.422793	0.270628	1.04984	ADAMTSL2	A_33_P3262541	NM_014694	ref|Homo sapiens ADAMTS-like 2 (ADAMTSL2), transcript variant 1, mRNA [NM_014694]	ATCAAAGTGAACCTCTGCGGGCACTGGTACTACAGCAAGGCGTGCTGCCGCTCCTGCAGG	6.18	6.46	6.3	6.11	6.04	6.02	6.32	6.02
-1.01	6.13	-0.02	6.14	0	6.12	0.1	0.872313	0.93982	0.571416	1.13979	TRPM8	A_33_P3317327	ENST00000355722	ens|transient receptor potential cation channel, subfamily M, member 8 [Source:HGNC Symbol;Acc:HGNC:17961] [ENST00000355722]	AATTGCGATGCTGAGGTACCGGTGGGACAGGAGGAGGTCTGCTAGGTCACATGGAAGAAA	6.15	6.25	6.12	6.03	6.32	6.2	6.09	5.87
1.1	8.39	0.14	8.32	0.1	8.46	0.2	0.52501	0.730959	0.247402	1.00312	CNOT11	A_23_P108761	NM_017546	ref|Homo sapiens CCR4-NOT transcription complex, subunit 11 (CNOT11), mRNA [NM_017546]	CTGGTCTTTTCCGGTTGTTGAAGACATTGGATACTGGGGAAACACCTTCTGAGACCAAAA	8.4	8.67	8.13	8.09	7.97	8.78	8.3	8.79
1.3	13.17	0.37	12.99	0.2	13.36	0.1	0.112727	0.320111	0.0681121	0.612076	BCL3	A_23_P4662	NM_005178	ref|Homo sapiens B-cell CLL/lymphoma 3 (BCL3), mRNA [NM_005178]	TACCAGATAACTGAGGAGGGGAGAGGTGGGCCGTAACGGGCACGGATCACGATGTAAATT	12.61	13.62	12.75	12.97	13.42	13.25	13.15	13.62
-1.11	6.24	-0.15	6.32	0	6.17	0.1	0.148035	0.372374	0.338282	1.11983	A_33_P3253124	A_33_P3253124	A_33_P3253124	Unknown	GCAGAGCACAGCCCCTTCAAAAAATCCAGGTATTCATGTATAGTCTTGAGTATTAGCTAA	6.24	6.34	6.24	6.44	6.13	6.18	6.31	6.06
-1.06	6.18	-0.08	6.23	0.1	6.14	0.1	0.439737	0.665108	0.455885	1.1449	A_19_P00329412	A_19_P00329412	A_19_P00329412	Unknown	ACTCCAAACTCTGGCGAAGCCCAACAGAGCAAGACCATATTGTGGGTGGGGAAGAGGAGG	6.31	6.17	6.34	6.07	6.09	6.3	6.18	6
-1	6.13	0	6.13	0.1	6.12	0.1	0.971441	0.987074	0.62297	1.13906	C17orf98	A_24_P23921	NM_001080465	ref|Homo sapiens chromosome 17 open reading frame 98 (C17orf98), mRNA [NM_001080465]	ACCACTACAATGCTGATCTGAAACCGATCGATGGGTTCAATGGAAGGTTTGGCTACCGCA	6.07	6.27	6.2	5.98	6.1	6.2	5.97	6.22
1.33	7.82	0.41	7.61	0.2	8.02	0.1	0.101014	0.301363	0.0578346	0.563632	ERC1	A_24_P162293	NM_178040	ref|Homo sapiens ELKS/RAB6-interacting/CAST family member 1 (ERC1), transcript variant epsilon, mRNA [NM_178040]	GAATCATTGATGAGGTATCTCAATTGAGATTTGCAAGGACTTTGATACCATTTGAAATGG	7.18	8.22	7.5	7.55	7.62	8.23	8.11	8.12
2.13	10.85	1.09	10.3	0.1	11.4	0.1	2.273e-05	0.00184925	0.00018642	0.018784	ASF1B	A_23_P119254	NM_018154	ref|Homo sapiens anti-silencing function 1B histone chaperone (ASF1B), mRNA [NM_018154]	AGGAACCATGTTGCCTTTCCTGTCAATCACAGCCACCTTCCTGTTATCTCCTAAATGGAT	10.28	10.58	10.23	10.13	11.1	11.53	11.55	11.41
-1.05	6.21	-0.06	6.24	0.1	6.17	0.2	0.709936	0.850222	0.34843	1.12833	ENST00000396843	A_33_P3364776	ENST00000396843	ens|suppressor of Ty 5 homolog (S. cerevisiae) [Source:HGNC Symbol;Acc:HGNC:11469] [ENST00000396843]	AGGGACCATCTATGGGAACTGCTGTGTTCCAGCTACAGTACCTGCTGGATCTCCTGGGGT	6.15	6.36	6.29	6.15	5.9	6.13	5.97	6.69
1.48	8.91	0.57	8.62	0.1	9.19	0.1	0.00877258	0.0722834	0.0158051	0.273746	CA5BP1	A_19_P00320384	ENST00000380336	ens|carbonic anhydrase VB pseudogene 1 [Source:HGNC Symbol;Acc:HGNC:29544] [ENST00000380336]	TTCCTGCCTGGTGCCCACCTGTCTAGATTACTGGACCCAAGTAGGTCCAGTATCTCCCTG	8.59	8.89	8.72	8.28	9.22	9.42	9.34	8.79
1.02	13.88	0.03	13.87	0.2	13.9	0.1	0.875916	0.941872	0.417434	1.10274	RPL21P44	A_32_P94087	NR_027153	ref|Homo sapiens ribosomal protein L21 pseudogene 44 (RPL21P44), non-coding RNA [NR_027153]	ACAAGTGTTACCATGGCAAAACTGAAAGTCTACAGTGTTCCCCAGCATGCTGTTGGCATT	13.95	14.29	13.66	13.56	13.49	14.12	13.98	14
-1.14	6.17	-0.18	6.26	0.1	6.08	0.1	0.139057	0.359804	0.238217	1.003	ADIPOQ	A_23_P369237	NM_004797	ref|Homo sapiens adiponectin, C1Q and collagen domain containing (ADIPOQ), transcript variant 2, mRNA [NM_004797]	CTCCTTACAGAACACGCTTTCACAGTTACCCTAAACTCTCTGGGGCAGGGTTATTCCTTT	6.01	6.39	6.36	6.29	6.12	6.24	5.99	5.97
1.6	13.91	0.67	13.57	0.2	14.25	0.1	0.00926157	0.0745567	0.0054751	0.148813	SP100	A_23_P349928	NM_003113	ref|Homo sapiens SP100 nuclear antigen (SP100), transcript variant 2, mRNA [NM_003113]	TGTATAGGAGGATGGTAGTTTTTTCACCTTCAGTTGTCTCTGATGTAGCTTATACAAAAC	13.9	13.67	13.04	13.68	13.84	14.26	14.5	14.4
-1.17	6.45	-0.22	6.56	0	6.34	0.1	0.0819476	0.267881	0.190231	0.921535	A_19_P00324345	A_19_P00324345	A_19_P00324345	Unknown	TTCATTCTTTCTGGAGCATCTCACGTCCTCTTCTCTGCTTTAAGATCCACACAAATGTCA	6.6	6.63	6.6	6.43	6.43	6.33	6.53	6.08
-1.14	6.07	-0.19	6.16	0	5.97	0.1	0.068722	0.243219	0.234885	0.997849	A_19_P00805146	A_19_P00805146	A_19_P00805146	Unknown	TTATTAATGCAGTCTCAAATCAGGTGGATCATTTTCATAATCATGTTATATTGCTGATCA	6.09	6.27	6.22	6.07	5.92	5.95	6.13	5.88
1.01	6.1	0.02	6.09	0.1	6.1	0.1	0.885257	0.946454	0.606637	1.13583	ERCC-00051_60	ERCC-00051_60	ERCC-00051_60			5.98	6.01	6.27	6.11	5.94	6.24	6.13	6.11
-1.01	6.25	-0.01	6.25	0.1	6.24	0	0.929811	0.968216	0.658932	1.14026	SCTR	A_23_P28139	NM_002980	ref|Homo sapiens secretin receptor (SCTR), mRNA [NM_002980]	GGGTGCTGGGACATCAATGCCAACGCATCCATCTGGTGGATCATTCGTGGTCCTGTGATC	6.39	6.17	6.29	6.15	6.21	6.22	6.24	6.3
1.31	10.22	0.39	10.02	0.2	10.41	0.2	0.130619	0.347068	0.0610598	0.580686	RBM4	A_23_P13033	NM_002896	ref|Homo sapiens RNA binding motif protein 4 (RBM4), transcript variant 1, mRNA [NM_002896]	TTACGGGCATGAGAGTGAGTTGTCCCAAGCTTCAGCAGCCGCGCGGAATTCTCTGTACGA	9.76	10.43	10.23	9.67	9.88	10.62	10.81	10.33
1.09	6.27	0.13	6.21	0.1	6.34	0	0.194348	0.430733	0.389924	1.09424	ZAR1	A_23_P349398	NM_175619	ref|Homo sapiens zygote arrest 1 (ZAR1), mRNA [NM_175619]	GGTAGATGCAAAGGCAAACGCCTGTCCTGTGACAGCACTTTCAGCTTCAAATACATCATT	6.1	6.35	6.17	6.22	6.25	6.35	6.31	6.44
-1.07	6.29	-0.1	6.34	0	6.24	0.1	0.32162	0.563027	0.424818	1.14276	BEND7	A_23_P376188	NM_001100912	ref|Homo sapiens BEN domain containing 7 (BEND7), transcript variant 2, mRNA [NM_001100912]	AAGGAGCTACTACCCAAGGGAAGGGAGAAGATTAATTGGTGACCTTTCGCCGTGTTAAAA	6.4	6.34	6.38	6.25	6.07	6.28	6.42	6.19
1.01	6.32	0.02	6.32	0.1	6.33	0.1	0.898935	0.952988	0.598296	1.13458	RAI2	A_23_P254165	NM_021785	ref|Homo sapiens retinoic acid induced 2 (RAI2), transcript variant 2, mRNA [NM_021785]	GGAGTAGTTGGGAAATGGAAAGGTGAATTGGCTCTAGAGGCCCTGTATGCTAGTATCATT	6.24	6.51	6.31	6.2	6.32	6.45	6.46	6.09
1.04	8	0.05	7.98	0.1	8.03	0.1	0.736263	0.865862	0.438778	1.10925	ZNF767P	A_23_P323143	NR_027788	ref|Homo sapiens zinc finger family member 767, pseudogene (ZNF767P), transcript variant 1, non-coding RNA [NR_027788]	CAGCACCTCGATTTCTTCTTGGTGAGTCCATGGGAACAGCCCCACTGCAAACAACCCATT	7.89	7.99	7.77	8.26	8.1	8.08	8.24	7.69
2.02	10.8	1.01	10.29	0.3	11.3	0.2	0.0104884	0.0801894	0.00058467	0.039087	MCM4	A_23_P370989	NM_005914	ref|Homo sapiens minichromosome maintenance complex component 4 (MCM4), transcript variant 1, mRNA [NM_005914]	ATTTTATCTAAGGGCAAAACACCAGCTCTAAAATACCAGCAACTTTTTGAAGATATTCGG	9.98	11.12	9.63	10.43	11.75	11.19	11.44	10.83
-1.14	6.21	-0.18	6.3	0	6.11	0.1	0.0773696	0.259558	0.262979	1.0395	A_33_P3236778	A_33_P3236778	A_33_P3236778	Unknown	TCCTGTCATTCGTCCATGCCTAAAATTCTCCGATAAAGCCCATTAAATAAAAACTCAGTA	6.35	6.27	6.34	6.23	6.1	6.2	6.22	5.93
-1.01	6.89	-0.02	6.9	0.1	6.88	0.1	0.899397	0.953246	0.496161	1.13157	ZNF713	A_33_P3385782	NM_182633	ref|Homo sapiens zinc finger protein 713 (ZNF713), mRNA [NM_182633]	CCTTCATTTAGCAGCACATAACTTATGGTGGGGGAAATCAGATAAATATATAAATGTAGG	6.84	7.14	6.75	6.85	6.96	6.91	7.17	6.47
1.03	7.49	0.05	7.47	0.1	7.51	0.2	0.755102	0.876681	0.436723	1.10864	GPR97	A_33_P3305102	NM_170776	ref|Homo sapiens G protein-coupled receptor 97 (GPR97), mRNA [NM_170776]	TCCTCATCACCTTCCTCTTTGGCATGGTGGTCCTGGCCCTGGTGGTCTGGAAGATCTTCA	7.43	7.43	7.35	7.65	7.64	7.46	7.83	7.13
-1.03	6.29	-0.04	6.31	0	6.27	0.1	0.739766	0.867624	0.53717	1.14131	PEG3	A_33_P3424057	NM_006210	ref|Homo sapiens paternally expressed 3 (PEG3), transcript variant 1, mRNA [NM_006210]	TAAACATAAGGAGCTTCATCTGGAAGAAGAAGAAGAAGATGAAGCAGCAGCAGCTGCAGC	6.24	6.38	6.38	6.22	6.29	6.24	6.5	6.05
2.24	14.77	1.16	14.18	0.2	15.35	0	0.00032129	0.00953953	0.0001418	0.0154498	HN1	A_23_P100632	NM_001002033	ref|Homo sapiens hematological and neurological expressed 1 (HN1), transcript variant 3, mRNA [NM_001002033]	TTCCTCCATGCTTGTGAACTGCACAACTTGAGCCTGACTGTACATCTCTTGGATTTGTTT	14.05	14.88	13.89	13.93	15.4	15.21	15.4	15.37
1.12	7.32	0.17	7.23	0.2	7.4	0.1	0.394853	0.627507	0.229582	0.98529	ENST00000578086	A_33_P3411888	ENST00000578086	ens|tripartite motif containing 16-like [Source:HGNC Symbol;Acc:HGNC:32670] [ENST00000578086]	TCACTAGGAAGAATGGAGAGTACTGGACCTTGCTCAGAGAGTCTTGTACAGGGATGTAAT	6.92	7.76	7.13	7.11	7.57	7.36	7.56	7.11
1.7	10.56	0.76	10.18	0.3	10.94	0.1	0.034167	0.161806	0.00422891	0.128719	SRRM1	A_24_P11131	NM_005839	ref|Homo sapiens serine/arginine repetitive matrix 1 (SRRM1), transcript variant 2, mRNA [NM_005839]	TTCTTTTGTAAAGGCAATGAGCTAGTCCCAGAAAGGATCCTTCAGTTACATACAATTTGT	9.54	11.13	9.99	10.06	10.92	10.98	11.28	10.59
1.2	9.6	0.27	9.47	0.3	9.74	0.1	0.35584	0.59394	0.116257	0.779122	TRIP11	A_23_P106241	NM_004239	ref|Homo sapiens thyroid hormone receptor interactor 11 (TRIP11), mRNA [NM_004239]	TATCACAAAGTGGCCTTTGGGGAGAAAGTCATGTATTTGTTCGCAATTATGCTTTCTCTG	8.82	10.01	9.09	9.96	9.71	9.54	10.07	9.62
1.46	8.72	0.55	8.45	0.2	8.99	0.1	0.0245928	0.133467	0.0208517	0.320752	CDR2	A_24_P339071	NM_001802	ref|Homo sapiens cerebellar degeneration-related protein 2, 62kDa (CDR2), mRNA [NM_001802]	CATTCAGACAAGTGTTTGTAGACTCTGAAGCCTAATGTTACTCATGACGTTTGCCTCATT	8.16	9.11	8.21	8.3	8.89	9.1	9.11	8.87
1.31	7.57	0.39	7.38	0.2	7.76	0.1	0.0608447	0.226281	0.06422	0.595366	SLFN12	A_23_P118536	NM_018042	ref|Homo sapiens schlafen family member 12 (SLFN12), transcript variant 1, mRNA [NM_018042]	GAGACCAGTTTTCCTTTGCAGAAAATCTATACCAGATAATCGGTATAGATTGCTTTCAGA	7.23	7.95	7.25	7.08	7.63	7.73	7.87	7.83
1.04	6.48	0.06	6.46	0	6.51	0.1	0.538218	0.740077	0.550554	1.12878	GNAO1	A_33_P3404814	NM_020988	ref|Homo sapiens guanine nucleotide binding protein (G protein), alpha activating activity polypeptide O (GNAO1), transcript variant 1, mRNA [NM_020988]	GGTTTCACTTTTAAGACTTAATCTTTGCTGAAGAAGACCAGTCACAGCCATTTCAAATAA	6.39	6.49	6.51	6.43	6.54	6.62	6.36	6.53
-1.08	6.13	-0.12	6.19	0	6.07	0	0.193443	0.429869	0.403881	1.13674	C21orf62	A_32_P16918	NM_019596	ref|Homo sapiens chromosome 21 open reading frame 62 (C21orf62), transcript variant 2, mRNA [NM_019596]	TGCCATTCAGCTTTTTTGTTTGTTTGTTTTAAATAATATCATGTGGGTCAAACAAACTAT	6.27	6.11	6.2	6.17	6.16	6.1	6.05	5.97
1.14	7.64	0.19	7.54	0.1	7.73	0.1	0.242263	0.484529	0.237893	0.994395	CDKL3	A_23_P110643	NM_016508	ref|Homo sapiens cyclin-dependent kinase-like 3 (CDKL3), transcript variant 2, mRNA [NM_016508]	TGGCTTGAAAGAAAATCCACATTGCGGAGGTTCTGTGACAATGCCACCCATCAATCTAAC	7.31	7.95	7.46	7.44	7.67	7.63	7.62	8.02
-1.55	7.54	-0.63	7.86	0.1	7.23	0	0.00108862	0.0206373	0.00796272	0.174239	DOK3	A_32_P121085	NM_001144875	ref|Homo sapiens docking protein 3 (DOK3), transcript variant 2, mRNA [NM_001144875]	TACACAAAGAATCTCCTGAAAGCCTGTAAAAATGTCCATGCATGTTCTGTGAGTGATCTA	7.63	8.23	7.84	7.73	7.14	7.32	7.27	7.19
-1.08	6.24	-0.11	6.29	0.1	6.18	0	0.249837	0.492587	0.398723	1.13968	GDF9	A_23_P167585	NM_005260	ref|Homo sapiens growth differentiation factor 9 (GDF9), transcript variant 1, mRNA [NM_005260]	CCCAAAATGAGTGTGAGCTCCATGACTTTAGACTTAGCTTTAGTCAGCTGAAGTGGGACA	6.38	6.32	6.33	6.14	6.04	6.28	6.19	6.2
1.19	6.11	0.25	5.98	0.1	6.23	0.1	0.127676	0.342939	0.175713	0.907768	CLDN14	A_33_P3284036	ENST00000478313	ens|claudin 14 [Source:HGNC Symbol;Acc:HGNC:2035] [ENST00000478313]	ATCTTCCTGAGGCTACACTTCAGCATCTGTAGGATGGGAGTGTTGAGCGCTAGATCTATG	5.86	5.86	6.15	6.07	6.26	6.2	5.9	6.58
1.15	7.23	0.2	7.14	0.1	7.33	0.1	0.311424	0.552971	0.213344	0.96596	TYW1	A_32_P52206	NM_018264	ref|Homo sapiens tRNA-yW synthesizing protein 1 homolog (S. cerevisiae) (TYW1), mRNA [NM_018264]	GAGGAAGCATCCATTGATTTTCGATTTGGCAAAACTTACCTGAAGGGTATGAGAGATGCG	6.8	7.48	7.03	7.23	7.37	7.52	6.9	7.54
-1.01	6.15	-0.01	6.15	0	6.14	0	0.879762	0.94358	0.65006	1.14102	RASGEF1B	A_33_P3364646	NM_152545	ref|Homo sapiens RasGEF domain family, member 1B (RASGEF1B), transcript variant 1, mRNA [NM_152545]	CAAGGTTTTGAGTTGGCTGCTGGTTAGCAAACTCCTTTTTACCCATATAAGTTATTTAAT	6.15	6.11	6.12	6.22	6.23	6.2	6.05	6.08
-1.01	6.15	-0.01	6.16	0	6.15	0.1	0.876678	0.942138	0.632566	1.14038	ENST00000500117	A_19_P00805748	ENST00000500117	gb|Homo sapiens cDNA FLJ32951 fis, clone TESTI2008033. [AK057513]	GCCCTTTCCTATATCCACTGTTTAATGTTTAAGCTTTGGATGCTAAGAGTGGTTATAATA	6.18	6.23	6.09	6.14	6.1	6.21	6.28	5.99
-2.37	7.47	-1.24	8.09	0.5	6.84	0.1	0.0248096	0.134175	0.00013989	0.011638	A_19_P00811116	A_19_P00811116	A_19_P00811116	Unknown	TTCCAGAAACCTGATAGCTGTTTTCCCTGTCAAAAAGAGAGAGAGAGAGACAGGAAAAAA	9.07	7.34	8.98	6.96	6.97	7	6.92	6.49
1.07	6.14	0.1	6.09	0.1	6.19	0.1	0.412357	0.641913	0.426992	1.10559	TNFSF8	A_23_P169257	NM_001244	ref|Homo sapiens tumor necrosis factor (ligand) superfamily, member 8 (TNFSF8), transcript variant 1, mRNA [NM_001244]	TTCAGGAAGAAAGCGCCTCTCTACCATACAGTATTTCATCCCTCCAAACACTTGGGCAAA	6.18	6.03	6.2	5.96	6.2	6.37	5.96	6.22
1.09	6.85	0.13	6.78	0.1	6.91	0.1	0.22697	0.467699	0.385625	1.0923	A_19_P00325104	A_19_P00325104	A_19_P00325104	Unknown	AAACCTTTCCTCACTCCCCTCAGCCAAGAATCATAAGATTTGGCTTTGAGCCTGCATTTG	6.72	6.96	6.77	6.66	7.07	6.92	6.87	6.79
1.8	7.29	0.84	6.87	0.1	7.71	0.1	4.907e-05	0.00303234	0.00167762	0.0742968	ACACB	A_33_P3334220	NM_001093	ref|Homo sapiens acetyl-CoA carboxylase beta (ACACB), mRNA [NM_001093]	CCTGGAACGGTGGGCAGAGAGCCTACTAGGAAATGTGCAGAATAAACTATTTTTTGAAGG	6.69	7.11	6.95	6.73	7.57	7.82	7.77	7.7
1.09	6.13	0.13	6.06	0	6.19	0.1	0.163377	0.392509	0.386953	1.0935	ERCC-00007_60	ERCC-00007_60	ERCC-00007_60			6.05	6.08	6.09	6.03	6.1	6.34	6.14	6.19
1.15	8.88	0.2	8.77	0.2	8.98	0.1	0.289845	0.532659	0.175056	0.90653	SH3YL1	A_33_P3379456	NM_001282687	ref|Homo sapiens SH3 and SYLF domain containing 1 (SH3YL1), transcript variant 4, mRNA [NM_001282687]	CATTTCCAGCAGTAGCATAAACTTACGGTGACATGGTAGACTTGTCTCTAAATAAAATTT	8.72	9.35	8.54	8.49	8.89	9.09	8.89	9.04
-1.16	6.92	-0.21	7.03	0.1	6.82	0	0.0812226	0.266646	0.203745	0.944499	LCP1	A_23_P204847	NM_002298	ref|Homo sapiens lymphocyte cytosolic protein 1 (L-plastin) (LCP1), mRNA [NM_002298]	ACGCCCTCTATCATGGTGAAAAGCTCCATCAATGAGGTATCTTCTTTAGTGGTGGTATGT	6.96	7.27	7.01	6.86	6.79	6.75	6.93	6.79
-1.08	6.74	-0.11	6.8	0.1	6.69	0	0.294221	0.536662	0.398129	1.14117	BC030760	A_19_P00319518	BC030760	gb|Homo sapiens cDNA clone IMAGE:4798235. [BC030760]	TCTACCTTGGGTGACAGAAGTAGATGTCACTCAGATGCTGAGAATGGGGAGGGAGGAGGG	6.76	6.93	6.86	6.65	6.72	6.74	6.76	6.54
1.06	6.06	0.09	6.02	0.1	6.11	0.1	0.5069	0.717957	0.422123	1.10452	VIL1	A_23_P16866	NM_007127	ref|Homo sapiens villin 1 (VIL1), mRNA [NM_007127]	CTGATTGTAGGGTCTCATTTTCTCACCGATATTAGTCCTACACCAATTGAAGTGAAATTT	6.15	5.9	5.98	6.03	6.04	6.45	6.02	5.91
1.11	6.6	0.15	6.52	0	6.68	0.1	0.244754	0.487328	0.302473	1.04864	MINOS1	A_33_P3404950	NM_001204083	ref|Homo sapiens mitochondrial inner membrane organizing system 1 (MINOS1), transcript variant 5, mRNA [NM_001204083]	CCCATATAATTGAAAGAAAAATAATGTGCAGCCTGTTTCATCCCTTCCACTTGTTTTCTT	6.49	6.58	6.51	6.52	6.41	7	6.64	6.66
1.09	6.2	0.12	6.14	0	6.26	0.1	0.193873	0.43024	0.387201	1.09371	ERCC-00163_81	ERCC-00163_81	ERCC-00163_81			6.22	6.05	6.17	6.11	6.3	6.34	6.29	6.11
1.16	7.01	0.22	6.9	0.1	7.12	0.1	0.0951413	0.291592	0.223737	0.979563	LOC338797	A_33_P3259077	NR_103736	ref|Homo sapiens uncharacterized LOC338797 (LOC338797), long non-coding RNA [NR_103736]	TCTTCTCCCTCACGTGCTCCCTGATGACCGCCAGGCTCCTTGACATGGTTCCCAGGACCA	6.85	7.05	7.01	6.7	7.05	7.33	7.13	6.97
1.99	8.05	0.99	7.55	0.1	8.55	0.1	6.035e-05	0.00342601	0.00048844	0.0351142	RNF141	A_24_P372625	NM_016422	ref|Homo sapiens ring finger protein 141 (RNF141), mRNA [NM_016422]	CTATGTACTGAATTTAGAGGTTGAGAATAATAGGATCTGTGTTATTCTTAGTACCCACTG	7.45	7.97	7.43	7.36	8.69	8.47	8.57	8.46
1.12	6.15	0.17	6.06	0	6.23	0.1	0.102807	0.304104	0.315889	1.05749	IFNLR1	A_23_P74112	NM_170743	ref|Homo sapiens interferon, lambda receptor 1 (IFNLR1), transcript variant 1, mRNA [NM_170743]	GGTGAAAGCAACATGTATCCCTTTAGACTACTAACGGTATATGTTGTTCTTATGTATTTG	6.05	6.14	6.09	5.98	6.32	6.31	6.22	6.07
1.34	9.21	0.43	9	0.3	9.42	0.1	0.138719	0.359254	0.0493869	0.518884	SGMS1	A_32_P163125	NM_147156	ref|Homo sapiens sphingomyelin synthase 1 (SGMS1), mRNA [NM_147156]	GAATGAAGAAGTATATATATCCATTCTGTATTTTACGTGCAGCAGAATTATCTTCCGTAG	8.65	9.75	9.17	8.41	9.65	9.45	9.31	9.27
2.19	11.99	1.13	11.42	0.4	12.55	0.1	0.0171793	0.107554	0.00024692	0.0228341	G3BP2	A_24_P380132	NM_203505	ref|Homo sapiens GTPase activating protein (SH3 domain) binding protein 2 (G3BP2), transcript variant 1, mRNA [NM_203505]	GTTCACCTGCAGTACTGTGGAGTTTTAACATTTTGTCCTCTTTTCAGTGAAACAGAGTAA	11.02	12.36	11.95	10.38	12.83	12.52	12.69	12.18
-1.02	14.86	-0.04	14.88	0.1	14.85	0.1	0.794915	0.899023	0.467116	1.13936	PLAU	A_23_P24104	NM_002658	ref|Homo sapiens plasminogen activator, urokinase (PLAU), transcript variant 1, mRNA [NM_002658]	CTGTGACCAGCACTGTCTCAGTTTCACTTTCACATAGATGTCCCTTTCTTGGCCAGTTAT	14.64	15.1	15.09	14.7	15.01	14.77	14.85	14.76
1.1	6.24	0.14	6.17	0.1	6.31	0.1	0.308854	0.550592	0.318456	1.05848	ABCC6	A_23_P100539	NM_001171	ref|Homo sapiens ATP-binding cassette, sub-family C (CFTR/MRP), member 6 (ABCC6), transcript variant 1, mRNA [NM_001171]	TCATCGATAGCTCCACACGATATTGAGTCTAGACCTGTGTTTGCTCTCTGGGAGGAAAAT	6.36	6.23	6.09	6	6.4	6.54	6.29	6.02
1.03	6.12	0.04	6.1	0	6.14	0.1	0.773257	0.886747	0.532031	1.12509	AQP9	A_23_P106362	NM_020980	ref|Homo sapiens aquaporin 9 (AQP9), mRNA [NM_020980]	TCTACATCAAGGGATGCACCTTCAGTCAAACTGTCAAAAAGCCCAGAATTCCCAAAGGCA	6.24	6.08	6.02	6.07	6.21	6.42	6.06	5.88
-1.29	8.68	-0.37	8.86	0.2	8.49	0.2	0.108547	0.31343	0.0496751	0.489109	WBSCR16	A_24_P370420	NM_030798	ref|Homo sapiens Williams-Beuren syndrome chromosome region 16 (WBSCR16), transcript variant 1, mRNA [NM_030798]	GCTTGACGGAGTTCAACCCAGAAATCCAGGTTTCCCGCATCCGATGTGGACTCAGCCACT	9.06	9.06	8.98	8.33	8.84	8.43	8.61	8.09
1.13	6.28	0.18	6.19	0.1	6.37	0.1	0.162926	0.391859	0.266443	1.02078	ERCC-00156_158	ERCC-00156_158	ERCC-00156_158			6.29	6.27	6.11	6.11	6.4	6.61	6.37	6.11
1.25	7.72	0.32	7.56	0.1	7.88	0.1	0.0251388	0.135277	0.10487	0.745487	ATRIP	A_23_P501770	NM_032166	ref|Homo sapiens ATR interacting protein (ATRIP), transcript variant 2, mRNA [NM_032166]	CTTGGAGACACAATGGCTCCAGCTGGAACAAGAGGTGGTCAGAGCGCTCACGGTGATGTT	7.69	7.69	7.46	7.41	8.01	8.05	7.78	7.68
1.05	6.16	0.07	6.13	0.1	6.2	0.1	0.597636	0.780651	0.455506	1.11341	WDR49	A_33_P3256844	AK097556	gb|Homo sapiens cDNA FLJ40237 fis, clone TESTI2023414. [AK097556]	TGTCACAAATGTTGCCATATATTAGAGCATAAACTTCATCAAGGAGATTGGGTCAGGCAA	6.01	6.25	6.01	6.25	6.27	6.49	6.07	5.97
1.02	14.1	0.03	14.09	0.3	14.12	0.1	0.907589	0.957585	0.272345	1.05103	ENST00000401937	A_24_P928604	ENST00000401937	Unknown	TCTACCACATGCAAATCTTTGCGCCTAATCATGTAGTCGCCAAGTTCCACTTCTGGTACT	13.8	14.64	14.59	13.31	13.99	14.18	14.36	13.94
1.02	10.45	0.03	10.43	0.1	10.46	0.1	0.859088	0.933215	0.51918	1.1226	MEAF6	A_23_P103442	NM_022756	ref|Homo sapiens MYST/Esa1-associated factor 6 (MEAF6), transcript variant 1, mRNA [NM_022756]	TAAGTAAAATGGGAAACTTGCCTCTGTTTTTTGCAAGGGGAGGTAAAGAGTGTTTAGTAA	10.8	10.34	10.44	10.16	10.55	10.48	10.56	10.24
1.03	6.56	0.04	6.55	0	6.58	0.1	0.7313	0.863039	0.572754	1.13089	MUSK	A_23_P71649	NM_005592	ref|Homo sapiens muscle, skeletal, receptor tyrosine kinase (MUSK), transcript variant 1, mRNA [NM_005592]	TGGCCCATGAGGAGGTCATTTACTACGTGCGAGATGGCAACATCCTCTCCTGCCCTGAGA	6.59	6.52	6.61	6.46	6.63	6.77	6.57	6.36
1.34	9.68	0.42	9.47	0.3	9.89	0.4	0.367715	0.60458	0.0244106	0.352345	GNL3L	A_23_P22499	NM_019067	ref|Homo sapiens guanine nucleotide binding protein-like 3 (nucleolar)-like (GNL3L), transcript variant 2, mRNA [NM_019067]	GCAGAAACGTGCAGATAAAATCGCCAGCAAGCTGTCTGATTCCATGATGTCTGCTCTCGA	9.38	9.09	8.94	10.47	10.82	9.23	9.18	10.31
-1.01	6.83	-0.01	6.84	0	6.83	0.1	0.918821	0.962855	0.521543	1.13469	ESRP2	A_23_P100220	NM_024939	ref|Homo sapiens epithelial splicing regulatory protein 2 (ESRP2), mRNA [NM_024939]	CTCAACTGCTGGCTCTTCTTCCCTTTGTATTTGTGTAAGGAGCACTGCACTCCCATAAAA	6.98	6.8	6.8	6.79	7.11	7.02	6.68	6.5
1.06	6.16	0.08	6.12	0	6.2	0.1	0.553715	0.750714	0.422402	1.10461	LINC01139	A_33_P3348352	NR_015407	ref|Homo sapiens long intergenic non-protein coding RNA 1139 (LINC01139), long non-coding RNA [NR_015407]	CTATAATTATTATAACTTTTAAATAAATATTTCCTCAATTAAAATAAAAATGCATTATCC	6.2	6.13	6.05	6.12	6.39	6.37	6.23	5.83
1.16	6.06	0.21	5.96	0	6.17	0.1	0.109009	0.314239	0.228516	0.98481	A_33_P3346881	A_33_P3346881	A_33_P3346881	Unknown	CCTGGCACATCTTACACTATAATAAGTGAAATTGCCAGTTATAAAAACGATACACAGTCT	5.9	6.05	5.95	5.94	6.34	6.33	6.12	5.88
-1.49	11.14	-0.58	11.43	0.3	10.85	0.3	0.137741	0.357741	0.0123647	0.227618	E1A_r60_1	(+)E1A_r60_1	E1A_r60_1			11.43	10.84	11.2	12.25	11.72	10.79	10.6	10.3
1.14	14.79	0.19	14.69	0.1	14.89	0.1	0.252472	0.495264	0.202768	0.953305	HYAL2	A_33_P3365357	NM_033158	ref|Homo sapiens hyaluronoglucosaminidase 2 (HYAL2), transcript variant 2, mRNA [NM_033158]	GACCTGACCCTACTCCCTTGCCCTAGATAGTTTATTATTATTATTATTTTGGGGTCTCTT	14.75	14.59	14.41	15.02	15.15	14.65	15.01	14.74
1.07	6.28	0.09	6.23	0	6.32	0.1	0.441523	0.666533	0.42675	1.10551	DCAF4L2	A_33_P3768992	NM_152418	ref|Homo sapiens DDB1 and CUL4 associated factor 4-like 2 (DCAF4L2), mRNA [NM_152418]	GTAATGACTACGTAACTTGCGAATCTGTTTACCCTCACTTGCAAATAAAATAAGTGCAAA	6.28	6.16	6.17	6.31	6.47	6.51	6.23	6.08
-1.2	8.58	-0.27	8.72	0.1	8.45	0.1	0.11984	0.331219	0.142832	0.818095	SARM1	A_24_P267293	NM_015077	ref|Homo sapiens sterile alpha and TIR motif containing 1 (SARM1), mRNA [NM_015077]	ATGGCCAGGCTATTCACACAGGCCACAGCAGAAAAGAGAGCACCTGTGAAGAAATAAATA	8.9	8.52	8.55	8.89	8.8	8.38	8.45	8.16
-1.22	6.47	-0.28	6.61	0.1	6.33	0.1	0.0709783	0.24734	0.133753	0.795543	AQP1	A_23_P372834	NM_198098	ref|Homo sapiens aquaporin 1 (Colton blood group) (AQP1), transcript variant 1, mRNA [NM_198098]	CCTCTGCATATATGTCTCTTTGGAGTTGGAATTTCATTATATGTTAAGAAAATAAAGGAA	6.88	6.49	6.52	6.54	6.51	6.46	6.32	6.01
-1.08	6.63	-0.12	6.68	0.1	6.57	0.1	0.377946	0.614108	0.3673	1.14363	A_19_P00812763	A_19_P00812763	A_19_P00812763	Unknown	TGGCAGTTCCTCTAGCTCCCAACTGGATTACTTTTTGCTTGTTCTCAGAAATATGCTTCT	6.75	6.59	6.59	6.8	6.84	6.66	6.44	6.34
-1.05	7.95	-0.07	7.99	0.2	7.91	0.1	0.689965	0.838744	0.345796	1.12676	COX10	A_23_P55123	NM_001303	ref|Homo sapiens COX10 heme A:farnesyltransferase cytochrome c oxidase assembly factor (COX10), mRNA [NM_001303]	TCACGTTAACATATAGACACTGTTGGAAGCAGTTCCTTCTAAAAGGGTAGCCCTGGACTT	8.31	8.07	8.1	7.48	8.06	8	7.69	7.92
-1.2	6.24	-0.27	6.38	0.1	6.11	0.1	0.0497662	0.201479	0.136453	0.802358	MCF2L	A_23_P88106	NM_024979	ref|Homo sapiens MCF.2 cell line derived transforming sequence-like (MCF2L), transcript variant 2, mRNA [NM_024979]	TCAAAACTTTTGAAGCCCTTTCGGTGTCTAGTCTGCAGATGTTTTTGTATGTGTGCACCT	6.56	6.4	6.38	6.17	6.18	6.3	6.03	5.91
1.26	6.13	0.33	5.96	0.1	6.29	0.1	0.04388	0.187399	0.0953705	0.713647	ERCC-00061_161	ERCC-00061_161	ERCC-00061_161			6.07	6.13	5.84	5.82	6.54	6.41	6.25	5.96
1.14	13.56	0.19	13.47	0.2	13.66	0.1	0.279108	0.522351	0.2276	0.983758	C4orf3	A_33_P3285824	NM_001170330	ref|Homo sapiens chromosome 4 open reading frame 3 (C4orf3), transcript variant 1, mRNA [NM_001170330]	CCTCTGGCTTTTCATCCTTTTCGATGTGGTGGTGTTTCTCTTTGTGTATTTTTTGCCATG	13.88	13.44	13.42	13.12	13.9	13.43	13.66	13.64
-1.07	6.6	-0.1	6.64	0	6.55	0.1	0.413155	0.642615	0.408273	1.14449	A_19_P00323993	A_19_P00323993	A_19_P00323993	Unknown	TGGAGCCCTCCAATCAGCCTTGCTCCTGCCAAATCTGTTACTAATTTAAGCAAGACTCTA	6.73	6.6	6.57	6.67	6.82	6.55	6.44	6.38
-1.01	6.08	-0.01	6.09	0.1	6.08	0.1	0.943935	0.974569	0.559369	1.13878	ERCC-00104_60	ERCC-00104_60	ERCC-00104_60			6.09	6.17	6.22	5.87	6.29	6.19	5.86	5.97
1.05	6.16	0.07	6.12	0	6.19	0.1	0.483938	0.700841	0.50852	1.12013	NKX2-4	A_33_P3359801	NM_033176	ref|Homo sapiens NK2 homeobox 4 (NKX2-4), mRNA [NM_033176]	CACATAGCAACATTATTGCAGAGGAATTATTGCCATTTAGGTAATAGAGCAATGGAATCA	6.09	6.11	6.06	6.23	6.22	6.31	6.21	6.03
-1.07	6.99	-0.09	7.04	0.1	6.94	0.1	0.489579	0.704841	0.397641	1.14671	THC2658559	A_19_P00318604	THC2658559	Unknown	GTCTCTTTGAGGGGGCTCAACTCACAAAGTGCAGATTTTTATTGAAATATGAATGCTTGT	7.05	6.89	6.95	7.26	7.23	6.78	6.78	6.97
1.38	9.04	0.46	8.81	0.1	9.27	0.1	0.0109683	0.0824862	0.03628	0.44048	LMNB2	A_23_P67725	NM_032737	ref|Homo sapiens lamin B2 (LMNB2), mRNA [NM_032737]	TTTTTTCCAATGATTTGTAATATACATTTTATGACTGGAAACTTTTTTGTACAACACTCC	9	8.99	8.63	8.6	9.57	9.09	9.25	9.14
-1.04	6.15	-0.06	6.18	0	6.12	0.1	0.579114	0.768303	0.508595	1.14615	A_19_P00800130	A_19_P00800130	A_19_P00800130	Unknown	CCAACATTAGCATTCTCACCTATGTCCTCAACAGACGCTCCTGGATTTGTCTTTCTTTAG	6.15	6.17	6.2	6.18	6.34	6.12	5.95	6.08
-1.84	8.4	-0.88	8.84	0.2	7.96	0.1	0.00227661	0.032257	0.00158028	0.0624733	PTGFR	A_33_P3376546	NM_001039585	ref|Homo sapiens prostaglandin F receptor (FP) (PTGFR), transcript variant 2, mRNA [NM_001039585]	GCAATTGAAACATTTCTGTATAATACCAAGCATTGTTGCAGTATTGTCTGAAATGGTTGC	9.04	8.43	8.5	9.41	8.12	7.9	7.99	7.84
1.18	6.76	0.24	6.64	0	6.88	0.1	0.119905	0.331307	0.187318	0.92733	IL32	A_33_P3346826	NM_001012633	ref|Homo sapiens interleukin 32 (IL32), transcript variant 4, mRNA [NM_001012633]	AGAAAGAGATGGATTACGGTGCCGAGGCAACAGATCCCCTGTCCCGGATGTTGAGGATCC	6.6	6.69	6.63	6.66	7.26	6.78	6.93	6.57
1	6.42	0	6.41	0	6.42	0.1	0.963744	0.983777	0.638375	1.13865	A_19_P00324632	A_19_P00324632	A_19_P00324632	Unknown	TCTGGTGAAATCCTGCTAAGGTTATTTCACATTTCAGGAGTTTCAGCTGGTGGGGGAGAT	6.43	6.43	6.47	6.32	6.57	6.56	6.3	6.24
-1.13	7.39	-0.18	7.48	0.1	7.3	0.1	0.210126	0.448633	0.241994	1.00866	LOC101929998	A_33_P3216945	XR_428272	ref|PREDICTED: Homo sapiens uncharacterized LOC101929998 (LOC101929998), ncRNA [XR_428272]	AATAACCTGCTTTCTTTCTGTTCCCGAGCTGCGTTCGGACCCGTCGGATCGTAAATCCCA	7.74	7.37	7.53	7.29	7.56	7.27	7.1	7.29
-1.24	7.32	-0.31	7.48	0.1	7.16	0.2	0.12772	0.343014	0.0895225	0.657619	A_19_P00319593	A_19_P00319593	A_19_P00319593	Unknown	CTTCTTTGAGGAGGGTCTTCTGCTTCCTCTCCTGGTCTTCTCCAGGCACTGCTGAGGAAT	7.5	7.21	7.51	7.68	7.71	6.97	6.87	7.1
-1.01	6.28	-0.02	6.29	0.1	6.27	0.1	0.903084	0.955062	0.564955	1.13846	A_33_P3366614	A_33_P3366614	A_33_P3366614	Unknown	TTGGATCTATGAAGAAAATGATAAATTGTCATTTGATGAATGCACTTGGCCCTGGCAGTT	6.45	6.28	6.09	6.33	6.53	6.3	6.08	6.19
1.16	6.1	0.21	6	0.1	6.21	0.1	0.152963	0.379132	0.230979	0.986713	ERCC-00039_95	ERCC-00039_95	ERCC-00039_95			5.87	6.17	5.93	6.02	6.55	6.22	6	6.06
1.33	6.44	0.41	6.23	0	6.64	0.2	0.0559194	0.215414	0.0559566	0.551215	SNAR-G1	A_33_P3542886	BU536871	gb|AGENCOURT_10224340 NIH_MGC_141 Homo sapiens cDNA clone IMAGE:6565454 5', mRNA sequence [BU536871]	ATATATTCATACTTAATGGGGGCGCGGAGGAGGAGTCAGACAGAGCTGGAGGACGATACC	6.2	6.31	6.26	6.17	7.17	6.63	6.15	6.61
1.08	6.23	0.11	6.17	0	6.29	0.2	0.452207	0.675081	0.371	1.08751	TMEM72	A_24_P704446	NM_001123376	ref|Homo sapiens transmembrane protein 72 (TMEM72), mRNA [NM_001123376]	TTCTATCTGCTGTTTACAGGAGCCGCTGTCTCCATATGTGAAGGGGCCTACTTTGTGGCT	6.23	6.17	6.18	6.11	6.64	6.43	6.02	6.05
-1.21	7.11	-0.27	7.25	0.1	6.98	0.1	0.0785536	0.26169	0.121257	0.760586	ELL3	A_24_P47988	NM_025165	ref|Homo sapiens elongation factor RNA polymerase II-like 3 (ELL3), mRNA [NM_025165]	GAGAAGAAAAGCGTCGCTGTGAGTACCTTCACCAGAAATTGTCCCACATTAAAGGTCTCA	7.47	7.28	7.25	6.99	7.26	6.87	6.97	6.8
1.05	6.11	0.07	6.08	0.1	6.15	0.1	0.620633	0.795234	0.463501	1.11504	ENST00000608484	A_33_P3364028	ENST00000608484	ens|olfactory receptor, family 9, subfamily I, member 3 pseudogene [Source:HGNC Symbol;Acc:HGNC:15325] [ENST00000608484]	ATGGTTATCCTGATCTGCTACATGCTCATTATCAGAGCCATTTTGAGGGTGAAGTCGGCA	5.98	6.2	5.94	6.2	6.47	6.2	6	5.92
-1.03	6.63	-0.05	6.65	0	6.6	0.2	0.752841	0.875387	0.442088	1.13956	FKTN	A_33_P3259092	NM_001079802	ref|Homo sapiens fukutin (FKTN), transcript variant 1, mRNA [NM_001079802]	GATTTTCCTCTGACACCAGAGAACAATAGTAGTCTCAAGAATGGAAACCTGAATGTCTGA	6.64	6.65	6.54	6.77	7.01	6.61	6.31	6.47
-1.01	9.7	-0.01	9.71	0.1	9.7	0.2	0.96274	0.983372	0.46325	1.11768	HRAS	A_23_P98183	NM_005343	ref|Homo sapiens Harvey rat sarcoma viral oncogene homolog (HRAS), transcript variant 1, mRNA [NM_005343]	TTTGCCATCAACAACACCAAGTCTTTTGAGGACATCCACCAGTACAGGGAGCAGATCAAA	9.86	9.55	9.83	9.59	10.14	9.77	9.14	9.74
1.17	6.39	0.23	6.28	0.1	6.51	0.3	0.358702	0.596379	0.200016	0.948865	HLA-DOA	A_32_P356316	NM_002119	ref|Homo sapiens major histocompatibility complex, class II, DO alpha (HLA-DOA), mRNA [NM_002119]	TGGAAAGGTGTTTCTCTCATCTCTGTCCTAAGGCTTGATAAAGTCATTAAAATTGTGTTC	6.45	6.23	6.12	6.32	6.28	6.4	6.07	7.28
1.14	8.76	0.18	8.67	0.2	8.85	0.1	0.389129	0.623229	0.16117	0.87984	SMC1A	A_24_P942604	NM_006306	ref|Homo sapiens structural maintenance of chromosomes 1A (SMC1A), transcript variant 1, mRNA [NM_006306]	GGGGTGACAAGATAAGCCAGGCTCTAGAGCTGCTTTGGATCATGAACCATTTTCAAGTTT	8.7	8.23	8.51	9.23	9.07	8.78	8.61	8.96
1.15	6.1	0.2	5.99	0.1	6.2	0.1	0.109745	0.31557	0.249639	1.00565	ETG04_27747	ETG04_27747	ETG04_27747			6.05	6.13	6.04	5.76	6.28	6.27	5.97	6.27
1.09	6.04	0.12	5.98	0.1	6.11	0.1	0.350938	0.589494	0.355353	1.0811	ENST00000390400	A_33_P3233404	ENST00000390400	ens|T cell receptor beta variable 28 [Source:HGNC Symbol;Acc:HGNC:12209] [ENST00000390400]	AAGAAAAAGGAGATATTCCTGAGGGGTACAGTGTCTCTAGAGAGAAGAAGGAGCGCTTCT	5.9	5.83	6.17	6.03	6.25	6.25	5.83	6.09
-1.28	6.96	-0.36	7.15	0.1	6.78	0.2	0.0878423	0.27859	0.061848	0.550599	BCL2	A_23_P352266	NM_000633	ref|Homo sapiens B-cell CLL/lymphoma 2 (BCL2), transcript variant alpha, mRNA [NM_000633]	TGGCTGATATTCTGCAACACTGTACACATAAAAAATACGGTAAGGATACTTTACATGGTT	7.45	7.16	7.07	6.9	7.26	6.78	6.38	6.72
-1.28	6.55	-0.36	6.72	0.1	6.37	0.1	0.00887178	0.0727581	0.0775468	0.612055	LOC221814	A_33_P3713035	AL122087	gb|Homo sapiens mRNA; cDNA DKFZp564C0371 (from clone DKFZp564C0371) [AL122087]	ACCCATTCTCCCCTGTAGCACTTTCTAGAGTCAGAACCTGATTTAAACAAAAAGAAAAAA	6.85	6.59	6.63	6.83	6.54	6.33	6.21	6.39
-1.08	6.18	-0.11	6.24	0	6.13	0.1	0.33074	0.571451	0.400738	1.14315	GLIS3-AS1	A_23_P312837	NR_026663	ref|Homo sapiens GLIS3 antisense RNA 1 (GLIS3-AS1), long non-coding RNA [NR_026663]	TAAGAGGACAAAACGGAAGAGACATCGATAAGGAGAGCCGGTCCTTGGAATATTTTCCTG	6.29	6.27	6.16	6.22	6.32	6.2	5.92	6.08
-1	10.7	0	10.7	0.1	10.7	0.3	0.987742	0.99448	0.367845	1.08737	ECD	A_23_P115762	NM_007265	ref|Homo sapiens ecdysoneless homolog (Drosophila) (ECD), transcript variant 1, mRNA [NM_007265]	CACCGATCACAGACCAACAAGTAAGCCAACAAAAAATTAACCAGCACATTTAGCTTCTCT	10.98	10.62	10.52	10.68	11.14	10.62	9.98	11.04
-1.68	13.05	-0.75	13.42	0.2	12.67	0.2	0.011088	0.0830097	0.00479119	0.127366	XBP1	A_23_P120845	NM_005080	ref|Homo sapiens X-box binding protein 1 (XBP1), transcript variant 1, mRNA [NM_005080]	CCTTTTTGGCATCCTGGCTTGCCTCCAGTTTTAGGTCCTTTAGTTTGCTTCTGTAAGCAA	13.51	13.18	13.1	13.9	13.05	12.67	12.1	12.88
-1.13	6.57	-0.18	6.66	0	6.48	0.1	0.203137	0.440417	0.280998	1.06232	A_19_P00331910	A_19_P00331910	A_19_P00331910	Unknown	CACCATAATGCAATCAGTTTTTCAGGGCAGGGTGGTGGTGGGGATTACTTTCTTCATATC	6.71	6.57	6.6	6.75	6.57	6.63	6.62	6.11
-1.49	10.26	-0.58	10.55	0.3	9.97	0.5	0.255121	0.497907	0.022745	0.319587	RNF149	A_23_P120153	NM_173647	ref|Homo sapiens ring finger protein 149 (RNF149), mRNA [NM_173647]	AGATGACTTTAGGATTTGCATTTTTCCCTTTATTGCCTCATTTCTTGTGACGCCTTGTTG	10.53	10.13	10.2	11.34	10.53	10.26	10.63	8.47
-1.1	8.04	-0.14	8.11	0.1	7.97	0.2	0.544749	0.744361	0.215206	0.965918	PAFAH1B2	A_23_P255503	NM_002572	ref|Homo sapiens platelet-activating factor acetylhydrolase 1b, catalytic subunit 2 (30kDa) (PAFAH1B2), transcript variant 1, mRNA [NM_002572]	GCACTTTGCATTGTAGAATGTTCCTGGATGTTCATATCTAGTGTTTGAAGGGGAGGAGGG	8.42	7.93	8.12	7.96	8.15	7.6	8.52	7.62
-1.07	7.18	-0.1	7.23	0.1	7.13	0.2	0.688795	0.838003	0.264484	1.04192	C1orf74	A_23_P12147	NM_152485	ref|Homo sapiens chromosome 1 open reading frame 74 (C1orf74), mRNA [NM_152485]	CTCAGAACCCGATTTAGGACTCAGAATGACTTTGCTGATCTCAGCATCTCCTCTGAGATA	7.49	7.3	7.2	6.91	7.38	7.04	7.62	6.48
-1.28	8.3	-0.35	8.48	0.1	8.13	0.2	0.0655524	0.236209	0.0782193	0.61413	URB1	A_23_P57293	NM_014825	ref|Homo sapiens URB1 ribosome biogenesis 1 homolog (S. cerevisiae) (URB1), mRNA [NM_014825]	TTTTTATGAAAACGAAGAGAGATGTTTAAAGTTTATTTTTCAGCAGGTGAGGTGGCTCAC	8.64	8.32	8.33	8.64	8.27	7.8	8.52	7.92
1.05	6.3	0.07	6.26	0.1	6.34	0.2	0.633912	0.803944	0.427719	1.1062	CD8B	A_33_P3234546	NM_004931	ref|Homo sapiens CD8b molecule (CD8B), transcript variant 5, mRNA [NM_004931]	TTGGGAATGAGGCTTGCTGAGAGGGGCTGTCCAGTTCCCAGAAGCCATGTCAGTCTCTGA	6.37	6.37	6.12	6.18	6.28	6.18	6.78	6.11
1.21	6.1	0.28	5.96	0.1	6.24	0.2	0.145301	0.368554	0.134923	0.82647	A_19_P00321891	A_19_P00321891	A_19_P00321891	Unknown	CTTTGTGAAGGTGTGGACCATTTTCTGAAACCAACTTAAGGCACCAGCTCATATTGGAAG	6.18	6.01	5.95	5.69	6.25	6.12	6.68	5.9
-1.34	6.55	-0.42	6.76	0.1	6.33	0.2	0.0234332	0.129638	0.0483213	0.481958	FCN2	A_23_P216756	NM_004108	ref|Homo sapiens ficolin (collagen/fibrinogen domain containing lectin) 2 (FCN2), transcript variant SV0, mRNA [NM_004108]	GGACTCATGGCAGCTTTGCAAATGGCATCAACTGGAAGTCGGGGAAAGGATACAATTATA	6.88	6.65	6.69	6.81	6.44	6.37	6.64	5.89
-1.09	10.69	-0.12	10.76	0.1	10.63	0.4	0.742869	0.869183	0.198847	0.936687	SUZ12	A_23_P100883	NM_015355	ref|Homo sapiens SUZ12 polycomb repressive complex 2 subunit (SUZ12), mRNA [NM_015355]	CTTGATTGGTAAGCTCTCCAAATGATGAGTTCTAGTAAACTCTGATTTTTGCCTCTGGAT	11.07	10.6	10.56	10.8	10.76	9.41	11.1	11.26
1.06	6.05	0.09	6.01	0.1	6.1	0.1	0.520255	0.727693	0.388746	1.09459	LOC102723721	A_19_P00315502	ENST00000417112	ref|PREDICTED: Homo sapiens uncharacterized LOC102723721 (LOC102723721), ncRNA [XR_424100]	AGCCGGGATCGGGTTGTTGTTAATTTCTTAAGCAATTTCTAAATTCTGTATTGACTCTCT	6.24	5.96	5.93	5.91	5.98	6.22	6.36	5.85
1.07	6.55	0.1	6.5	0.1	6.6	0.1	0.489904	0.705075	0.375635	1.08913	A_19_P00809160	A_19_P00809160	A_19_P00809160	Unknown	TATCCTGGTCTTTATGCCTCTTTGTGGCTGCTAGAATCCCTCTTCTTGAGGATTTCCTCT	6.63	6.45	6.56	6.36	6.8	6.28	6.85	6.47
1.26	8.55	0.33	8.38	0.1	8.71	0.2	0.132298	0.349758	0.0686401	0.614192	RSF1	A_23_P139388	NM_016578	ref|Homo sapiens remodeling and spacing factor 1 (RSF1), mRNA [NM_016578]	GATTTGTATATTTTTGACTTTATATTTCCTGAGCTCTCCTGACTTTGTGAAAAAGGGTGG	8.62	8.08	8.32	8.52	9.1	8.17	8.78	8.81
1.1	6.48	0.13	6.41	0.1	6.55	0.1	0.350586	0.589241	0.362271	1.08433	CORO2B	A_23_P117694	NM_006091	ref|Homo sapiens coronin, actin binding protein, 2B (CORO2B), transcript variant 1, mRNA [NM_006091]	ATTAGCTAGGATCTACTAGATGCATTATACTCCATACCTGCTTTTCCCATGGCCGCCCTA	6.57	6.42	6.37	6.31	6.92	6.33	6.48	6.46
1.15	6.09	0.2	5.99	0.1	6.19	0.1	0.23329	0.474491	0.218927	0.97305	IL2	A_23_P30122	NM_000586	ref|Homo sapiens interleukin 2 (IL2), mRNA [NM_000586]	CTAAATTTAGCTCAAAGCAAAAACTTTCACTTAAGACCCAGGGACTTAATCAGCAATATC	6.22	6.01	5.9	5.85	6.55	6.2	6.19	5.83
1.07	6.14	0.1	6.09	0	6.19	0.2	0.536806	0.739305	0.366082	1.08614	ERCC-00117_139	ERCC-00117_139	ERCC-00117_139			6.15	6.17	6.01	6.02	6.57	6.37	5.97	5.85
1.14	6.06	0.18	5.97	0.1	6.15	0.2	0.381105	0.61656	0.226302	0.983411	FAM230C	A_33_P3307535	NR_027278	ref|Homo sapiens family with sequence similarity 230, member C (FAM230C), long non-coding RNA [NR_027278]	CTCTGAGGAGTCTCTAGTTCACAAGGACAGAGGAGATGGAGAGAGGCCAGTCAACGTGAG	6.09	6.14	5.82	5.83	6.72	6.21	5.95	5.73
1.35	11.02	0.43	10.81	0.3	11.24	0.2	0.241941	0.484174	0.0289726	0.389119	CKLF	A_23_P118061	NM_181641	ref|Homo sapiens chemokine-like factor (CKLF), transcript variant 4, mRNA [NM_181641]	GCACAAGCCCCTGAACCATATATTGTTATCACTGGATTTGAAGTCACCGTTATCTTATTT	11.38	9.84	10.9	11.12	11.85	11.08	10.72	11.3
1.4	7.37	0.48	7.13	0.1	7.61	0.2	0.0476654	0.196672	0.030065	0.397183	A_33_P3303469	A_33_P3303469	A_33_P3303469	Unknown	TGGTACTACGACTGTAGCCATTGTTCCTGCCGCCTCTGTGACTACCGCCTCTATGACTGA	7.28	6.9	7.19	7.14	8.3	7.42	7.33	7.39
1.32	7.48	0.4	7.28	0.3	7.68	0.2	0.187495	0.4227	0.0367921	0.443279	PDE7A	A_33_P3301955	NM_001242318	ref|Homo sapiens phosphodiesterase 7A (PDE7A), transcript variant 3, mRNA [NM_001242318]	CATTTGGGTGTGAGTCCACTTTGCGATCGTCACACTGAATCTATTGCCAACATCCAGATT	7.6	6.58	7.27	7.67	8.27	7.78	7.33	7.36
1.05	6.06	0.08	6.02	0.1	6.1	0.1	0.602459	0.783541	0.428391	1.10612	HSPB7	A_33_P3368369	ENST00000442459	ens|heat shock 27kDa protein family, member 7 (cardiovascular) [Source:HGNC Symbol;Acc:HGNC:5249] [ENST00000442459]	CAGCCATGTGTGGCCACCAAGACAGATGTGGCCACAGGGACAGATGTGGCCATGAAAACA	6.22	6.16	5.83	5.87	6.28	6.18	6.16	5.77
1.17	7.97	0.22	7.86	0.4	8.08	0.2	0.537527	0.739773	0.095672	0.714375	RASAL2	A_33_P3350758	NM_170692	ref|Homo sapiens RAS protein activator like 2 (RASAL2), transcript variant 2, mRNA [NM_170692]	GGAACTTAGTTCTGGGCCATGTACAGAAAATATCACTGTAATATACCAAAAGGAAGTTAA	8.45	6.75	8.08	8.16	8.5	8.23	7.94	7.66
1.09	6	0.13	5.94	0.1	6.07	0.1	0.410933	0.640815	0.338175	1.07268	VWF	A_33_P3307267	ENST00000321023	ens|von Willebrand factor [Source:HGNC Symbol;Acc:HGNC:12726] [ENST00000321023]	TTTCCTCCAAAACTAACTGTGGCTAGAGTCTAATTCTAATACATCTCGAGCCTGAAGCTC	6.09	6.05	5.9	5.73	6.23	6.33	5.97	5.73
-1.02	6.11	-0.02	6.12	0	6.1	0.2	0.872789	0.940148	0.452145	1.13703	LOC728715	A_33_P3349506	ENST00000520314	gb|Homo sapiens mRNA; cDNA DKFZp686A1124 (from clone DKFZp686A1124). [BX647938]	ATGAAGCAAGTTTTTCTAAGACCCTCTCAAGGAAAAATTCAAAGGCCAAGCTTGCCCCGG	6.05	6.16	6.09	6.2	6.1	5.82	5.93	6.54
-1.18	9.12	-0.24	9.24	0.1	9	0.3	0.321602	0.563027	0.146627	0.826088	KBTBD4	A_23_P202696	NM_016506	ref|Homo sapiens kelch repeat and BTB (POZ) domain containing 4 (KBTBD4), transcript variant 2, mRNA [NM_016506]	GGCTAGTTGATCATTTTTCCACAAAGAATTAGGTGTTAAGAGTTTTCCTTCAGGCTTTAC	9.37	9.3	9.18	9.12	9.34	8.27	8.94	9.44
1.16	8.07	0.21	7.96	0	8.18	0.1	0.128394	0.343967	0.225848	0.98293	C11orf70	A_33_P3333156	NM_001195005	ref|Homo sapiens chromosome 11 open reading frame 70 (C11orf70), transcript variant 2, mRNA [NM_001195005]	GACCCAAATGTTATTCCCAATTTGAAGTTACTTTCAGATTCTTCTGGACAATGGATCATA	8	7.96	7.96	7.94	7.93	8.09	8.15	8.54
1.08	6.03	0.12	5.97	0.1	6.09	0	0.252187	0.494974	0.391492	1.09503	GPC5	A_33_P3368855	NM_004466	ref|Homo sapiens glypican 5 (GPC5), mRNA [NM_004466]	ACTGAATCTATGACATTCACTCTGATAAGTGTGGTGATGTTACTTCCCGGGATTTGGTAA	5.9	5.92	5.93	6.15	6.18	5.96	6.14	6.08
-1.1	6.12	-0.14	6.18	0	6.05	0.1	0.182851	0.416871	0.353089	1.13155	OR6P1	A_33_P3259693	NM_001160325	ref|Homo sapiens olfactory receptor, family 6, subfamily P, member 1 (OR6P1), mRNA [NM_001160325]	GTACACCTTCAACCACAACAAGATTATCTCTGTGCTCTACACTATCATTGTACCATTCTT	6.22	6.17	6.12	6.22	6.04	5.87	6.21	6.08
-1.11	6.05	-0.15	6.12	0	5.97	0.1	0.123515	0.336745	0.333673	1.11577	A_19_P00811387	A_19_P00811387	A_19_P00811387	Unknown	AAAGCCATAGTGTAATTCCACATTCTTGGTAAAGCCTTCTAAAATATTCCTGCCAGGAAG	6.22	6.08	6.06	6.12	5.83	5.95	6.07	6.03
-1.42	7.44	-0.51	7.69	0.2	7.18	0.1	0.0281326	0.144556	0.0346203	0.403451	THC2754151	A_19_P00811629	THC2754151	tc|Q9VIK1_DROME (Q9VIK1) CG9318-PA (LD44273p), partial (6%) [THC2754151]	GGTAAGGGACTATTTTTTGGTACTTAAAGGATAAGTGGAGATTTGGAATACAGAGTTGAA	7.86	7.24	7.5	8.18	6.95	7.16	7.28	7.35
1.01	6.01	0.01	6	0	6.02	0	0.88556	0.946639	0.666113	1.1393	ERCC-00157_60	ERCC-00157_60	ERCC-00157_60			6.05	5.92	6.09	5.96	6.04	6.05	5.96	6.02
-1.29	7.36	-0.37	7.54	0.1	7.17	0.1	0.00911988	0.0738598	0.076301	0.607475	SRP19	A_23_P93009	NM_001204199	ref|Homo sapiens signal recognition particle 19kDa (SRP19), transcript variant 6, mRNA [NM_001204199]	AAAGAGGAAGCTGTGCAGAAGATGCTGGATCAGGCTGAAAATGATTTAGAAAATAGTACC	7.46	7.54	7.46	7.7	6.92	7.25	7.22	7.31
-1.32	7.63	-0.4	7.83	0.1	7.43	0.2	0.0482886	0.198345	0.0575486	0.530394	ZNF565	A_23_P101615	NM_001042474	ref|Homo sapiens zinc finger protein 565 (ZNF565), mRNA [NM_001042474]	GGAGTGTGGAATGGCCTTTATTCGTAGTTCACAACTTACCGAACATCAGAGAATTCATCC	7.77	7.99	7.53	8.05	7.09	7.23	7.73	7.67
-1.11	6.32	-0.15	6.4	0	6.25	0.1	0.128103	0.343573	0.342268	1.12328	GPER1	A_23_P8640	NM_001039966	ref|Homo sapiens G protein-coupled estrogen receptor 1 (GPER1), transcript variant 3, mRNA [NM_001039966]	AACAGCTGGGGACAACTGCGGTGATGATGTAAAAACCTTCCCATAAAATGTAAGAAAAGC	6.35	6.4	6.38	6.47	6.16	6.4	6.26	6.19
-1.1	6.1	-0.13	6.16	0.1	6.03	0	0.231795	0.472901	0.348806	1.12851	ERCC-00046_63	ERCC-00046_63	ERCC-00046_63			6.22	5.94	6.34	6.15	5.94	6.01	6.07	6.1
1.52	10.27	0.61	9.97	0.3	10.58	0.1	0.0259585	0.137896	0.0163473	0.279449	CAT	A_23_P105138	NM_001752	ref|Homo sapiens catalase (CAT), mRNA [NM_001752]	CTCATCACTGGATGAAGATTCTCCTGTGCTAGATGTGCAAATGCAAGCTAGTGGCTTCAA	9.31	10.41	9.84	10.32	10.51	10.37	10.79	10.64
-4.69	11.7	-2.23	12.82	0.4	10.59	0.2	7.186e-05	0.00379597	1.6e-07	9.346e-05	LDLR	A_24_P117029	NM_000527	ref|Homo sapiens low density lipoprotein receptor (LDLR), transcript variant 1, mRNA [NM_000527]	ATTGCCTCTGAAATGCCTCTTCTTTATGTACAAAGATTATTTGCACGAACTGGACTGTGT	12.34	12.72	12.38	13.84	10.13	10.57	10.76	10.89
-1.13	6.13	-0.18	6.22	0.1	6.05	0	0.0772019	0.259134	0.260795	1.03712	ERCC-00043_129	ERCC-00043_129	ERCC-00043_129			6.24	6.22	6.36	6.07	6.12	6.05	5.99	6.03
-1.09	6.07	-0.12	6.14	0	6.01	0	0.140195	0.361705	0.393581	1.13421	KIT	A_23_P110253	NM_000222	ref|Homo sapiens v-kit Hardy-Zuckerman 4 feline sarcoma viral oncogene homolog (KIT), transcript variant 1, mRNA [NM_000222]	AAAGTGGTTGTTAGTTATAGATGTCTAGGTACTTCAGGGGCACTTCATTGAGAGTTTTGT	6.15	6.13	6.06	6.2	6.06	6	6	5.99
-1.14	6.31	-0.19	6.4	0	6.21	0.1	0.0650967	0.235119	0.257703	1.03225	SOBP	A_33_P3363485	NM_018013	ref|Homo sapiens sine oculis binding protein homolog (Drosophila) (SOBP), mRNA [NM_018013]	ATCATGGCAGTGTGCCCATTATTGTACCTTTAATTCCACCACCTTTCATAAAGCCACCAG	6.33	6.38	6.41	6.5	6.1	6.36	6.14	6.25
1.19	10.17	0.25	10.04	0.1	10.3	0.1	0.116042	0.325314	0.149907	0.860027	DERA	A_23_P25253	NM_015954	ref|Homo sapiens deoxyribose-phosphate aldolase (putative) (DERA), transcript variant 1, mRNA [NM_015954]	CTAATTTCCTGCTGTGAAAACTCATCTTTCATTTTTGCCGTGGATAGGCGCTTTTATTAA	10.08	10.33	9.81	9.95	9.98	10.42	10.45	10.35
-1.26	6.32	-0.34	6.49	0.1	6.15	0	0.00484358	0.0505171	0.0802907	0.622095	CHRNB3	A_23_P123424	NM_000749	ref|Homo sapiens cholinergic receptor, nicotinic, beta 3 (neuronal) (CHRNB3), mRNA [NM_000749]	ACCGAATCTTCCTGTGGCTCTTTCTGATAGTGTCAGTAACAGGCTCGGTTCTGATTTTTA	6.41	6.68	6.47	6.4	6.09	6.16	6.17	6.19
-1.21	6.28	-0.27	6.41	0.1	6.14	0.1	0.0346353	0.163031	0.144684	0.822053	A_19_P00317364	A_19_P00317364	A_19_P00317364	Unknown	AGTGGTTGCTGCATGTTTTCAGCCAATCGTCGGGGGATATTTCTCATTTTCTGTTGAAAC	6.5	6.28	6.51	6.37	6.1	6.3	5.92	6.24
-1.07	6.07	-0.1	6.12	0.1	6.02	0.1	0.406351	0.637051	0.416719	1.14553	CCND2-AS1	A_19_P00801423	NR_125790	ref|Homo sapiens CCND2 antisense RNA 1 (CCND2-AS1), long non-coding RNA [NR_125790]	ACATTGGGGAGGAAGGTATACCCTTCACAAAAGATCCGTCACTTAGCCAGATACTCTGTT	6.27	5.9	6.12	6.2	6.01	6.19	5.83	6.06
-1.11	7.24	-0.15	7.31	0.2	7.16	0.1	0.469136	0.689289	0.22659	0.983781	ATM	A_23_P35916	NM_000051	ref|Homo sapiens ATM serine/threonine kinase (ATM), mRNA [NM_000051]	ACGTGTCTTAATGAGACTACAAGAGAAACTGAAAGGAGTGGAAGAAGGCACTGTGCTCAG	7.28	7.53	6.74	7.7	7.01	7.43	7.01	7.19
-1.08	8.62	-0.11	8.68	0.2	8.57	0.2	0.656528	0.818771	0.238983	1.00388	SNX1	A_33_P3268716	NM_003099	ref|Homo sapiens sorting nexin 1 (SNX1), transcript variant 1, mRNA [NM_003099]	GATGTTGATTGAATTGTTAATAACTATGGTCACCTCTAGAGATGGAAGTTTGCATTACCT	8.97	8.98	7.99	8.78	8.09	8.81	8.6	8.77
-1.05	6.12	-0.07	6.15	0	6.08	0.1	0.454441	0.676841	0.482402	1.14508	RAB3C	A_33_P3250939	NM_138453	ref|Homo sapiens RAB3C, member RAS oncogene family (RAB3C), mRNA [NM_138453]	GTACGCATTCAATTCTTGGGAGCTTTCCTGTTTAATATGTGGCAAATATGTGATCTTAAA	6.12	6.08	6.21	6.2	6.23	6.16	5.95	5.97
-1.2	6.34	-0.26	6.47	0	6.21	0.1	0.0298839	0.149779	0.154634	0.844743	LOC286087	A_33_P3636315	AK091675	gb|Homo sapiens cDNA FLJ34356 fis, clone FEBRA2012195. [AK091675]	TATATTCACTCACACCATCCCCTCTGTTGGTTCTGAAATAAACTATTCAAAGGAGTGCAG	6.54	6.54	6.41	6.38	6.28	6.37	6.02	6.17
1.17	8.29	0.22	8.18	0.2	8.4	0.1	0.23336	0.47457	0.189029	0.930239	CNOT11	A_23_P108761	NM_017546	ref|Homo sapiens CCR4-NOT transcription complex, subunit 11 (CNOT11), mRNA [NM_017546]	CTGGTCTTTTCCGGTTGTTGAAGACATTGGATACTGGGGAAACACCTTCTGAGACCAAAA	8.04	8.64	8.21	7.84	8.15	8.52	8.56	8.37
-1.01	6.08	-0.02	6.09	0	6.07	0.1	0.844168	0.925592	0.593411	1.13976	A_33_P3230578	A_33_P3230578	A_33_P3230578	Unknown	AAAGCAAATGAAGAGATTCCTGTAATCACCCAGCTTTGCCTGGAGGCACATTCAAGACCA	6.15	5.96	6.13	6.11	6.09	6.28	6.02	5.88
-1	5.95	-0.01	5.95	0	5.95	0.1	0.953423	0.979046	0.657597	1.13996	PIGR	A_24_P844984	NM_002644	ref|Homo sapiens polymeric immunoglobulin receptor (PIGR), mRNA [NM_002644]	TCTCCAGAAAGCTAAAATTTAATTTCTTTTTTCCTCTGAGTTCTGTACTTCAACCAGCCT	5.99	5.94	5.95	5.91	6.07	5.99	5.93	5.79
-1.13	5.98	-0.17	6.06	0.1	5.89	0	0.180875	0.414421	0.278723	1.05995	LOC389834	A_33_P3382867	NR_027420	ref|Homo sapiens ankyrin repeat domain 57 pseudogene (LOC389834), non-coding RNA [NR_027420]	ATAATTTCTTTTAGAAAATGCTAAGGTTTGTCTTCGAAATTTAATAACAGAAACAAAAAA	5.82	5.94	6.17	6.31	5.98	5.92	5.83	5.83
1.29	8.65	0.36	8.47	0.2	8.83	0.2	0.138798	0.35934	0.0699546	0.619353	CDR2	A_24_P339071	NM_001802	ref|Homo sapiens cerebellar degeneration-related protein 2, 62kDa (CDR2), mRNA [NM_001802]	CATTCAGACAAGTGTTTGTAGACTCTGAAGCCTAATGTTACTCATGACGTTTGCCTCATT	8.53	8.91	8.47	7.97	9.15	9.05	8.77	8.36
-1.14	6.03	-0.19	6.13	0	5.94	0	0.0555006	0.214481	0.248519	1.01873	DNASE1L3	A_33_P3234202	NM_004944	ref|Homo sapiens deoxyribonuclease I-like 3 (DNASE1L3), transcript variant 1, mRNA [NM_004944]	GACCCAAGGGTCTCATCTTATTAACCATTTCTTGCCTCTAAATAAAATGTCTCTAACAGA	6.14	6.23	6.01	6.14	5.94	6.05	5.9	5.87
1.3	13.53	0.37	13.35	0.2	13.72	0.1	0.131504	0.348331	0.0594442	0.573111	EIF3I	A_23_P85560	NM_003757	ref|Homo sapiens eukaryotic translation initiation factor 3, subunit I (EIF3I), mRNA [NM_003757]	TATCCATTACTTCGACCCACAGTACTTCGAATTTGAGTTTGAGGCTTAAGAAGCTGGATC	13.35	14	13.11	12.91	13.53	13.86	13.96	13.53
1.6	8.94	0.68	8.6	0.2	9.28	0.1	0.0047732	0.0500758	0.00687182	0.168389	BRCA1	A_23_P207400	NM_007300	ref|Homo sapiens breast cancer 1, early onset (BRCA1), transcript variant 2, mRNA [NM_007300]	AAGTGTTTTTCATAAACCCATTATCCAGGACTGTTTATAGCTGTTGGAAGGACTAGGTCT	8.57	9.07	8.22	8.52	8.96	9.45	9.35	9.34
-1.08	6.08	-0.11	6.14	0	6.03	0.1	0.275526	0.51859	0.395237	1.14093	MYCN	A_24_P94402	NM_005378	ref|Homo sapiens v-myc avian myelocytomatosis viral oncogene neuroblastoma derived homolog (MYCN), transcript variant 2, mRNA [NM_005378]	GTTAATCTCTGTTATGTACTGTACTAATTCTTACACTGCCTGTATACTTTAGTATGACGC	6.1	6.17	6.24	6.03	5.98	6.15	6.12	5.87
-1.02	7.98	-0.02	7.99	0.1	7.97	0.2	0.9065	0.957009	0.438743	1.1246	LOC284581	A_33_P3503937	AK094426	gb|Homo sapiens cDNA FLJ37107 fis, clone BRACE2020157. [AK094426]	ATACAGAAAGTACTCCATTTCCTGGAGCTTGTTTTAACTGTGGGAAGCATGGTCATACTG	7.79	8.12	7.77	8.28	8.37	7.96	7.53	8
-1.06	6.13	-0.09	6.17	0	6.09	0.1	0.385439	0.620326	0.457979	1.14427	ACSM1	A_23_P106933	NM_052956	ref|Homo sapiens acyl-CoA synthetase medium-chain family member 1 (ACSM1), mRNA [NM_052956]	TTTGTCTCAGAGCTGCCAAAAACCATCACTGGCAAGATTGAACGGAAGGAACTTCGGAAA	6.26	6.18	6.09	6.15	6.23	6.16	6	5.95
1.7	11.62	0.77	11.23	0.3	12	0.2	0.0365897	0.168256	0.00387957	0.121795	CENPM	A_33_P3387831	ENST00000402338	ens|centromere protein M [Source:HGNC Symbol;Acc:HGNC:18352] [ENST00000402338]	TAAGCAGCTGGCGTGTTACATCTCCATTTAAGGTTTCCTTTGAACAAAAGGTCTGTGGCT	10.77	12.16	10.89	11.11	11.78	12.25	11.56	12.4
-3.02	9.3	-1.59	10.1	0.4	8.51	0	0.00105995	0.0202942	5.88e-06	0.00112121	PSG5	A_33_P3271276	NM_001130014	ref|Homo sapiens pregnancy specific beta-1-glycoprotein 5 (PSG5), transcript variant 2, mRNA [NM_001130014]	CCTCTCCTTAATCCAATATAGCAGCCGTGAAGTCATTTCTGTATTTCAGGAAGACTGGCA	9.84	10.29	9.18	11.09	8.36	8.55	8.59	8.53
1.01	7.55	0.01	7.55	0	7.56	0.1	0.917147	0.962079	0.52047	1.12274	LOC101930277	A_32_P212802	XM_005276001	ref|PREDICTED: Homo sapiens putative speedy protein-like protein LOC442572-like (LOC101930277), mRNA [XM_005276001]	TAAAAAGAGGAAACTTCCAATAACCACACTTTTCCAATGGGAAAGATACGCCCCCAGTGG	7.57	7.48	7.46	7.67	7.2	7.56	7.79	7.69
1.15	6.44	0.2	6.34	0	6.54	0.4	0.523138	0.729681	0.235087	0.991217	MS4A6A	A_23_P36120	NM_022349	ref|Homo sapiens membrane-spanning 4-domains, subfamily A, member 6A (MS4A6A), transcript variant 2, mRNA [NM_022349]	CTCCAAATTTTACCCAAGTGACTTCTACACTGTTGAACTCTGCTTACCCATTCATAGGAC	6.39	6.38	6.29	6.29	6.21	6.28	6.05	7.63
1.02	6.21	0.03	6.2	0.1	6.23	0.2	0.879009	0.943174	0.444012	1.11236	ERCC-00061_161	ERCC-00061_161	ERCC-00061_161			6.41	6.29	6.06	6.03	6.1	6.07	5.86	6.89
-1.15	6.14	-0.2	6.24	0.1	6.03	0	0.0620662	0.228902	0.212618	0.959777	TACR1	A_24_P148590	NM_015727	ref|Homo sapiens tachykinin receptor 1 (TACR1), transcript variant short, mRNA [NM_015727]	AACAAGATTTATGAGAAAGTGTACCACATCTGTGTGACTGTGCTGATCTACTTCCTCCCC	6.27	6.31	6.33	6.03	6.12	5.97	5.99	6.06
-1.11	6.15	-0.15	6.22	0	6.07	0.1	0.146491	0.370121	0.310707	1.09368	CRYGC	A_23_P142606	NM_020989	ref|Homo sapiens crystallin, gamma C (CRYGC), mRNA [NM_020989]	CTAAGGCAGGCTCTTTGCGGAGAGTGGTGGATTTGTATTAAAATAGCTTAACACTACCAA	6.15	6.29	6.27	6.18	6.1	6.25	6.01	5.92
-1.18	6.01	-0.24	6.13	0.1	5.89	0	0.0339633	0.161227	0.172616	0.885233	3xSLv1	3xSLv1	3xSLv1			6.01	6.28	6.2	6.03	5.83	5.94	5.99	5.83
1.29	7.63	0.37	7.45	0.1	7.81	0.2	0.038272	0.172727	0.0700861	0.620169	TUBA8	A_24_P160104	NM_018943	ref|Homo sapiens tubulin, alpha 8 (TUBA8), transcript variant 1, mRNA [NM_018943]	GAAGACTTAGCTGCCCTGGAGAAGGATTATGAAGAAGTGGGGACTGATTCGTTTGAAGAA	7.3	7.59	7.44	7.45	7.47	8.12	8.01	7.65
-1.08	6.46	-0.12	6.52	0.1	6.4	0.1	0.412441	0.641996	0.331163	1.11472	THC2767274	A_19_P00803865	THC2767274	Unknown	GTTTCCCCATCGAGCTGCCGTAAGAAACACTCGCCCAATCATGTTTCCCCATCGAGGTGC	6.64	6.53	6.53	6.36	6.4	6.29	6.75	6.16
-1.02	6.06	-0.03	6.08	0.1	6.05	0.1	0.808772	0.906962	0.508157	1.13942	VENTXP1	A_24_P254762	NR_001559	ref|Homo sapiens VENT homeobox pseudogene 1 (VENTXP1), non-coding RNA [NR_001559]	GGCTGTGAATAAAGAGTAGCATTACTTGTTCATTCATTTGAACCTTTATTGCATGAACAC	5.82	6.17	6.32	6	6.12	6.07	6.15	5.85
1.17	11.37	0.22	11.26	0.2	11.48	0.2	0.327662	0.56879	0.162849	0.883947	THC2757833	A_19_P00320686	THC2757833	tc|Q3WYN1_9ACTN (Q3WYN1) ATP-NAD/AcoX kinase, partial (7%) [THC2757833]	CTTCTCAGCCCCCAGCCTCGCCACATCCTCCTCCCTCTTCAGTGTCTCTTGCTCCATCTG	10.81	11.37	11.32	11.53	11.79	11.6	11.61	10.91
-1.03	13.5	-0.05	13.52	0.3	13.47	0.4	0.916999	0.962033	0.127805	0.778776	DNM1	A_33_P3329419	NM_001288739	ref|Homo sapiens dynamin 1 (DNM1), transcript variant 5, mRNA [NM_001288739]	CCTTTCGGCCCTCCCCCTCAGGTGCCCTCGCGCCCCAACCGCGCCCCGCCCGGGGTCCCC	12.68	14.16	13.46	13.77	14.46	13.73	13.31	12.4
1.44	10.53	0.53	10.26	0.2	10.79	0.3	0.129868	0.346052	0.0205685	0.318417	PPP2CA	A_23_P122041	NM_002715	ref|Homo sapiens protein phosphatase 2, catalytic subunit, alpha isozyme (PPP2CA), mRNA [NM_002715]	CATTAACACCTCGTGAATACAATTTAACTTCCATTTAGCTATAGCTTTACTCAGCATGAC	10.01	10.98	10.1	9.95	9.93	11.02	11.23	10.97
-1.03	6.13	-0.04	6.15	0.1	6.11	0	0.664465	0.823517	0.556006	1.14495	ENST00000498134	A_33_P3370692	ENST00000498134	ens|translocase of outer mitochondrial membrane 22 homolog (yeast) pseudogene 3 [Source:HGNC Symbol;Acc:HGNC:38739] [ENST00000498134]	ATGATTCTGGTTCTTGTTGTCATCTTTGAGACAGAGAAGTTGCAAATGGGGCAACCGCAG	6.29	5.94	6.2	6.17	6.17	6.06	6.14	6.06
1.03	6.11	0.05	6.08	0.1	6.13	0.1	0.66267	0.822353	0.543573	1.12713	ERCC-00025_93	ERCC-00025_93	ERCC-00025_93			5.86	6.22	6.18	6.07	6.01	6.14	6.27	6.11
1.63	7.24	0.7	6.89	0.1	7.59	0.1	0.00012392	0.00524827	0.00429957	0.12999	PDE7A	A_24_P360529	AF332652	gb|Homo sapiens cAMP-specific cyclic nucleotide phosphodiesterase PDE7A3 mRNA, complete cds. [AF332652]	TTCAGAAAGATGAAGTTTCCAGAAACTAAGAAGGTAGCACAATATGTGGCATCATACTCA	6.87	7	6.68	7.02	7.47	7.67	7.74	7.5
-1.04	6.22	-0.06	6.25	0.1	6.19	0.1	0.63451	0.804282	0.442749	1.1418	LINC00870	A_19_P00318097	ENST00000485404	ens|long intergenic non-protein coding RNA 870 [Source:HGNC Symbol;Acc:HGNC:27319] [ENST00000485404]	AGAATGGTTTGTTTCCTTTCGTCTTCCTCCACGATGCATTTTACGATTGCAGAGGGTCCT	6.24	6.34	6.32	6.11	6.07	6.18	6.52	5.97
-1.02	6.06	-0.03	6.07	0.1	6.05	0.1	0.822279	0.914498	0.540603	1.13916	MCHR1	A_23_P211543	NM_005297	ref|Homo sapiens melanin-concentrating hormone receptor 1 (MCHR1), mRNA [NM_005297]	GAGAACATGTTGGTTTGGATAACCGGTTGCACTATATCTGTGAGCTCTCAAATGTCTTCT	5.94	6.17	6.15	6.03	6.04	6.22	6.18	5.73
-1.04	6.28	-0.06	6.31	0.1	6.25	0.1	0.662848	0.822435	0.454163	1.14133	THC2527965	A_33_P3331267	THC2527965	tc|Q2M2B7_HUMAN (Q2M2B7) Sestrin 1, partial (68%) [THC2527965]	GATGGCTTCACGTTTTGAAATAGAAAAAAGAGAGAGTATGTTTGTCTTCTCTTCAGGTAA	6.37	6.5	6.34	6.03	6.01	6.38	6.44	6.18
1.18	11.46	0.24	11.34	0.3	11.58	0.2	0.43225	0.659113	0.0976291	0.720446	IMPAD1	A_24_P166789	NM_017813	ref|Homo sapiens inositol monophosphatase domain containing 1 (IMPAD1), mRNA [NM_017813]	AGGAACTAGACCATTAGCTGTTGCCGTCACATGCTTAGACACCAGTTTACTTAGCGTGTT	11.04	11.67	10.75	11.9	11.67	11.7	12.03	10.93
-1.09	6.47	-0.13	6.53	0	6.41	0.1	0.352699	0.590843	0.327912	1.11276	A_19_P00806396	A_19_P00806396	A_19_P00806396	Unknown	GACACACCCTCTTGCTCATTTCCTATAATTCTGTTGTTATCTCTATTATCTGTCCTAGGC	6.52	6.62	6.52	6.47	6.34	6.44	6.73	6.11
-1.11	6.32	-0.15	6.4	0.1	6.25	0.1	0.198103	0.434922	0.296326	1.08019	SSTR2	A_33_P3329013	NM_001050	ref|Homo sapiens somatostatin receptor 2 (SSTR2), mRNA [NM_001050]	CAAAGTCTGGAGAAGAGGGATCATGCCTGGATATGATCTTTAGAAACAACAAAAATAGAA	6.36	6.55	6.27	6.4	6.22	6.18	6.49	6.09
-1.02	6.21	-0.04	6.23	0	6.2	0	0.691253	0.839356	0.583266	1.14558	SEPT7P2	A_24_P925635	NR_024271	ref|Homo sapiens septin 7 pseudogene 2 (SEPT7P2), non-coding RNA [NR_024271]	CGTGTAATCAGTTTCATCTTTTAAGACAGGAAATGAAATAAAGTATTTACAGATGAATGT	6.15	6.34	6.27	6.17	6.16	6.12	6.29	6.22
1.02	6.13	0.02	6.12	0	6.14	0	0.777968	0.889688	0.630305	1.13704	ERCC-00018_67	ERCC-00018_67	ERCC-00018_67			6.07	6.11	6.21	6.07	6.04	6.14	6.16	6.22
1.1	7.81	0.13	7.74	0.2	7.88	0.1	0.565743	0.759016	0.192686	0.935807	OASL	A_23_P139786	NM_003733	ref|Homo sapiens 2'-5'-oligoadenylate synthetase-like (OASL), transcript variant 1, mRNA [NM_003733]	GTTTCCAGCCAGTTAGTTTTCTCTGGGAGACTTCTCTGTACATTTCTGCCATGTACTCCA	7.67	7.64	7.26	8.41	8.05	7.83	8.01	7.62
1.23	7.92	0.3	7.77	0.1	8.06	0.1	0.0770339	0.25886	0.128265	0.810678	NYX	A_23_P137046	NM_022567	ref|Homo sapiens nyctalopin (NYX), mRNA [NM_022567]	GAAGTCCTTTGTTTTCTACCACAATCCTCCTCCTCCTCTCCAGGGGCCTGGAAACACTAG	7.44	7.79	7.86	7.98	8.3	8.1	8.08	7.77
-1.05	6.05	-0.07	6.09	0.1	6.02	0	0.481122	0.69899	0.491168	1.14519	A_19_P00317688	A_19_P00317688	A_19_P00317688	Unknown	ACCTTCCGGATGTTTCTTAATGATGGGCTCAAGGCGTTTCAGAAGGATCTGACAAGCATT	5.98	6.22	6.15	6	6.04	6.02	6.09	5.91
1.45	12.11	0.53	11.84	0.3	12.38	0.1	0.0777189	0.260203	0.0231404	0.342408	SEMA4C	A_23_P114057	NM_017789	ref|Homo sapiens sema domain, immunoglobulin domain (Ig), transmembrane domain (TM) and short cytoplasmic domain, (semaphorin) 4C (SEMA4C), mRNA [NM_017789]	CCTAGGAGGAGGGCTCCTAACAGTGTAACTTATTGTGTCCCCGCGTATTTATTTGTTGTA	11.12	12.05	11.65	12.56	12.33	12.23	12.61	12.34
1.24	9.98	0.31	9.82	0.2	10.13	0.1	0.141473	0.362997	0.122145	0.794239	MAP7D3	A_23_P11160	NM_024597	ref|Homo sapiens MAP7 domain containing 3 (MAP7D3), transcript variant 1, mRNA [NM_024597]	CTGTAAAGCCCCATCTTGGAACAGTCAGCACCTTTCATGCTCTTGTCAGTGTTTCCTTTT	9.33	10.34	9.71	9.91	10.21	9.99	10.2	10.12
-1.04	6.13	-0.05	6.15	0.1	6.1	0.1	0.629676	0.801019	0.514202	1.14543	MIAT	A_19_P00320498	NR_033319	ref|Homo sapiens myocardial infarction associated transcript (non-protein coding) (MIAT), transcript variant 2, long non-coding RNA [NR_033319]	GTGGATCAAGCCAGGCTCCTCTGAGCAGTCCAGGGTCTATTTACAGAGAGCAGCAAGTTC	6.05	6.32	6.15	6.09	6.13	6.24	5.92	6.11
1.01	6.16	0.01	6.15	0	6.17	0.1	0.890525	0.949039	0.656176	1.13873	ERCC-00131_64	ERCC-00131_64	ERCC-00131_64			6.09	6.18	6.22	6.12	6.28	6.22	6.16	6.01
1.55	12.68	0.63	12.37	0.2	13	0.1	0.00859668	0.0714982	0.0138686	0.254484	PRPF8	A_23_P38219	NM_006445	ref|Homo sapiens pre-mRNA processing factor 8 (PRPF8), mRNA [NM_006445]	CCAGAACACAGACAAGGGCAACAACCCCAAGGGCTACCTGCCTTCACACTATGAGAGGGT	11.87	12.86	12.47	12.28	12.94	12.92	13.19	12.95
-1.07	6.3	-0.1	6.35	0	6.25	0.1	0.324666	0.565827	0.408441	1.14279	KAT6B	A_33_P3287731	AA626923	gb|af84g01.s1 Soares_testis_NHT Homo sapiens cDNA clone IMAGE:1048752 3', mRNA sequence [AA626923]	CCCTCCAAGCCTCGCACCAGGGTAGCAAACTTCCTTTTTATAAAGATTCATACCAAAAAA	6.29	6.43	6.33	6.34	6.32	6.19	6.42	6.06
1.42	8.25	0.5	8	0.2	8.5	0.1	0.0129143	0.0907589	0.0310998	0.404573	ASB6	A_32_P412313	NM_017873	ref|Homo sapiens ankyrin repeat and SOCS box containing 6 (ASB6), transcript variant 1, mRNA [NM_017873]	CCCCGGCTCATCTCAGGGCAAAGCTATAGACATGGTAGATCTCATCGGGGAGGTTCTCCT	7.62	8.37	7.92	8.07	8.28	8.56	8.7	8.45
-1.45	7.13	-0.54	7.4	0.1	6.86	0.1	0.00198011	0.0297407	0.0178026	0.279238	IGF1	A_23_P13907	NM_000618	ref|Homo sapiens insulin-like growth factor 1 (somatomedin C) (IGF1), transcript variant 4, mRNA [NM_000618]	CAAGTAGAGGGAGTGCAGGAAACAAGAACTACAGGATGTAGGAAGACCCTCCTGAGGAGT	7.12	7.59	7.39	7.49	6.78	6.81	6.76	7.08
-1.01	6.18	-0.01	6.19	0	6.18	0	0.934096	0.969888	0.656126	1.14147	A_19_P00803718	A_19_P00803718	A_19_P00803718	Unknown	CCAAAATCACAGTAGTGATTAAGATATGCCCTGGGAGTAAATCAGGGGTTTTAGAAGTCC	6.22	6.25	6.16	6.12	6.27	6.2	6.21	6.04
1.39	7.66	0.47	7.42	0.1	7.89	0	0.00437857	0.0477155	0.0390989	0.45904	ZCCHC6	A_23_P123727	NM_024617	ref|Homo sapiens zinc finger, CCHC domain containing 6 (ZCCHC6), transcript variant 1, mRNA [NM_024617]	TTGAAGAGGGGAAATTATACTTATTGTTGTTTACTGAATCCTGGTGTGAAAGCATATCAG	7.15	7.74	7.39	7.39	7.82	7.93	7.87	7.93
1.02	6.14	0.03	6.12	0.1	6.15	0	0.748573	0.87276	0.602306	1.13474	RBM44	A_33_P3374087	NM_001080504	ref|Homo sapiens RNA binding motif protein 44 (RBM44), mRNA [NM_001080504]	GACTTCATCTCTTCTGAAAAACTCTGCTTCCAGTTAGGAATTCAAAAAACAATAAAGAGG	6.05	6.31	6.13	6	6.28	6.16	6.09	6.08
-1.09	6.91	-0.13	6.97	0.1	6.84	0.1	0.380021	0.615677	0.315597	1.09783	TTLL7	A_24_P165450	NM_024686	ref|Homo sapiens tubulin tyrosine ligase-like family member 7 (TTLL7), mRNA [NM_024686]	ACCAAAGTGGCTTCATATTGGCTCATAAAATTGGACTCTGTAAAACAACGAAAAGTTTTG	6.9	7.35	6.91	6.73	6.93	6.95	6.72	6.77
1.67	10.52	0.74	10.15	0.2	10.89	0	0.0011687	0.021609	0.00511258	0.143161	POLA1	A_32_P1701	NM_016937	ref|Homo sapiens polymerase (DNA directed), alpha 1, catalytic subunit (POLA1), mRNA [NM_016937]	ATAGGACCGTCTTTGGCAGCAGCAAAATGTATTTCAGTATGGCAGTCTTTCCTCTCTTAC	9.86	10.64	10.04	10.08	10.93	10.92	10.76	10.96
1.67	13.11	0.74	12.74	0.2	13.48	0	0.00265055	0.0354414	0.00579538	0.153413	NT5C	A_33_P3229256	NM_014595	ref|Homo sapiens 5', 3'-nucleotidase, cytosolic (NT5C), transcript variant 1, mRNA [NM_014595]	TGGCATGGAAATACAGTGGGAAAACCAGTCGGGACCTTTAATAAAAGACCTTGGCTTTCT	12.26	13.22	12.78	12.72	13.61	13.4	13.43	13.49
1.14	6.15	0.19	6.05	0	6.24	0.1	0.128865	0.344685	0.2454	1.00248	AKAP9	A_33_P3380196	BC015533	gb|Homo sapiens A kinase (PRKA) anchor protein (yotiao) 9, mRNA (cDNA clone IMAGE:3914749), complete cds. [BC015533]	AGTTTTTAAGATAATAGTCATTACTGAGTTCCCTAAAAGTGATCAGCCTATGTTAAACTG	6.01	6.01	6.06	6.12	6.02	6.28	6.5	6.16
1.03	6.36	0.04	6.34	0.1	6.38	0.1	0.701388	0.845371	0.557794	1.12969	A_19_P00813003	A_19_P00813003	A_19_P00813003	Unknown	AGACATTGTCCCTCCTGTCAAATGCACCAAAATTGATTAAATTAAGATGTAACTTGGGGT	6.22	6.44	6.42	6.27	6.3	6.63	6.29	6.3
1.17	6.27	0.22	6.16	0	6.38	0.1	0.0313842	0.15429	0.218198	0.972073	ERCC-00092_138	ERCC-00092_138	ERCC-00092_138			6.09	6.22	6.15	6.2	6.34	6.51	6.27	6.42
1.15	6.14	0.2	6.04	0	6.25	0.1	0.0940488	0.289582	0.23347	0.989834	TBC1D28	A_33_P3235880	NM_001039397	ref|Homo sapiens TBC1 domain family, member 28 (TBC1D28), mRNA [NM_001039397]	GCTCTGGGCCATGATCTCTTGGCACTGGCGCGGCTTTCCTTCAATAATTCCATAAACTCC	6.12	6.03	6.06	5.96	6.1	6.52	6.18	6.17
2.74	10.63	1.46	9.9	0.3	11.35	0.2	0.00033004	0.00972164	1.032e-05	0.00232143	CDK6	A_24_P166663	NM_001259	ref|Homo sapiens cyclin-dependent kinase 6 (CDK6), transcript variant 1, mRNA [NM_001259]	TTGGTGTTGAAATATCACTGTCCAATGTGTTCACTTATGTGAAAGCTAAATTGAATGAGG	9.6	10.67	9.58	9.75	11.81	11.06	11.38	11.17
1.34	8.17	0.42	7.97	0.3	8.38	0.1	0.119973	0.331451	0.0592986	0.572496	CALML3	A_23_P393080	NM_005185	ref|Homo sapiens calmodulin-like 3 (CALML3), mRNA [NM_005185]	ACAGAATTCAAGGAGGCCTTCTCCCTGTTTGACAAGGATGGGGACGGCTGCATCACCACC	7.79	8.44	8.3	7.33	8.19	8.68	8.51	8.16
1.04	6.22	0.05	6.19	0	6.25	0.1	0.645641	0.811947	0.527659	1.12567	RLN1	A_23_P60210	NM_006911	ref|Homo sapiens relaxin 1 (RLN1), mRNA [NM_006911]	CATCTTGTCTAATTTTCACACATAGTCTTGATGACATTTCACTGATGCTTCTGTCAGGTC	6.14	6.2	6.29	6.15	6.44	6.4	6.07	6.08
1.21	7.22	0.27	7.08	0	7.35	0.1	0.0546704	0.212373	0.140292	0.839591	LOC100129129	A_33_P3302210	XR_113108	ref|PREDICTED: Homo sapiens uncharacterized LOC100129129 (LOC100129129), misc_RNA [XR_113108]	ACCCCTTCCCTAGAAATTTCTGCATAAACCGCCCCTTAATCTGTATGCAATTAAAAGTGT	7.13	7.16	7.05	6.98	7.53	7.5	7.37	7.02
1.8	10.3	0.85	9.88	0.1	10.73	0.1	9.611e-05	0.00452051	0.00142499	0.0681397	PSMD5	A_24_P363802	NM_005047	ref|Homo sapiens proteasome (prosome, macropain) 26S subunit, non-ATPase, 5 (PSMD5), transcript variant 1, mRNA [NM_005047]	AGGATAATCTTTCTTTTCATTGACAACACCTACACCCACCTGTTTTCCAGTGTTCTTCTC	9.93	10.02	10.03	9.54	10.89	10.65	10.62	10.75
1.27	6.75	0.35	6.57	0.1	6.92	0.1	0.0336741	0.160462	0.084053	0.674137	BC009643	A_19_P00806338	BC009643	gb|Homo sapiens, clone IMAGE:3902174, mRNA. [BC009643]	ACCTGTTTACAGTTCCTGAAACTTGGAACACTGCACTGATGCCCACTTCTCCTCTCTCCA	6.66	6.69	6.63	6.32	6.78	7.25	6.95	6.71
-1.02	6.08	-0.03	6.09	0.1	6.06	0.1	0.765481	0.882579	0.558985	1.14258	GJC3	A_24_P43723	NM_181538	ref|Homo sapiens gap junction protein, gamma 3, 30.2kDa (GJC3), mRNA [NM_181538]	TGTTTGGAGTCAGCGGTTTCTGTCTCTTGTTTACTTTTTTGGAGCTTGTGCTTCTGGGTT	6.09	6.25	6.12	5.91	6.13	6.12	6.1	5.89
1.84	10.96	0.88	10.52	0.3	11.4	0	0.00558383	0.0551344	0.00219607	0.0868173	MFAP1	A_23_P14636	NM_005926	ref|Homo sapiens microfibrillar-associated protein 1 (MFAP1), mRNA [NM_005926]	TATCACTGCTATGGTTTCCCATATTTACTTGGGACTGTTCTGACTTTCTTTTTCCAGCCC	10.22	11.11	10.87	9.89	11.4	11.34	11.36	11.49
-1.06	7.77	-0.09	7.81	0.1	7.72	0	0.38714	0.621825	0.456011	1.1445	ENST00000550290	A_19_P00812372	ENST00000550290	Unknown	TTCCTCCCCTTGCTGATGTTAGCCTGTAACTCTGTGCCTCTCAAGTGTATAACTTCTTCT	7.83	7.59	7.89	7.92	7.77	7.74	7.68	7.7
1.83	9.23	0.87	8.8	0.4	9.66	0.1	0.0373965	0.170436	0.00280329	0.101227	MOB3A	A_23_P130919	NM_130807	ref|Homo sapiens MOB kinase activator 3A (MOB3A), mRNA [NM_130807]	CTCAAAGAACTCCATGAAATCAGGAACTGCTTGATGAAATGTATCTCCTTGTACCTGGAA	8.37	9.5	9.44	7.87	10.04	9.56	9.72	9.34
-1.1	6.45	-0.14	6.52	0	6.38	0.1	0.330786	0.571483	0.319368	1.10206	BX426172	A_19_P00321912	BX426172	gb|BX426172 Homo sapiens THYMUS Homo sapiens cDNA clone CS0CAP001YB24 5-PRIME, mRNA sequence [BX426172]	TAATCTGGGCCTTGTTGAGACCATTTAAAGAAAGGCGTGATGCTAGAAGTAAGGTCCAGG	6.53	6.61	6.44	6.49	6.5	6.65	6.33	6.04
1.09	5.98	0.13	5.92	0.1	6.05	0.1	0.365063	0.602099	0.32337	1.06187	CDH8	A_23_P140797	NM_001796	ref|Homo sapiens cadherin 8, type 2 (CDH8), mRNA [NM_001796]	TTGATGTCGATGAATTTATAAATGTAAGGCTGCATGAGGCAGATAATGATCCCACGGCCC	5.82	6.11	5.82	5.91	6.13	6.22	6.16	5.68
1.07	6.09	0.1	6.04	0	6.14	0.1	0.358079	0.59575	0.433701	1.10753	ERCC-00095_63	ERCC-00095_63	ERCC-00095_63			6.01	6.14	5.98	6.03	6.23	6.25	6.18	5.9
1.06	6.93	0.09	6.88	0.1	6.97	0.1	0.483739	0.700708	0.427186	1.10578	PSMD5	A_33_P3305243	ENST00000373903	ens|proteasome (prosome, macropain) 26S subunit, non-ATPase, 5 [Source:HGNC Symbol;Acc:HGNC:9563] [ENST00000373903]	AAAGACCACGGGCTAGAGTCAGAAAGGTCTGGATTCATGTCCTTGGGTTTTCTATTCTTT	7.05	6.89	6.65	6.95	7.09	7.02	7.05	6.73
1	6.55	0	6.55	0	6.55	0.1	0.977873	0.990057	0.664384	1.13918	ALS2CL	A_32_P420009	NM_147129	ref|Homo sapiens ALS2 C-terminal like (ALS2CL), transcript variant 1, mRNA [NM_147129]	CTGTTGGGCCTCAGTTTCTCTTCCCCACACAGTTTATCTTCCGTCACATTGTGCCGGGTG	6.55	6.6	6.56	6.49	6.6	6.7	6.53	6.38
-1.01	6.73	-0.02	6.74	0.1	6.72	0.1	0.880186	0.943856	0.606421	1.13978	TPM3	A_33_P3223990	NM_152263	ref|Homo sapiens tropomyosin 3 (TPM3), transcript variant Tpm3.12, mRNA [NM_152263]	GCAATTCCTAGGAAACTCTGTGTTCTGTGATTTAGTCAGGCAATAAAATGCTCTCACTCC	6.62	6.89	6.7	6.75	6.62	6.89	6.78	6.61
1.28	10.2	0.35	10.03	0.1	10.38	0.1	0.0145591	0.0974256	0.0737162	0.633768	RARA	A_32_P5251	NM_001024809	ref|Homo sapiens retinoic acid receptor, alpha (RARA), transcript variant 2, mRNA [NM_001024809]	GGGGGGTTCCCCCTGTACATACCCTGCCATACCAACCCCAGGTATTAATTCTCGCTGGTT	10.2	9.94	9.96	10	10.58	10.25	10.51	10.19
-1.03	6.52	-0.04	6.54	0	6.51	0.1	0.693456	0.840491	0.570986	1.14596	C19orf81	A_33_P3416376	XM_006723188	ref|PREDICTED: Homo sapiens chromosome 19 open reading frame 81 (C19orf81), transcript variant X1, mRNA [XM_006723188]	TAATCTTCCTCCAGTCCCTGTACGTGGACGCCTGGGTCCCAATCCCTTGAGGGATGAACT	6.6	6.54	6.6	6.43	6.6	6.46	6.6	6.36
1.17	6.09	0.23	5.97	0	6.2	0.1	0.0444803	0.188925	0.192895	0.936602	HOXD12	A_23_P154420	NM_021193	ref|Homo sapiens homeobox D12 (HOXD12), mRNA [NM_021193]	CGTCAACGAATTCATCAACAGGCAGAAACGCAAGGAATTGTCCAATAGGCTGAACCTCAG	6.05	6.01	5.86	5.96	6.3	6.18	6.32	6
1.03	6.59	0.04	6.57	0.1	6.61	0.1	0.687341	0.837324	0.571033	1.13058	AK091188	A_19_P00320549	AK091188	gb|Homo sapiens cDNA FLJ33869 fis, clone CTONG2006620. [AK091188]	ACCTCAAAACCATTGCCTCCCACTGTACAGAACATCAATATGTTCAAAGGGTTGGCAGGA	6.73	6.52	6.53	6.49	6.58	6.66	6.72	6.47
1.51	9.93	0.6	9.63	0.1	10.23	0.1	0.00608462	0.0580143	0.00962255	0.207531	MPC1	A_23_P110961	NM_016098	ref|Homo sapiens mitochondrial pyruvate carrier 1 (MPC1), transcript variant 1, mRNA [NM_016098]	TTGTCCCCACTGTTTAAAAATGTTACCTGTGTATTTCCATGCAGTGTATATATTGAGATG	10	9.51	9.38	9.63	10.59	9.97	10.19	10.16
-1.51	6.52	-0.59	6.81	0.2	6.22	0.1	0.0055517	0.0548987	0.0100673	0.2	A_19_P00320293	A_19_P00320293	A_19_P00320293	Unknown	TCTCCATGTGAGCTGGTTTTATCCCATCCAGCATGGCTGTGAAATCCTAAAGGTTCAAAC	7.1	6.92	6.88	6.36	6.44	6.07	6.27	6.1
1.06	6.24	0.08	6.2	0	6.28	0.1	0.489488	0.704841	0.476377	1.11608	PPP1R14D	A_23_P129312	NM_017726	ref|Homo sapiens protein phosphatase 1, regulatory (inhibitor) subunit 14D (PPP1R14D), transcript variant 1, mRNA [NM_017726]	CAGATGGGGAGAACCCATGTAAGAAGGTCCACTGGGCTTCTGGGAGGAGAAGGACATCAT	6.29	6.22	6.22	6.07	6.4	6.4	6.29	6.03
-5.52	8.86	-2.46	10.09	0.2	7.63	0.2	1.8e-06	0.00036351	0	0	PLEKHS1	A_24_P286951	NM_024889	ref|Homo sapiens pleckstrin homology domain containing, family S member 1 (PLEKHS1), transcript variant 4, mRNA [NM_024889]	CCTCATAGTTGAACTTGGATTTGAAAATACCTTCAGCACTTAGAAGAGACATTCAAATAC	10.63	10.02	10.01	9.71	7.84	7.5	8	7.18
1.1	6.14	0.14	6.07	0.1	6.22	0.2	0.407842	0.638309	0.306115	1.05051	DAB1	A_33_P3375334	ENST00000371230	ens|Dab, reelin signal transducer, homolog 1 (Drosophila) [Source:HGNC Symbol;Acc:HGNC:2661] [ENST00000371230]	ATAAAAACTAACAGAAGTTTGGCCGGCATCGGTATCTTGGGATTTGGAGATCCGCTTCTC	5.86	6.27	6.17	6	6.3	6.62	5.92	6.03
1.17	6.17	0.23	6.06	0	6.29	0.1	0.0604792	0.225476	0.184971	0.923549	LURAP1L-AS1	A_19_P00317807	XR_426374	ref|PREDICTED: Homo sapiens uncharacterized LOC101929467 (LOC101929467), transcript variant X2, ncRNA [XR_426374]	ACTAGCTCGCAAACGGTGTTGATAAAATCAAACATGCTATTAGCCTTGATGTCTATACAG	6.07	6.05	5.95	6.17	6.39	6.3	6.43	6.04
1.46	11	0.54	10.73	0.1	11.27	0.1	0.00198319	0.0297606	0.0144855	0.260342	NUP98	A_23_P203586	NM_016320	ref|Homo sapiens nucleoporin 98kDa (NUP98), transcript variant 1, mRNA [NM_016320]	GGAGGGATTGATCTTCAGGGCTGTTTTTGTTCCTGCCTTTAGAGTTCCATGAACACCATA	10.88	10.63	10.52	10.91	11.42	11.14	11.41	11.12
-1.01	6.45	-0.02	6.46	0	6.44	0.2	0.895611	0.951335	0.460635	1.13164	C21orf62-AS1	A_24_P359322	NR_024622	ref|Homo sapiens C21orf62 antisense RNA 1 (C21orf62-AS1), transcript variant 1, long non-coding RNA [NR_024622]	GGGACAAGAAGTTCCCAGAAGAATTTGTGAGCAACTTCCCGACAGTAAGGCCCTGGCTAG	6.52	6.5	6.47	6.34	6.74	6.7	6.21	6.09
1.14	6.67	0.19	6.57	0	6.76	0.3	0.464269	0.684966	0.196243	0.941682	PUS10	A_23_P412029	NM_144709	ref|Homo sapiens pseudouridylate synthase 10 (PUS10), mRNA [NM_144709]	CAGAAAGGAGCCTCATTACAATTTCAGATTTGAGTATAATTTCCATCACCCTAATTCAAC	6.67	6.61	6.47	6.53	6.69	7.61	6.46	6.29
-1.83	9.09	-0.87	9.52	0.2	8.65	0.3	0.0130754	0.0914729	0.00158092	0.0624592	ERAP1	A_33_P3413701	NM_001040458	ref|Homo sapiens endoplasmic reticulum aminopeptidase 1 (ERAP1), transcript variant 2, mRNA [NM_001040458]	GAAAAGCCCATTTTCTAAACAGATACAATATTGCCACAACAATGTGCAGAAACCTTTTTG	9.59	9.25	9.16	10.08	9.41	8.61	8.34	8.24
1.04	7.33	0.06	7.3	0.1	7.36	0.2	0.740032	0.867659	0.416094	1.10272	OXT	A_24_P382579	NM_000915	ref|Homo sapiens oxytocin/neurophysin I prepropeptide (OXT), mRNA [NM_000915]	GCCACTCGCTTCCCCCATAGCCACCCCAGAAATGGTGAAAATAAAATAAAGCAGGTTTTT	7.36	7.1	7.2	7.56	7.82	7.39	7.13	7.12
1.12	6.17	0.17	6.09	0.1	6.25	0.1	0.168061	0.398358	0.29386	1.04213	BNIPL	A_24_P85850	NM_138278	ref|Homo sapiens BCL2/adenovirus E1B 19kD interacting protein like (BNIPL), transcript variant 1, mRNA [NM_138278]	GGGAGCAGCGCGTAGACATGACTGTCATTGAGCCCTATAAGAAAGTCCTGTCTCATGGAG	6.22	6.2	5.87	6.05	6.44	6.16	6.29	6.13
-1.67	10.05	-0.74	10.42	0.1	9.68	0.2	0.00268632	0.0357434	0.00388068	0.110684	NAPG	A_24_P185314	NM_003826	ref|Homo sapiens N-ethylmaleimide-sensitive factor attachment protein, gamma (NAPG), mRNA [NM_003826]	TTTGTACATATGCAGAGTACGGTATTTCTGTATGGAATCTGCTTTATTCCTATTTTTCCC	10.66	10.3	10.19	10.53	10.08	9.74	9.23	9.66
1.13	6.05	0.17	5.96	0.1	6.13	0.1	0.13233	0.349813	0.289825	1.04006	ENST00000515750	A_19_P00317838	ENST00000515750	Unknown	GAGTTTTGGCAGAAGGCAAGTGAGCAATTAAAAATAAATCTTTCATGATTTGCTCCCACA	5.9	6.11	5.8	6.03	6.28	6.19	6.06	6.01
1.16	6.13	0.22	6.03	0.1	6.24	0.1	0.123598	0.336826	0.215253	0.969099	TNFSF18	A_23_P115444	NM_005092	ref|Homo sapiens tumor necrosis factor (ligand) superfamily, member 18 (TNFSF18), mRNA [NM_005092]	ACTCTAACAAACAAATCTAAAATCCAAAATGTAGGAGGGACTTATGAATTGCATGTTGGG	5.98	6.11	5.87	6.14	6.54	6.3	6.07	6.06
1.11	6.14	0.16	6.07	0.1	6.22	0.1	0.185991	0.420694	0.311894	1.05476	MAGEA1	A_23_P96291	NM_004988	ref|Homo sapiens melanoma antigen family A, 1 (MAGEA1), mRNA [NM_004988]	CAGATTGGGAAATCCATTCTATTTTGTGAATTGGGATAATAACAGCAGTGGAATAAGTAC	6.22	6.03	5.98	6.03	6.42	6.16	6.29	6.02
1.15	6.16	0.21	6.06	0.1	6.26	0.1	0.0755091	0.256183	0.225849	0.982866	LOC147004	A_33_P3885084	XR_243792	ref|PREDICTED: Homo sapiens uncharacterized LOC147004 (LOC147004), misc_RNA [XR_243792]	TGAATGTAACTTCCTCACTCAGGAGTTGATATGGAACCACTCACTCCTATTGGCTCAGTG	6.05	6.06	5.9	6.21	6.32	6.32	6.07	6.34
-1.02	6.68	-0.02	6.69	0	6.67	0	0.779913	0.890622	0.626173	1.14421	TSHB	A_23_P12128	NM_000549	ref|Homo sapiens thyroid stimulating hormone, beta (TSHB), transcript variant 1, mRNA [NM_000549]	TACCAGGATGCCCACTCCATGTTGCTCCCTATTTTTCCTATCCTGTTGCTTTAAGCTGTA	6.8	6.74	6.61	6.63	6.7	6.65	6.67	6.66
1.05	7.12	0.06	7.09	0.1	7.15	0.1	0.645897	0.812067	0.487019	1.11736	SERPINA1	A_23_P218111	NM_001002236	ref|Homo sapiens serpin peptidase inhibitor, clade A (alpha-1 antiproteinase, antitrypsin), member 1 (SERPINA1), transcript variant 2, mRNA [NM_001002236]	TGATTGAACAAAATACCAAGTCTCCCCTCTTCATGGGAAAAGTGGTGAATCCCACCCAAA	7.26	7.14	6.92	7.02	7.49	6.96	7.13	7.02
1.11	7.95	0.15	7.88	0.1	8.03	0.1	0.313407	0.554943	0.306479	1.05067	BC068090	A_19_P00806585	BC068090	gb|Homo sapiens cDNA clone IMAGE:6275969, partial cds. [BC068090]	GAGGTTTAATGAGCTTTCCCTCCTCCTCTCAGGCCAGTCCATCACCTATGCTCTGGATCC	7.86	7.75	7.78	8.13	8.35	7.85	7.88	8.03
1.03	6.54	0.05	6.52	0.1	6.57	0.1	0.6879	0.837522	0.524947	1.12457	CASP8	A_24_P148499	NM_033358	ref|Homo sapiens caspase 8, apoptosis-related cysteine peptidase (CASP8), transcript variant E, mRNA [NM_033358]	TTTCAGAAGAAGTGAGCAGATCAGAATTGAGGTCTTTTAAGTTTCTTTTGCAAGAGGAAA	6.67	6.47	6.38	6.56	6.8	6.64	6.48	6.36
1.08	6.22	0.11	6.17	0	6.28	0.1	0.318442	0.560175	0.409172	1.10082	A_19_P00813205	A_19_P00813205	A_19_P00813205	Unknown	AAACCCAGTCTTCCGCCTGGTTTAGAATAATATCAGGCATCTGTATTCTTCCTTCTGGGA	6.18	6.14	6.15	6.2	6.5	6.31	6.05	6.26
-1.8	8.06	-0.84	8.49	0.1	7.64	0.1	0.00059462	0.0141043	0.00168874	0.0653657	ANKZF1	A_23_P119907	NM_018089	ref|Homo sapiens ankyrin repeat and zinc finger domain containing 1 (ANKZF1), transcript variant 1, mRNA [NM_018089]	GACAAATCAACACGTAATGAGTTCCGAAGGTTCATGGAGAAGAATCCAGATGCCTACGAT	8.69	8.23	8.4	8.63	8.04	7.65	7.34	7.54
1.43	9.54	0.52	9.28	0.1	9.79	0.2	0.0147964	0.0983937	0.019395	0.309455	RAPH1	A_33_P3421571	NM_213589	ref|Homo sapiens Ras association (RalGDS/AF-6) and pleckstrin homology domains 1 (RAPH1), transcript variant 1, mRNA [NM_213589]	TCATATATCAGGCTATGCAACGTTGCGGAGAGGACCCCCTCCTGCTCCCCCCAAAAGAGA	9.21	9.07	9.25	9.58	10.26	9.64	9.71	9.56
1.06	6.04	0.09	5.99	0.1	6.08	0.2	0.562021	0.756828	0.401226	1.09931	ENST00000569833	A_33_P3269626	ENST00000569833	gb|Homo sapiens cDNA FLJ41276 fis, clone BRAMY2036913. [AK123270]	GACATTTGGGCTGTATATTGGTTTGTGGCTCTTATGAGTAAAGTTGCAATGAATATTCTT	5.87	6.06	5.93	6.11	6.46	6.14	5.73	5.99
1.14	8.34	0.19	8.24	0	8.44	0.2	0.279562	0.522894	0.261834	1.01666	CHMP6	A_23_P10156	NM_024591	ref|Homo sapiens charged multivesicular body protein 6 (CHMP6), mRNA [NM_024591]	CCAGTTTGAAGGTGGCGGGCCAGGGGCTTTCTTGCTGAATTGACGACTCCGAGAGCCCTG	8.29	8.28	8.3	8.11	8.95	8.34	8.14	8.31
1.07	6.19	0.1	6.14	0.1	6.24	0.1	0.517379	0.72576	0.364114	1.08449	LOC100128482	A_33_P3216625	XR_112792	ref|PREDICTED: Homo sapiens uncharacterized LOC100128482 (LOC100128482), misc_RNA [XR_112792]	TGAAATGCATGGCACATGACCAACCTAGAGTAAGTGTCTGAATGTGCGGTGATTCTATCA	6.3	5.94	6.01	6.29	6.54	6.35	5.97	6.08
1.07	9.54	0.1	9.49	0.1	9.59	0.1	0.517962	0.726212	0.36465	1.08485	EPHA2	A_23_P149281	NM_004431	ref|Homo sapiens EPH receptor A2 (EPHA2), mRNA [NM_004431]	GCCGGCTACACTGCCATCGAGAAGGTGGTGCAGATGACCAACGACGACATCAAGAGGATT	9.4	9.32	9.53	9.71	9.82	9.36	9.81	9.37
[truncated: 61,534 more rows]
