# Supplementary material for: Overexpression of the ATPase Inhibitory Factor 1 Favors a Non-metastatic Phenotype in Breast Cancer
Source: Front Oncol. 2017 Apr 10;7:69. doi: 10.3389/fonc.2017.00069 (PMC5385467; doi:10.3389/fonc.2017.00069)
Supplement: Supplementary file 2 [file Table_2.XLSX]

## Sheet: supp table 2
Supplementary table 2. Up regulated genes in IF1 overexpresssing BT459 cells
Gene name	Gene symbol	Fold Change	p -values
			FDR limma	Bonferroni
Fibroblast growth factor binding protein 1	FGFBP1	15.8	2.69e-06	0
Serpin peptidase inhibitor	SERPINB7	11.44	2e-07	0
Atpase inhibitory factor 1	ATPIF1	11.4	2.55e-06	0
Fermitin family member 1	FERMT1	8.14	2.55e-06	0
Neurotensin receptor 1	NTSR1	7.64	5.4e-06	0
Neuronal guanine nucleotide exchange factor	NGEF	6.69	2.55e-06	0
Cytokine-like 1	CYTL1	6.25	4.26e-06	0
Glycine dehydrogenase	GLDC	4.65	7.24e-06	0
P21 protein	PAK6	3.82	6.78e-06	0
Serpin peptidase inhibitor	SERPINB11	3.78	7.75e-06	0
MNX1 antisense RNA 1	MNX1-AS1	4.86	8.97e-06	0.00062976
Cyclin D1	CCND1	4.34	1.18e-05	0.00062976
Bone morphogenetic protein 5	BMP5	4.17	8.9e-06	0.00062976
Bone morphogenetic protein 2	BMP2	3.6	1.93e-05	0.00062976
Aldehyde oxidase 1	AOX1	3.43	1.25e-05	0.00062976
Monoglyceride lipase	MGLL	2.92	1.05e-05	0.00062976
Thrombomodulin	THBD	5.4	2.31e-05	0.00125952
Thioredoxin interacting protein	TXNIP	5.35	2.13e-05	0.00125952
Forkhead box L2	FOXL2	3.62	2e-05	0.00125952
Interferon	IFI27L2	2.91	2.07e-05	0.00125952
Adipogenesis regulatory factor	ADIRF	8.21	2.57e-05	0.00188928
Kruppel-like factor 5	KLF5	4.33	2.82e-05	0.00188928
Solute carrier family 1	SLC1A6	4.3	3.04e-05	0.00251904
Serpin peptidase inhibitor	SERPINB4	3.64	3.41e-05	0.00251904
Guanine nucleotide binding protein	GNG11	6.18	4.27e-05	0.00377856
Protein tyrosine phosphatase	PTPRZ1	4.58	4.56e-05	0.00440832
CD55 molecule	CD55	3.49	5.51e-05	0.00566784
Rho GDP dissociation inhibitor	ARHGDIB	3.2	5.51e-05	0.00566784
Cholecystokinin	CCK	2.8	6.14e-05	0.0062976
Motor neuron and pancreas homeobox 1	MNX1	7.67	6.43e-05	0.00692736
ADP-ribosylation factor-like 4D	ARL4D	3.03	6.81e-05	0.00755712
Oxysterol binding protein-like 3	OSBPL3	4.48	8.08e-05	0.0100762
Serpin peptidase inhibitor	SERPINB3	3.1	8.09e-05	0.0100762
OCIA domain containing 2	OCIAD2	3.51	8.26e-05	0.0107059
Neurotensin	NTS	2.75	8.26e-05	0.0107059
Piggybac transposable element derived 3	PGBD3	2.66	8.26e-05	0.0107059
Nephroblastoma overexpressed	NOV	3.33	9.38e-05	0.0125952
Potassium channel	KCNF1	3.36	0.00011329	0.0176333
Solute carrier family 16	SLC16A9	2.29	0.00011329	0.0176333
Podocalyxin-like	PODXL	3.39	0.00011515	0.018263
Butyrylcholinesterase	BCHE	2.81	0.00012254	0.0201523
Polypeptide N-acetylgalactosaminyltransferase 14	GALNT14	7.74	0.00014259	0.0245606
Potassium channel	KCNN4	3.92	0.00015805	0.028969
Pleckstrin homology-like domain	PHLDA2	3.3	0.00016974	0.031488
Leucine rich repeat containing 6	LRRC6	2.28	0.00017572	0.0327475
Tissue factor pathway inhibitor 2	TFPI2	5.66	0.00018869	0.0371558
Neurogranin	NRGN	2.86	0.00019402	0.0384154
Tumor necrosis factor receptor superfamily	TNFRSF10B	3.86	0.00020047	0.0409344
Plakophilin 3	PKP3	3.13	0.00020528	0.0421939
Nerve growth factor receptor	NGFRAP1	4.8	0.00021379	0.044713
Replication factor C	RFC3	2.46	0.00021379	0.0453427
NLR family	NLRP1	2.65	0.00022384	0.0491213
