# Supplementary material for: Overexpression of the ATPase Inhibitory Factor 1 Favors a Non-metastatic Phenotype in Breast Cancer
Source: Front Oncol. 2017 Apr 10;7:69. doi: 10.3389/fonc.2017.00069 (PMC5385467; doi:10.3389/fonc.2017.00069)
Supplement: Supplementary file 3 [file Table_3.XLSX]

## Sheet: supp table 3
Supplementary table 3. Down-regulated genes in IF1 overexpresssing BT459 cells
Gene name	Gene symbol	Fold Change	p -values
			FDR limma	Bonferroni
Cyclin-dependent kinase inhibitor 1C	CDKN1C	-2.29	0.00012866	0.0214118
Adenylate cyclase 5	ADCY5	-2.31	0.00022266	0.0484915
Kalirin	KALRN	-2.34	0.00013353	0.0226714
Apelin	APLN	-2.34	0.0001861	0.0358963
Atpase	ATP9A	-2.4	9.23e-05	0.0125952
Polymerase	POLM	-2.45	0.00015397	0.0277094
Indoleamine 2	IDO1	-2.46	0.00011329	0.0176333
Peptidylglycine alpha-amidating monooxygenase	PAM	-2.57	0.00018312	0.0346368
Dihydropyrimidinase-like 3	DPYSL3	-2.61	3.83e-05	0.0031488
Phosphodiesterase 5A	PDE5A	-2.71	9.89e-05	0.0138547
Alkaline phosphatase	ALPL	-2.71	0.00010587	0.0151142
Latent transforming growth factor beta binding protein 2	LTBP2	-2.72	0.00022085	0.047232
Atpase	ATP10A	-2.78	6.01e-05	0.0062976
Phosphoinositide-3-kinase	PIK3R1	-2.78	0.00021096	0.0440832
Phosphoglucomutase 5	PGM5	-2.83	0.00014259	0.0245606
Latent transforming growth factor beta binding protein 1	LTBP1	-2.87	4.29e-05	0.00377856
Ataxia	ATCAY	-2.87	0.00019146	0.0377856
Chemokine	CXCL12	-2.92	2.45e-05	0.00125952
Interleukin 7	IL7	-3.06	8.08e-05	0.0100762
Patatin-like phospholipase domain containing 3	PNPLA3	-3.14	8.09e-05	0.0100762
Protease	PRSS12	-3.17	2e-05	0.00125952
Aggrecan	ACAN	-3.26	0.00014663	0.0258202
Aldo-keto reductase family 1	AKR1B10	-3.3	6.43e-05	0.00692736
Cell adhesion molecule 1	CADM1	-3.37	0.00011468	0.018263
Dachsous cadherin-related 1	DCHS1	-3.58	0.00018498	0.0352666
Versican	VCAN	-3.74	5.28e-05	0.00503808
Epoxide hydrolase 1	EPHX1	-3.75	0.00019402	0.0390451
Isthmin 1	ISM1	-3.82	0.00022256	0.0484915
Zinc finger protein 469	ZNF469	-3.85	0.00010229	0.0144845
Plexin domain containing 2	PLXDC2	-3.93	5.01e-05	0.00503808
Kiaa1244	KIAA1244	-3.94	6.43e-05	0.00692736
Calponin 1	CNN1	-4.01	8.09e-05	0.0107059
Insulin-like growth factor binding protein 2	IGFBP2	-4.05	0.00011946	0.0195226
Protocadherin 18	PCDH18	-4.08	0.00010587	0.015744
Connective tissue growth factor	CTGF	-4.12	0.00010795	0.0163738
Atpase	ATP8B1	-4.12	0.00011739	0.0188928
Kelch-like family member 29	KLHL29	-4.37	0.00018498	0.0352666
Adenomatosis polyposis coli 2	APC2	-4.53	6.78e-06	0
Gamma-glutamyltransferase 5	GGT5	-4.55	0.00018498	0.0352666
Spermidine/spermine N1-acetyltransferase 1	SAT1	-4.6	0.00020922	0.0428237
LIM and cysteine-rich domains 1	LMCD1	-4.61	4.56e-05	0.00440832
Chemokine	CCL2	-4.63	3.41e-05	0.00251904
Bone morphogenetic protein/retinoic acid inducible neural-specific 1	BRINP1	-4.94	4.26e-06	0
Natriuretic peptide receptor 3	NPR3	-5.1	3.32e-05	0.00251904
Family with sequence similarity 132	FAM132B	-5.21	8.1e-05	0.0107059
Fatty acid desaturase 2	FADS2	-5.35	5.51e-05	0.00566784
Fibronectin type III domain containing 1	FNDC1	-6.27	0.00010587	0.015744
Protocadherin 1	PCDH1	-6.64	6.66e-05	0.00755712
Glypican 4	GPC4	-6.73	4.68e-05	0.00440832
Collagen	COL3A1	-7.03	4.01e-05	0.00377856
Calcitonin-related polypeptide alpha	CALCA	-7.06	7.58e-05	0.0094464
Sulfatase 2	SULF2	-7.11	2.87e-05	0.00188928
Kallmann syndrome 1 sequence	KAL1	-7.15	2.62e-05	0.00188928
Carbonic anhydrase IV	CA4	-7.32	2.65e-05	0.00188928
EPH receptor A4	EPHA4	-7.38	2.07e-05	0.00125952
Adenomatosis polyposis coli down-regulated 1	APCDD1	-7.43	0.00013353	0.0226714
2-phosphoxylose phosphatase 1	PXYLP1	-7.43	0.00018869	0.0371558
Hes family bhlh transcription factor 6	HES6	-7.53	0.00011515	0.018263
Jagged 1	JAG1	-7.56	9.22e-05	0.0125952
Pyrimidinergic receptor P2Y	P2RY6	-7.81	4.26e-06	0
Coiled-coil domain containing 3	CCDC3	-7.97	3.94e-06	0
Decorin	DCN	-8.2	7.75e-06	0
5-hydroxytryptamine	HTR2A	-8.29	7.48e-06	0
Netrin 1	NTN1	-8.41	2.82e-05	0.00188928
Insulin-like growth factor binding protein 4	IGFBP4	-8.97	5.01e-05	0.00503808
Mitogen-activated protein kinase kinase kinase 8	MAP3K8	-9.2	0.00017878	0.0333773
Chitinase 3-like 1	CHI3L1	-9.66	4.8e-05	0.00440832
Stimulator of chondrogenesis 1	SCRG1	-10.17	6.81e-05	0.00818688
Chordin-like 2	CHRDL2	-10.59	0.00013022	0.0220416
EGF-like repeats and discoidin I-like domains 3	EDIL3	-11.19	0.00021379	0.044713
Complement factor H	CFH	-11.83	7.21e-06	0
Lumican	LUM	-12.52	6.65e-05	0.00755712
Family with sequence similarity 20	FAM20A	-14.43	6.78e-06	0
Complement factor H-related 3	CFHR3	-15.04	2.69e-06	0
Periostin	POSTN	-15.8	5.4e-06	0
Sema domain	SEMA5B	-19.47	4.26e-06	0
Protease	PRSS35	-23.09	0.00015438	0.0283392
Actin	ACTA2	-23.26	2.08e-05	0.00125952
Transgelin	TAGLN	-33.89	4.26e-06	0
